# Supplementary material for: Reactivity Graph Yields Interpretable IgM Repertoire Signatures as Potential Tumor Biomarkers
Source: Int J Mol Sci. 2023 Jan 30;24(3):2597. doi: 10.3390/ijms24032597 (PMC9917253; doi:10.3390/ijms24032597)
Supplement: Supplementary file 1 [file ijms-24-02597-s001.zip]

Archive with 404 entries (350 files):
- SuppleFigS1.tif
- SupplFigS2.png
- SupplFigS3.pdf
- SupplFigS4.tif
- SupplFigS5.tiff
- SupplFigS6.tif
- SupplFigS7.pdf
- SupplFigS8.pdf
- SupplFileS1.txt
- SupplFileS2/
- SupplFileS2/appXSTREME_5.5.01671628195151-1811614310.tar.gz
- SupplFileS2/background
- SupplFileS2/bigclq.txt
- SupplFileS2/combined.meme
- SupplFileS2/fimo_out_1/
- SupplFileS2/fimo_out_10/
- SupplFileS2/fimo_out_10/cisml.xml
- SupplFileS2/fimo_out_10/fimo.gff
- SupplFileS2/fimo_out_10/fimo.html
- SupplFileS2/fimo_out_10/fimo.tsv
- SupplFileS2/fimo_out_10/fimo.xml
- SupplFileS2/fimo_out_11/
- SupplFileS2/fimo_out_11/cisml.xml
- SupplFileS2/fimo_out_11/fimo.gff
- SupplFileS2/fimo_out_11/fimo.html
- SupplFileS2/fimo_out_11/fimo.tsv
- SupplFileS2/fimo_out_11/fimo.xml
- SupplFileS2/fimo_out_12/
- SupplFileS2/fimo_out_12/cisml.xml
- SupplFileS2/fimo_out_12/fimo.gff
- SupplFileS2/fimo_out_12/fimo.html
- SupplFileS2/fimo_out_12/fimo.tsv
- SupplFileS2/fimo_out_12/fimo.xml
- SupplFileS2/fimo_out_13/
- SupplFileS2/fimo_out_13/cisml.xml
- SupplFileS2/fimo_out_13/fimo.gff
- SupplFileS2/fimo_out_13/fimo.html
- SupplFileS2/fimo_out_13/fimo.tsv
- SupplFileS2/fimo_out_13/fimo.xml
- SupplFileS2/fimo_out_14/
- SupplFileS2/fimo_out_14/cisml.xml
- SupplFileS2/fimo_out_14/fimo.gff
- SupplFileS2/fimo_out_14/fimo.html
- SupplFileS2/fimo_out_14/fimo.tsv
- SupplFileS2/fimo_out_14/fimo.xml
- SupplFileS2/fimo_out_15/
- SupplFileS2/fimo_out_15/cisml.xml
- SupplFileS2/fimo_out_15/fimo.gff
- SupplFileS2/fimo_out_15/fimo.html
- SupplFileS2/fimo_out_15/fimo.tsv
- SupplFileS2/fimo_out_15/fimo.xml
- SupplFileS2/fimo_out_16/
- SupplFileS2/fimo_out_16/cisml.xml
- SupplFileS2/fimo_out_16/fimo.gff
- SupplFileS2/fimo_out_16/fimo.html
- SupplFileS2/fimo_out_16/fimo.tsv
- SupplFileS2/fimo_out_16/fimo.xml
- SupplFileS2/fimo_out_17/
- SupplFileS2/fimo_out_17/cisml.xml
- SupplFileS2/fimo_out_17/fimo.gff
- SupplFileS2/fimo_out_17/fimo.html
- SupplFileS2/fimo_out_17/fimo.tsv
- SupplFileS2/fimo_out_17/fimo.xml
- SupplFileS2/fimo_out_18/
- SupplFileS2/fimo_out_18/cisml.xml
- SupplFileS2/fimo_out_18/fimo.gff
- SupplFileS2/fimo_out_18/fimo.html
- SupplFileS2/fimo_out_18/fimo.tsv
- SupplFileS2/fimo_out_18/fimo.xml
- SupplFileS2/fimo_out_19/
- SupplFileS2/fimo_out_19/cisml.xml
- SupplFileS2/fimo_out_19/fimo.gff
- SupplFileS2/fimo_out_19/fimo.html
- SupplFileS2/fimo_out_19/fimo.tsv
- SupplFileS2/fimo_out_19/fimo.xml
- SupplFileS2/fimo_out_1/cisml.xml
- SupplFileS2/fimo_out_1/fimo.gff
- SupplFileS2/fimo_out_1/fimo.html
- SupplFileS2/fimo_out_1/fimo.tsv
- SupplFileS2/fimo_out_1/fimo.xml
- SupplFileS2/fimo_out_2/
- SupplFileS2/fimo_out_20/
- SupplFileS2/fimo_out_20/cisml.xml
- SupplFileS2/fimo_out_20/fimo.gff
- SupplFileS2/fimo_out_20/fimo.html
- SupplFileS2/fimo_out_20/fimo.tsv
- SupplFileS2/fimo_out_20/fimo.xml
- SupplFileS2/fimo_out_21/
- SupplFileS2/fimo_out_21/cisml.xml
- SupplFileS2/fimo_out_21/fimo.gff
- SupplFileS2/fimo_out_21/fimo.html
- SupplFileS2/fimo_out_21/fimo.tsv
- SupplFileS2/fimo_out_21/fimo.xml
- SupplFileS2/fimo_out_22/
- SupplFileS2/fimo_out_22/cisml.xml
- SupplFileS2/fimo_out_22/fimo.gff
- SupplFileS2/fimo_out_22/fimo.html
- SupplFileS2/fimo_out_22/fimo.tsv
- SupplFileS2/fimo_out_22/fimo.xml
- SupplFileS2/fimo_out_23/
- SupplFileS2/fimo_out_23/cisml.xml
- SupplFileS2/fimo_out_23/fimo.gff
- SupplFileS2/fimo_out_23/fimo.html
- SupplFileS2/fimo_out_23/fimo.tsv
- SupplFileS2/fimo_out_23/fimo.xml
- SupplFileS2/fimo_out_24/
- SupplFileS2/fimo_out_24/cisml.xml
- SupplFileS2/fimo_out_24/fimo.gff
- SupplFileS2/fimo_out_24/fimo.html
- SupplFileS2/fimo_out_24/fimo.tsv
- SupplFileS2/fimo_out_24/fimo.xml
- SupplFileS2/fimo_out_25/
- SupplFileS2/fimo_out_25/cisml.xml
- SupplFileS2/fimo_out_25/fimo.gff
- SupplFileS2/fimo_out_25/fimo.html
- SupplFileS2/fimo_out_25/fimo.tsv
- SupplFileS2/fimo_out_25/fimo.xml
- SupplFileS2/fimo_out_26/
- SupplFileS2/fimo_out_26/cisml.xml
- SupplFileS2/fimo_out_26/fimo.gff
- SupplFileS2/fimo_out_26/fimo.html
- SupplFileS2/fimo_out_26/fimo.tsv
- SupplFileS2/fimo_out_26/fimo.xml
- SupplFileS2/fimo_out_27/
- SupplFileS2/fimo_out_27/cisml.xml
- SupplFileS2/fimo_out_27/fimo.gff
- SupplFileS2/fimo_out_27/fimo.html
- SupplFileS2/fimo_out_27/fimo.tsv
- SupplFileS2/fimo_out_27/fimo.xml
- SupplFileS2/fimo_out_28/
- SupplFileS2/fimo_out_28/cisml.xml
- SupplFileS2/fimo_out_28/fimo.gff
- SupplFileS2/fimo_out_28/fimo.html
- SupplFileS2/fimo_out_28/fimo.tsv
- SupplFileS2/fimo_out_28/fimo.xml
- SupplFileS2/fimo_out_29/
- SupplFileS2/fimo_out_29/cisml.xml
- SupplFileS2/fimo_out_29/fimo.gff
- SupplFileS2/fimo_out_29/fimo.html
- SupplFileS2/fimo_out_29/fimo.tsv
- SupplFileS2/fimo_out_29/fimo.xml
- SupplFileS2/fimo_out_2/cisml.xml
- SupplFileS2/fimo_out_2/fimo.gff
- SupplFileS2/fimo_out_2/fimo.html
- SupplFileS2/fimo_out_2/fimo.tsv
- SupplFileS2/fimo_out_2/fimo.xml
- SupplFileS2/fimo_out_3/
- SupplFileS2/fimo_out_3/cisml.xml
- SupplFileS2/fimo_out_3/fimo.gff
- SupplFileS2/fimo_out_3/fimo.html
- SupplFileS2/fimo_out_3/fimo.tsv
- SupplFileS2/fimo_out_3/fimo.xml
- SupplFileS2/fimo_out_4/
- SupplFileS2/fimo_out_4/cisml.xml
- SupplFileS2/fimo_out_4/fimo.gff
- SupplFileS2/fimo_out_4/fimo.html
- SupplFileS2/fimo_out_4/fimo.tsv
- SupplFileS2/fimo_out_4/fimo.xml
- SupplFileS2/fimo_out_5/
- SupplFileS2/fimo_out_5/cisml.xml
- SupplFileS2/fimo_out_5/fimo.gff
- SupplFileS2/fimo_out_5/fimo.html
- SupplFileS2/fimo_out_5/fimo.tsv
- SupplFileS2/fimo_out_5/fimo.xml
- SupplFileS2/fimo_out_6/
- SupplFileS2/fimo_out_6/cisml.xml
- SupplFileS2/fimo_out_6/fimo.gff
- SupplFileS2/fimo_out_6/fimo.html
- SupplFileS2/fimo_out_6/fimo.tsv
- SupplFileS2/fimo_out_6/fimo.xml
- SupplFileS2/fimo_out_7/
- SupplFileS2/fimo_out_7/cisml.xml
- SupplFileS2/fimo_out_7/fimo.gff
- SupplFileS2/fimo_out_7/fimo.html
- SupplFileS2/fimo_out_7/fimo.tsv
- SupplFileS2/fimo_out_7/fimo.xml
- SupplFileS2/fimo_out_8/
- SupplFileS2/fimo_out_8/cisml.xml
- SupplFileS2/fimo_out_8/fimo.gff
- SupplFileS2/fimo_out_8/fimo.html
- SupplFileS2/fimo_out_8/fimo.tsv
- SupplFileS2/fimo_out_8/fimo.xml
- SupplFileS2/fimo_out_9/
- SupplFileS2/fimo_out_9/cisml.xml
- SupplFileS2/fimo_out_9/fimo.gff
- SupplFileS2/fimo_out_9/fimo.html
- SupplFileS2/fimo_out_9/fimo.tsv
- SupplFileS2/fimo_out_9/fimo.xml
- SupplFileS2/meme_out/
- SupplFileS2/meme_out/logo1.eps
- SupplFileS2/meme_out/logo1.png
- SupplFileS2/meme_out/logo10.eps
- SupplFileS2/meme_out/logo10.png
- SupplFileS2/meme_out/logo11.eps
- SupplFileS2/meme_out/logo11.png
- SupplFileS2/meme_out/logo12.eps
- SupplFileS2/meme_out/logo12.png
- SupplFileS2/meme_out/logo13.eps
- SupplFileS2/meme_out/logo13.png
- SupplFileS2/meme_out/logo14.eps
- SupplFileS2/meme_out/logo14.png
- SupplFileS2/meme_out/logo15.eps
- SupplFileS2/meme_out/logo15.png
- SupplFileS2/meme_out/logo16.eps
- SupplFileS2/meme_out/logo16.png
- SupplFileS2/meme_out/logo17.eps
- SupplFileS2/meme_out/logo17.png
- SupplFileS2/meme_out/logo18.eps
- SupplFileS2/meme_out/logo18.png
- SupplFileS2/meme_out/logo19.eps
- SupplFileS2/meme_out/logo19.png
- SupplFileS2/meme_out/logo2.eps
- SupplFileS2/meme_out/logo2.png
- SupplFileS2/meme_out/logo20.eps
- SupplFileS2/meme_out/logo20.png
- SupplFileS2/meme_out/logo21.eps
- SupplFileS2/meme_out/logo21.png
- SupplFileS2/meme_out/logo22.eps
- SupplFileS2/meme_out/logo22.png
- SupplFileS2/meme_out/logo23.eps
- SupplFileS2/meme_out/logo23.png
- SupplFileS2/meme_out/logo24.eps
- SupplFileS2/meme_out/logo24.png
- SupplFileS2/meme_out/logo25.eps
- SupplFileS2/meme_out/logo25.png
- SupplFileS2/meme_out/logo26.eps
- SupplFileS2/meme_out/logo26.png
- SupplFileS2/meme_out/logo27.eps
- SupplFileS2/meme_out/logo27.png
- SupplFileS2/meme_out/logo28.eps
- SupplFileS2/meme_out/logo28.png
- SupplFileS2/meme_out/logo29.eps
- SupplFileS2/meme_out/logo29.png
- SupplFileS2/meme_out/logo3.eps
- SupplFileS2/meme_out/logo3.png
- SupplFileS2/meme_out/logo30.eps
- SupplFileS2/meme_out/logo30.png
- SupplFileS2/meme_out/logo4.eps
- SupplFileS2/meme_out/logo4.png
- SupplFileS2/meme_out/logo5.eps
- SupplFileS2/meme_out/logo5.png
- SupplFileS2/meme_out/logo6.eps
- SupplFileS2/meme_out/logo6.png
- SupplFileS2/meme_out/logo7.eps
- SupplFileS2/meme_out/logo7.png
- SupplFileS2/meme_out/logo8.eps
- SupplFileS2/meme_out/logo8.png
- SupplFileS2/meme_out/logo9.eps
- SupplFileS2/meme_out/logo9.png
- SupplFileS2/meme_out/meme.html
- SupplFileS2/meme_out/meme.txt
- SupplFileS2/meme_out/meme.xml
- SupplFileS2/meme_tomtom_out/
- SupplFileS2/meme_tomtom_out/tomtom.html
- SupplFileS2/meme_tomtom_out/tomtom.tsv
- SupplFileS2/meme_tomtom_out/tomtom.xml
- SupplFileS2/messages.txt
- SupplFileS2/motif_alignment.txt
- SupplFileS2/progress_log.txt
- SupplFileS2/sea_disc_msgs.txt
- SupplFileS2/sea_disc_out/
- SupplFileS2/sea_disc_out/sea.html
- SupplFileS2/sea_disc_out/sea.tsv
- SupplFileS2/sea_disc_out/sequences.tsv
- SupplFileS2/sea_msgs.txt
- SupplFileS2/sea_out/
- SupplFileS2/sea_out/sea.html
- SupplFileS2/sea_out/sea.tsv
- SupplFileS2/sea_out/sequences.tsv
- SupplFileS2/streme_msgs.txt
- SupplFileS2/streme_out/
- SupplFileS2/streme_out/sequences.tsv
- SupplFileS2/streme_out/streme.html
- SupplFileS2/streme_out/streme.txt
- SupplFileS2/streme_out/streme.xml
- SupplFileS2/streme_tomtom_out/
- SupplFileS2/streme_tomtom_out/tomtom.html
- SupplFileS2/streme_tomtom_out/tomtom.tsv
- SupplFileS2/streme_tomtom_out/tomtom.xml
- SupplFileS2/xstreme.html
- SupplFileS2/xstreme.tsv
- SupplFileS2/xstreme.txt
- SupplFileS3/
- SupplFileS3/background
- SupplFileS3/Clq2pp.fasta
- SupplFileS3/combined.meme
- SupplFileS3/fimo_out_1/
- SupplFileS3/fimo_out_10/
- SupplFileS3/fimo_out_10/cisml.xml
- SupplFileS3/fimo_out_10/fimo.gff
- SupplFileS3/fimo_out_10/fimo.html
- SupplFileS3/fimo_out_10/fimo.tsv
- SupplFileS3/fimo_out_10/fimo.xml
- SupplFileS3/fimo_out_11/
- SupplFileS3/fimo_out_11/cisml.xml
- SupplFileS3/fimo_out_11/fimo.gff
- SupplFileS3/fimo_out_11/fimo.html
- SupplFileS3/fimo_out_11/fimo.tsv
- SupplFileS3/fimo_out_11/fimo.xml
- SupplFileS3/fimo_out_1/cisml.xml
[truncated: 104 more entries]
