# Supplementary material for: Reactivity Graph Yields Interpretable IgM Repertoire Signatures as Potential Tumor Biomarkers
Source: Int J Mol Sci. 2023 Jan 30;24(3):2597. doi: 10.3390/ijms24032597 (PMC9917253; doi:10.3390/ijms24032597)
Supplement: Supplementary file 1 [file ijms-24-02597-s001.zip › SupplFileS1.txt]

# The clustering criterion indicating good separation 
# of the diagnostic groups depends inversely on the 
# size of the cliques and the proportion of viral epitopes in them


> clqvirclucr
                   Crit  L        Vir Virn
     [1,]  -4.821576743 19 0.05263158    1
     [2,]  -6.337829764 19 0.05263158    1
	...  ............ .. ..........   ..

lmvirclq=lm(Crit~Vir*L, data = as.data.frame(clqvirclucr))
summary(lmvirclq)

Residuals:
    Min      1Q  Median      3Q     Max 
-4.6724 -0.7277 -0.0505  0.6656 10.7549 

Coefficients:
              Estimate Std. Error  t value Pr(>|t|)    
(Intercept) -3.3592045  0.0080782 -415.836  < 2e-16 ***
Vir          0.1234299  0.0382492    3.227  0.00125 ** 
L           -0.1417594  0.0005538 -255.974  < 2e-16 ***
Vir:L       -0.0837128  0.0022749  -36.799  < 2e-16 ***
---
Signif. codes:  0 ‘***’ 0.001 ‘**’ 0.01 ‘*’ 0.05 ‘.’ 0.1 ‘ ’ 1

Residual standard error: 1.128 on 239345 degrees of freedom
Multiple R-squared:  0.5593,	Adjusted R-squared:  0.5593 
F-statistic: 1.013e+05 on 3 and 239345 DF,  p-value: < 2.2e-16


# HTLV epitopes participate in more cliques than EBV, HPV or KSV epitopes


> pepbyclqtb
                                                         Prots Nclq.Freq   Vir NclqLT Virs
GSGSGSGMSETAPAA                                         Linker         4 FALSE      1 self
GSGSGMSETAPAAPA                                         Linker        40 FALSE      1 self
GSGMSETAPAAPAAA                                         Linker         2 FALSE      1 self
GMSETAPAAPAAAPP                                         Linker        68 FALSE      1 self
SETAPAAPAAAPPAE                  Histone H1.2 (UniProt P16403)         8 FALSE      1 self
TAPAAPAAAPPAEKA                  Histone H1.2 (UniProt P16403)        20 FALSE      1 self
PAAPAAAPPAEKAPV                  Histone H1.2 (UniProt P16403)        27 FALSE      1 self
APAAAPPAEKAPVKK                  Histone H1.2 (UniProt P16403)       492 FALSE      2 self
AAAPPAEKAPVKKKA                  Histone H1.2 (UniProt P16403)        86 FALSE      1 self
...............                  ............ ........ .......       ... .....     .. ....

>pepbyclqtb$Virs=relevel(pepbyclqtb$Virs,"HTLV")
>virlm=lm(data=pepbyclqtb, subset = Vir==T, Nclq.Freq~Virs)
>summary(virlm)


Call:
lm(formula = Nclq.Freq ~ Virs, data = pepbyclqtb, subset = Vir == 
    T)

Residuals:
   Min     1Q Median     3Q    Max 
 -3091  -2920   -706   -440  81382 

Coefficients:
            Estimate Std. Error t value Pr(>|t|)    
(Intercept)   3090.8      562.9   5.491 6.04e-08 ***
Virsself     -3089.8     5354.7  -0.577  0.56415    
VirsHPV      -2361.5      801.7  -2.946  0.00336 ** 
VirsEBV      -2632.0      835.1  -3.152  0.00171 ** 
VirsHBV      -2866.1     2163.2  -1.325  0.18573    
VirsKSHV     -2313.5     1169.2  -1.979  0.04834 *  
---
Signif. codes:  0 ‘***’ 0.001 ‘**’ 0.01 ‘*’ 0.05 ‘.’ 0.1 ‘ ’ 1

Residual standard error: 7531 on 565 degrees of freedom
Multiple R-squared:  0.02331,	Adjusted R-squared:  0.01467 
F-statistic: 2.697 on 5 and 565 DF,  p-value: 0.02022


# Significant overrepresentaion of antigens by clique of GpCl

1                                                   BZLF1 Human herpesvirus 4      11
2  Carcinoembryonic antigen-related cell adhesion molecule 5 (UniProt P06731)       9
3                                     E6 protein Human papillomavirus type 16      22
4                                     E7 protein Human papillomavirus type 16      21
5                          Epstein-Barr nuclear antigen 1 Human herpesvirus 4   2, 18
6                              G2/mitotic-specific cyclin-B1 (UniProt P14635) 1, 3, 7
7                                                 Histone H4 (UniProt P62805)   1, 19
8                                                    LANA Human herpesvirus 8       2
9                                 Myc proto-oncogene protein (UniProt P01106)  12, 17
10                                 Prostate-specific antigen (UniProt P07288)   8, 15
11                 Protein SSX2 (Cancer/testis antigen 5.2)  (UniProt Q16385)       9
12                   Receptor tyrosine-protein kinase erbB-2 (UniProt P04626)      23
13                                           Ricin precursor Ricinus communis  17, 22
14                                                Tyrosinase (UniProt P14679)  12, 20

# Significant associations of cliques of GpCl with the main groupings 
# (linear mixed effects models)

$A
      Contrast Clique   Estimate    p.value
3 FALSE - TRUE     19 -0.3883872 0.05379572
4 FALSE - TRUE      9 -0.3381547 0.08940480
2 FALSE - TRUE     15 -0.2096485 0.04091791
1 FALSE - TRUE     13  0.3557590 0.02740856

$B
      Contrast Clique   Estimate      p.value
3 FALSE - TRUE      4 -0.7522749 0.0002069771
4 FALSE - TRUE      5 -0.3825532 0.0221164906
1 FALSE - TRUE     14 -0.3564778 0.0430812581
2 FALSE - TRUE     15  0.1997968 0.0976390285

$O
      Contrast Clique   Estimate    p.value
1 FALSE - TRUE     13 -0.3004572 0.04601756
2 FALSE - TRUE     16 -0.2765468 0.09231967
3 FALSE - TRUE      5  0.2418824 0.06003275

$C
       Contrast Clique   Estimate      p.value
13 FALSE - TRUE      4 -0.7757501 1.795788e-05
7  FALSE - TRUE     17 -0.7635229 1.195290e-06
1  FALSE - TRUE      1 -0.6617735 5.679753e-09
2  FALSE - TRUE     11 -0.5424483 9.565429e-03
8  FALSE - TRUE     18 -0.4606133 5.851322e-03
5  FALSE - TRUE     15 -0.4362638 2.068038e-04
3  FALSE - TRUE     12 -0.4227772 3.822457e-04
18 FALSE - TRUE      9 -0.4031805 4.541032e-02
14 FALSE - TRUE      5 -0.2292340 8.831691e-02
4  FALSE - TRUE     14  0.2867987 4.944782e-02
6  FALSE - TRUE     16  0.2913649 9.256958e-02
10 FALSE - TRUE      2  0.3056013 4.253216e-04
17 FALSE - TRUE      8  0.3820209 1.859335e-02
16 FALSE - TRUE      7  0.4000492 1.510215e-04
11 FALSE - TRUE     21  0.4087379 4.280602e-02
12 FALSE - TRUE     23  0.4160249 1.135085e-02
9  FALSE - TRUE     19  0.5733397 6.658365e-03
15 FALSE - TRUE      6  0.6773177 1.312271e-07

$G
       Contrast Clique   Estimate      p.value
1  FALSE - TRUE     10 -0.4616748 1.528421e-02
4  FALSE - TRUE     14 -0.3413693 1.285800e-02
12 FALSE - TRUE      6 -0.2846067 9.270553e-04
5  FALSE - TRUE     15 -0.1905494 3.623663e-02
2  FALSE - TRUE     12  0.1674919 7.032687e-02
8  FALSE - TRUE      2  0.2087125 2.896502e-03
9  FALSE - TRUE      3  0.3419586 4.010146e-05
11 FALSE - TRUE      5  0.3857605 3.481886e-03
7  FALSE - TRUE     18  0.3876724 1.000952e-02
6  FALSE - TRUE     17  0.5112039 5.030227e-05
3  FALSE - TRUE     13  0.5266667 9.938885e-04
10 FALSE - TRUE      4  1.1386555 2.128589e-08

$M
       Contrast Clique   Estimate      p.value
13 FALSE - TRUE      4 -0.6929324 1.086442e-04
7  FALSE - TRUE     16 -0.6821765 8.236895e-04
9  FALSE - TRUE      2 -0.6307812 6.151389e-08
5  FALSE - TRUE     13 -0.6137579 8.384857e-04
12 FALSE - TRUE      3 -0.6003145 2.584512e-07
11 FALSE - TRUE     23 -0.6000966 1.025515e-03
8  FALSE - TRUE     19 -0.5565544 1.078782e-02
16 FALSE - TRUE      7 -0.5455666 5.668647e-06
10 FALSE - TRUE     21 -0.3782838 6.986839e-02
15 FALSE - TRUE      6 -0.3706482 3.804700e-04
17 FALSE - TRUE      8 -0.3528769 3.453397e-02
14 FALSE - TRUE      5 -0.2725324 5.451182e-02
4  FALSE - TRUE     12  0.2453230 2.641660e-02
2  FALSE - TRUE     10  0.4555623 3.205860e-02
3  FALSE - TRUE     11  0.6835072 2.558548e-03
1  FALSE - TRUE      1  0.7087796 2.757885e-09
6  FALSE - TRUE     15  0.7528023 3.475748e-07
18 FALSE - TRUE      9  0.8380148 4.275664e-04

$S
      Contrast Clique   Estimate     p.value
1 FALSE - TRUE     12 -0.2224838 0.026946371
2 FALSE - TRUE     13  0.3172671 0.035684459
3 FALSE - TRUE     16  0.3610925 0.031520055
4 FALSE - TRUE      4  0.4681023 0.001809397


Significant association of cliques of GpCl with idiotopes 
(Chi Square post hoc test)


#	Clique		
3         10 Residuals -3.28614482 -0.4481172  5.76045864
4         10  p values  0.07008200  1.0000000  0.00000100
11        14 Residuals -4.60513963 -0.7810793  8.26766383
12        14  p values  0.00028400  1.0000000  0.00000000
39         6 Residuals -3.03971503  0.8189434  3.75686493
40         6  p values  0.16339300  1.0000000  0.01187200


# Clusters of the diagnostic profiles with significant loss or gain 
#  of reactivities in tumor bearing patients

Cluster  
> clain 			1	2	3	4	5	6	7	8
			[1] FALSE FALSE FALSE FALSE  TRUE FALSE FALSE FALSE
> closs
			[1]  TRUE FALSE FALSE  TRUE FALSE  TRUE  TRUE  TRUE


# Posthoc Chi square test for the tabulated data on reactivtiy in clusters  
# of the diagnostic profiles with viral antigens

> chisq.posthoc.test(tvirclcls, simulate.p.value=T)
  Dimension     Value          1          2          3         4         5          6           7          8
1     FALSE Residuals -0.4293048 -0.4293048  0.9391044  1.666049 -3.247074  0.8309767 -0.04637291  0.8309767
2     FALSE  p values  1.0000000  1.0000000  1.0000000  1.000000  0.018656  1.0000000  1.00000000  1.0000000
3      TRUE Residuals  0.4293048  0.4293048 -0.9391044 -1.666049  3.247074 -0.8309767  0.04637291 -0.8309767
4      TRUE  p values  1.0000000  1.0000000  1.0000000  1.000000  0.018656  1.0000000  1.00000000  1.0000000


# High reactivtiy to blood group antigen A correlations 
# with clusters of the diagnostic profile

>lmclcallsGr=lme(value~A*Cluster, random=~1|Var2, data=Y)
>res=lsmeans(lmclcallsGr, pairwise~A|Cluster)
>summary(res$contrasts)

Cluster = 1:
 contrast     estimate    SE df t.ratio p.value
 FALSE - TRUE  0.28455 0.191 19   1.488  0.1532

Cluster = 2:
 contrast     estimate    SE df t.ratio p.value
 FALSE - TRUE  0.07292 0.191 19   0.381  0.7072

Cluster = 3:
 contrast     estimate    SE df t.ratio p.value
 FALSE - TRUE  0.22571 0.191 19   1.180  0.2525

Cluster = 4:
 contrast     estimate    SE df t.ratio p.value
 FALSE - TRUE -0.00186 0.144 19  -0.013  0.9898

Cluster = 5:
 contrast     estimate    SE df t.ratio p.value
 FALSE - TRUE -0.13456 0.164 19  -0.821  0.4219

Cluster = 6:
 contrast     estimate    SE df t.ratio p.value
 FALSE - TRUE  0.21848 0.207 19   1.053  0.3055

Cluster = 7:
 contrast     estimate    SE df t.ratio p.value
 FALSE - TRUE  0.40005 0.171 19   2.342  0.0302

Cluster = 8:
 contrast     estimate    SE df t.ratio p.value
 FALSE - TRUE  0.22412 0.207 19   1.080  0.2935

Degrees-of-freedom method: containment 

# The same for blood group B

Cluster = 1:
 contrast     estimate    SE df t.ratio p.value
 FALSE - TRUE   -0.233 0.243 19  -0.956  0.3510

Cluster = 2:
 contrast     estimate    SE df t.ratio p.value
 FALSE - TRUE    0.352 0.243 19   1.449  0.1637

Cluster = 3:
 contrast     estimate    SE df t.ratio p.value
 FALSE - TRUE   -0.508 0.243 19  -2.090  0.0503

Cluster = 4:
 contrast     estimate    SE df t.ratio p.value
 FALSE - TRUE    0.045 0.183 19   0.246  0.8086

Cluster = 5:
 contrast     estimate    SE df t.ratio p.value
 FALSE - TRUE    0.135 0.209 19   0.645  0.5264

Cluster = 6:
 contrast     estimate    SE df t.ratio p.value
 FALSE - TRUE   -0.519 0.264 19  -1.968  0.0639

Cluster = 7:
 contrast     estimate    SE df t.ratio p.value
 FALSE - TRUE   -0.535 0.217 19  -2.459  0.0237

Cluster = 8:
 contrast     estimate    SE df t.ratio p.value
 FALSE - TRUE   -0.213 0.264 19  -0.807  0.4295

Degrees-of-freedom method: containment 

#... and sex

Cluster = 1:
 contrast     estimate    SE df t.ratio p.value
 FALSE - TRUE  0.28455 0.191 19   1.488  0.1532

Cluster = 2:
 contrast     estimate    SE df t.ratio p.value
 FALSE - TRUE  0.07292 0.191 19   0.381  0.7072

Cluster = 3:
 contrast     estimate    SE df t.ratio p.value
 FALSE - TRUE  0.22571 0.191 19   1.180  0.2525

Cluster = 4:
 contrast     estimate    SE df t.ratio p.value
 FALSE - TRUE -0.00186 0.144 19  -0.013  0.9898

Cluster = 5:
 contrast     estimate    SE df t.ratio p.value
 FALSE - TRUE -0.13456 0.164 19  -0.821  0.4219

Cluster = 6:
 contrast     estimate    SE df t.ratio p.value
 FALSE - TRUE  0.21848 0.207 19   1.053  0.3055

Cluster = 7:
 contrast     estimate    SE df t.ratio p.value
 FALSE - TRUE  0.40005 0.171 19   2.342  0.0302

Cluster = 8:
 contrast     estimate    SE df t.ratio p.value
 FALSE - TRUE  0.22412 0.207 19   1.080  0.2935

Degrees-of-freedom method: containment 

# The peptides in the potentialy diagnostic profile cluster 7
# which is characterized by a loss of reactivtiy in tumor
# bearing patients (especially GBM) have higher reactivity 
# in women with blood group B but not blood group A. 
# IgM from patients with blood group B antigen have
# higher also reactivtiy with clusters 3 and 6 (also 
# associated with a loss of reactivtiy in tumor bearing patients).    
