# Supplementary material for: Reactivity Graph Yields Interpretable IgM Repertoire Signatures as Potential Tumor Biomarkers
Source: Int J Mol Sci. 2023 Jan 30;24(3):2597. doi: 10.3390/ijms24032597 (PMC9917253; doi:10.3390/ijms24032597)
Supplement: Supplementary file 1 [file ijms-24-02597-s001.zip › SupplFileS2/background]

# 0-order Markov frequencies from file bigclq.txt
# seqs: 424    min: 12    max: 15    avg: 14.9    sum: 6316    alph: Protein
# order 0
A 6.713e-02
C 2.011e-02
D 4.307e-02
E 6.460e-02
F 2.549e-02
G 8.676e-02
H 1.505e-02
I 3.800e-02
K 6.111e-02
L 1.080e-01
M 2.993e-02
N 2.755e-02
P 8.138e-02
Q 3.357e-02
R 4.307e-02
S 9.562e-02
T 4.702e-02
V 4.924e-02
W 3.436e-02
Y 2.898e-02
