# Supplementary material for: Reactivity Graph Yields Interpretable IgM Repertoire Signatures as Potential Tumor Biomarkers
Source: Int J Mol Sci. 2023 Jan 30;24(3):2597. doi: 10.3390/ijms24032597 (PMC9917253; doi:10.3390/ijms24032597)
Supplement: Supplementary file 1 [file ijms-24-02597-s001.zip › SupplFileS2/bigclq.txt]

>AALCRWGLLLALLPP
AALCRWGLLLALLPP

>AAMELKVEDPFYWVS
AAMELKVEDPFYWVS

>AAPAVADARKPPSGK
AAPAVADARKPPSGK

>AAPKKKGSGSGSGMS
AAPKKKGSGSGSGMS

>AAPPSTRKDYPAAKR
AAPPSTRKDYPAAKR

>AARKDSGSPNPARGH
AARKDSGSPNPARGH

>AASNPPAQYSWLIDG
AASNPPAQYSWLIDG

>AASTQVCTGTDMKLR
AASTQVCTGTDMKLR

>ADGLAVIGVLMK
ADGLAVIGVLMK

>ADGYAYFLRGRLYWK
ADGYAYFLRGRLYWK

>ADLSYTWDFGDSSGT
ADLSYTWDFGDSSGT

>AEADLSYTWDFGDSS
AEADLSYTWDFGDSS

>AEEQKLISEEDLLRK
AEEQKLISEEDLLRK

>AEMSTPEATGMTPAE
AEMSTPEATGMTPAE

>AEVLKDAIKDLVM
AEVLKDAIKDLVM

>AFCLALKILDNGEWT
AFCLALKILDNGEWT

>AFDDIAKYFSKEEWE
AFDDIAKYFSKEEWE

>AFSPAFDNLYYWDQD
AFSPAFDNLYYWDQD

>AGMQILGVVLTLLGW
AGMQILGVVLTLLGW

>AITCQKPTPEKEKPD
AITCQKPTPEKEKPD

>AKCTTCVEEKDSKAR
AKCTTCVEEKDSKAR

>ALLAGLVSLLCRHKR
ALLAGLVSLLCRHKR

>ALNFGLGRPLPLHFL
ALNFGLGRPLPLHFL

>APKEDPLKKYTFWEV
APKEDPLKKYTFWEV

>APSEDIWKKFELLPT
APSEDIWKKFELLPT

>AQENPKMHNSEISKR
AQENPKMHNSEISKR

>AQMRILKETELRKVK
AQMRILKETELRKVK

>ARCPSGVKPDLSYMP
ARCPSGVKPDLSYMP

>AREIPDLLEKGERLP
AREIPDLLEKGERLP

>ARGHCWGPGPTQCVN
ARGHCWGPGPTQCVN

>ASEKIFYVYMKRKYE
ASEKIFYVYMKRKYE

>ASKADGLAVIGVLMK
ASKADGLAVIGVLMK

>ASKERSGVSLAALKK
ASKERSGVSLAALKK

>AVRPKYLLGREVTGN
AVRPKYLLGREVTGN

>AYSLTLQGLGISWLG
AYSLTLQGLGISWLG

>CAGSGSGSGMASAGM
CAGSGSGSGMASAGM

>CEPEAQNTTYLWWVN
CEPEAQNTTYLWWVN

>CEPEIQNTTYLWWVN
CEPEIQNTTYLWWVN

>CEPETQDATYLWWVN
CEPETQDATYLWWVN

>CHAASNPPAQYSWFV
CHAASNPPAQYSWFV

>CHAASNPPAQYSWLI
CHAASNPPAQYSWLI

>CHSASNPSPQYSWRI
CHSASNPSPQYSWRI

>CIFPDGGPCPSGSWS
CIFPDGGPCPSGSWS

>CNGVLQGITSWGSEP
CNGVLQGITSWGSEP

>CPPGKPTTSEKIHER
CPPGKPTTSEKIHER

>CPSGVKPDLSYMPIW
CPSGVKPDLSYMPIW

>CQGGLPKEACMEISS
CQGGLPKEACMEISS

>CQKPTPEKEKPDPYK
CQKPTPEKEKPDPYK

>CTSPRSSDTEENVKR
CTSPRSSDTEENVKR

>DACIFPDGGPCPSGS
DACIFPDGGPCPSGS

>DCKFGWTGPNCERKK
DCKFGWTGPNCERKK

>DDIAKYFSKEEWEKM
DDIAKYFSKEEWEKM

>DGGPCPSGSWSQKRS
DGGPCPSGSWSQKRS

>DHILEPSIPWKS
DHILEPSIPWKS

>DHILEPSIPWKSK
DHILEPSIPWKSK

>DHLLEPLLPLKSKL
DHLLEPLLPLKSKL

>DIWKKFELLPTPPLS
DIWKKFELLPTPPLS

>DLMLSPDDIEQWFTE
DLMLSPDDIEQWFTE

>DLTLGLEPSEEEAPR
DLTLGLEPSEEEAPR

>DNYALAVLDNGDPLN
DNYALAVLDNGDPLN

>DPEEDDEGSGSGSGM
DPEEDDEGSGSGSGM

>DPSGYLAEADLSYTW
DPSGYLAEADLSYTW

>DPTISPSYTYYRPGV
DPTISPSYTYYRPGV

>DQCVACAHYKDPPFC
DQCVACAHYKDPPFC

>DQLGYPQHPGLNAHG
DQLGYPQHPGLNAHG

>DSKARLVLTSGIVFV
DSKARLVLTSGIVFV

>DYIALNEDLRSWTAA
DYIALNEDLRSWTAA

>DYIKSYLEQASRIWS
DYIKSYLEQASRIWS

>EAGSGSGSGMEEPQS
EAGSGSGSGMEEPQS

>EAQKRELGASLYLGW
EAQKRELGASLYLGW

>EATGQFRVYPELPKP
EATGQFRVYPELPKP

>EAYVMAGVGSPYVSR
EAYVMAGVGSPYVSR

>EEAAMELKVEDPFYW
EEAAMELKVEDPFYW

>EGLPKPLTLRWELSS
EGLPKPLTLRWELSS

>EISKRLGAEWKLLSE
EISKRLGAEWKLLSE

>EKIFYVYMKRKYEAM
EKIFYVYMKRKYEAM

>EKQPLLMEKEDYHSL
EKQPLLMEKEDYHSL

>ELAALCRWGLLLALL
ELAALCRWGLLLALL

>ELMTFGAKPYDGIPA
ELMTFGAKPYDGIPA

>ELRNPFGSGSGSGMA
ELRNPFGSGSGSGMA

>EPALGTTCYASGWGS
EPALGTTCYASGWGS

>EPEPEPEPEPVKEEK
EPEPEPEPEPVKEEK

>EPEPEPEPVKEEKLS
EPEPEPEPVKEEKLS

>EPEPEPVKEEKLSPE
EPEPEPVKEEKLSPE

>EPEPVKEEKLSPEPI
EPEPVKEEKLSPEPI

>EPQISPGGLEPPSEK
EPQISPGGLEPPSEK

>EPRAPWIEQEGPEYW
EPRAPWIEQEGPEYW

>EQKLISEEDLLRKRR
EQKLISEEDLLRKRR

>EQLNDSSEEEDEIDG
EQLNDSSEEEDEIDG

>EQLQAKMPMKKEAKP
EQLQAKMPMKKEAKP

>EQRRVYLEGTCVEWL
EQRRVYLEGTCVEWL

>ERPPLENRVLTGWGL
ERPPLENRVLTGWGL

>ESISVSSEQLAQFR
ESISVSSEQLAQFR

>ESTGMTPEKVPVSEV
ESTGMTPEKVPVSEV

>ETEYHADGGKVPIKW
ETEYHADGGKVPIKW

>ETFIKNIIIQDCMWS
ETFIKNIIIQDCMWS

>EVLKDAIKDLVMTKP
EVLKDAIKDLVMTKP

>EWKLLSETEKRPFID
EWKLLSETEKRPFID

>EYHADGGKVPIKWMA
EYHADGGKVPIKWMA

>FCQLAKTCPVQLWVD
FCQLAKTCPVQLWVD

>FIDEAKRLRALHMKE
FIDEAKRLRALHMKE

>FPDGGPCPSGSWSQK
FPDGGPCPSGSWSQK

>FPGSQKVLPDGQVIW
FPGSQKVLPDGQVIW

>FPRACVSSKNLMEKE
FPRACVSSKNLMEKE

>FQNSTFSFRNALEGF
FQNSTFSFRNALEGF

>FSIALNFPGSQKVLP
FSIALNFPGSQKVLP

>FTCEPEAQNTTYLWW
FTCEPEAQNTTYLWW

>FTCEPETQDATYLWW
FTCEPETQDATYLWW

>FVVLHSFTDAIFDEW
FVVLHSFTDAIFDEW

>FWQEGWSGQVYQDWL
FWQEGWSGQVYQDWL

>GAAPQPHPPPAFSPA
GAAPQPHPPPAFSPA

>GAPRGPHGGAASGLN
GAPRGPHGGAASGLN

>GAQGQFPRVCMTVDS
GAQGQFPRVCMTVDS

>GAQIPEKIQKAFDDI
GAQIPEKIQKAFDDI

>GCQVVQGNLELTYLP
GCQVVQGNLELTYLP

>GDFFISSKDLGYDYS
GDFFISSKDLGYDYS

>GDSGGPLVCNGVLQG
GDSGGPLVCNGVLQG

>GEGKVTLRIRNVRFS
GEGKVTLRIRNVRFS

>GERLPQPPICTIDVY
GERLPQPPICTIDVY

>GGITGSMSLASGK
GGITGSMSLASGK

>GGQLQPGYPALASRH
GGQLQPGYPALASRH

>GGVLVHPQWVLTAAH
GGVLVHPQWVLTAAH

>GHCWGPGPTQCVNCS
GHCWGPGPTQCVNCS

>GILLVVVLGVVFGIL
GILLVVVLGVVFGIL

>GITGSMSLASGKSLL
GITGSMSLASGKSLL

>GKDYIALNEDLRSWT
GKDYIALNEDLRSWT

>GLALIHHNTHLCFVH
GLALIHHNTHLCFVH

>GLKAKPKLKRAAP
GLKAKPKLKRAAP

>GLPEGTPKDPILRS
GLPEGTPKDPILRS

>GMPLNVSFTNRNYDL
GMPLNVSFTNRNYDL

>GNIQQHTQELFISNI
GNIQQHTQELFISNI

>GPAGQAEPDRAHYNI
GPAGQAEPDRAHYNI

>GPLVCNGVLQGITSW
GPLVCNGVLQGITSW

>GQIFSRSASPIPR
GQIFSRSASPIPR

>GRDYWRFHPSTRRVD
GRDYWRFHPSTRRVD

>GREIIYPNASLLIQN
GREIIYPNASLLIQN

>GRLQGISPKIMPKKP
GRLQGISPKIMPKKP

>GRNECDVCTDQLFGA
GRNECDVCTDQLFGA

>GRPGAPGGSGSGP
GRPGAPGGSGSGP

>GRPLPLHFLRRASKI
GRPLPLHFLRRASKI

>GSDCTTIHYNYMCNS
GSDCTTIHYNYMCNS

>GSDVFDGDLGMGAAK
GSDVFDGDLGMGAAK

>GSGLALIHHNTHLCF
GSGLALIHHNTHLCF

>GSGMALRVTRNSKIN
GSGMALRVTRNSKIN

>GSGMELAALCRWGLL
GSGMELAALCRWGLL

>GSGMLLAVLYCLLWS
GSGMLLAVLYCLLWS

>GSGMYNMMETELKPP
GSGMYNMMETELKPP

>GSGSGMDLVLKRCLL
GSGSGMDLVLKRCLL

>GSGSGMYNMMETELK
GSGSGMYNMMETELK

>GSGSGSGMAVMAPRT
GSGSGSGMAVMAPRT

>GSGSGSGMDLVLKRC
GSGSGSGMDLVLKRC

>GSPSAGGHSKPPHSP
GSPSAGGHSKPPHSP

>GSTPMFNDINIYDLF
GSTPMFNDINIYDLF

>GTLVALVGLFVLLAF
GTLVALVGLFVLLAF

>GVPDPSDGLSARNRQ
GVPDPSDGLSARNRQ

>GWGLNWDLGLSQW
GWGLNWDLGLSQW

>GWPTTLLVVMGTLVA
GWPTTLLVVMGTLVA

>GYDVEKNNSRIKLGL
GYDVEKNNSRIKLGL

>GYPALASRHWQGLPS
GYPALASRHWQGLPS

>HADGGKVPIKWMALE
HADGGKVPIKWMALE

>HAFFPKTHREGDVHF
HAFFPKTHREGDVHF

>HILEPSIPWKSKLLT
HILEPSIPWKSKLLT

>HLCLAATKYPLLKLL
HLCLAATKYPLLKLL

>HMGSGSGSGMASLSR
HMGSGSGSGMASLSR

>HSNLDHILEPSIPWK
HSNLDHILEPSIPWK

>HSYQEEAAMELKVED
HSYQEEAAMELKVED

>HVSTAPTGSWFSA
HVSTAPTGSWFSA

>IAKYFSKEEWEKMKA
IAKYFSKEEWEKMKA

>IALNEDLRSWTAADM
IALNEDLRSWTAADM

>IALNFPGSQKVLPDG
IALNFPGSQKVLPDG

>ICTIDVYMIMVKCWM
ICTIDVYMIMVKCWM

>IDVVSVEKRQAPGKR
IDVVSVEKRQAPGKR

>IGDFAFVTDNTYTKH
IGDFAFVTDNTYTKH

>IGEVDVEQHTLAKYL
IGEVDVEQHTLAKYL

>IGNKVSEQLQAKMPM
IGNKVSEQLQAKMPM

>IITLEDSSGNLLGRN
IITLEDSSGNLLGRN

>IKDLVMTKPAPTC
IKDLVMTKPAPTC

>IKSDLVNEEATGQFR
IKSDLVNEEATGQFR

>IKSYLEQASRIWSWL
IKSYLEQASRIWSWL

>ILEPSIPWKSKLLTL
ILEPSIPWKSKLLTL

>ILRNQDDRELWPRKF
ILRNQDDRELWPRKF

>IMSTESITGSLGPLL
IMSTESITGSLGPLL

>IPKPSPWAPKKHR
IPKPSPWAPKKHR

>IQKLTGDENFTIPYW
IQKLTGDENFTIPYW

>IRDFYNPLVAEAQKR
IRDFYNPLVAEAQKR

>ISDPEEDDEGSGSGS
ISDPEEDDEGSGSGS

>ISEEDLLRKRREQLK
ISEEDLLRKRREQLK

>ISMYLPGAEVPEPAA
ISMYLPGAEVPEPAA

>ISPGGLEPPSEKHFR
ISPGGLEPPSEKHFR

>ITGAVVAAVMWRRKS
ITGAVVAAVMWRRKS

>ITGYLYISAWPDSLP
ITGYLYISAWPDSLP

>ITTQHWLGLLGPNGT
ITTQHWLGLLGPNGT

>KANKEILDEAYVMAG
KANKEILDEAYVMAG

>KDAIKDLVMTKPAPT
KDAIKDLVMTKPAPT

>KFDPVKVKALEGFPR
KFDPVKVKALEGFPR

>KFELLPTPPLSPSRR
KFELLPTPPLSPSRR

>KILDNGEWTPTLQHY
KILDNGEWTPTLQHY

>KLTGDENFTIPYWDW
KLTGDENFTIPYWDW

>KNLMEKECCPPWSGD
KNLMEKECCPPWSGD

>KNRETIEKLLSKLL
KNRETIEKLLSKLL

>KPTTSEKIHERSGPK
KPTTSEKIHERSGPK

>KRSFVYVWKTWGQYW
KRSFVYVWKTWGQYW

>KTEGPDSDGSGSGSG
KTEGPDSDGSGSGSG

>KVGSGSGSGMSPLWW
KVGSGSGSGMSPLWW

>LAPSTLRSLRKRRLS
LAPSTLRSLRKRRLS

>LDHILEPSIPWKSKL
LDHILEPSIPWKSKL

>LDLLFWEQGGLCK
LDLLFWEQGGLCK

>LDNGEWTPTLQHYLS
LDNGEWTPTLQHYLS

>LENNEKAPKVVILKK
LENNEKAPKVVILKK

>LEPSIPWKSKLL
LEPSIPWKSKLL

>LEQASRIWSWLLGAA
LEQASRIWSWLLGAA

>LGASLYLGWAASGLL
LGASLYLGWAASGLL

>LGAVITGAVVAAVMW
LGAVITGAVVAAVMW

>LGSGAFGTVYKGIWI
LGSGAFGTVYKGIWI

>LGWVNGLVSCALPMW
LGWVNGLVSCALPMW

>LIGCKPPIGEHWGKG
LIGCKPPIGEHWGKG

>LIGSGSGSGMDLVLK
LIGSGSGSGMDLVLK

>LKAKPKFTLGKRKAT
LKAKPKFTLGKRKAT

>LKVEDPFYWVSPGVL
LKVEDPFYWVSPGVL

>LLCVSPMCMMIEPPK
LLCVSPMCMMIEPPK

>LLEDDDMGDLVDAEE
LLEDDDMGDLVDAEE

>LLEPLLPLKSKLLTL
LLEPLLPLKSKLLTL

>LLLLSGALALTQTWA
LLLLSGALALTQTWA

>LLNWCMQIAKGMSYL
LLNWCMQIAKGMSYL

>LLSGALALTQTWAGS
LLSGALALTQTWAGS

>LLVHNLPQHLFGYSW
LLVHNLPQHLFGYSW

>LNDHILEPSIPWKSK
LNDHILEPSIPWKSK

>LNEALELKDAQAGKE
LNEALELKDAQAGKE

>LNEDLRSWTAADMAA
LNEDLRSWTAADMAA

>LPLSHMGSGSGSGMA
LPLSHMGSGSGSGMA

>LPSETDGYVAPLTCS
LPSETDGYVAPLTCS

>LPTPPLSPSRRSGLC
LPTPPLSPSRRSGLC

>LQAKMPMKKEAKPSA
LQAKMPMKKEAKPSA

>LQGISPKIMPKKPAE
LQGISPKIMPKKPAE

>LQGITSWGSEPCALP
LQGITSWGSEPCALP

>LQPPAPSEDIWKKFE
LQPPAPSEDIWKKFE

>LRDMISMYLPGAEVP
LRDMISMYLPGAEVP

>LRNFSLMLLRYIGKK
LRNFSLMLLRYIGKK

>LRNSCAGSGSGSGMA
LRNSCAGSGSGSGMA

>LSCHAASNPPAQYSW
LSCHAASNPPAQYSW

>LSCHSASNPSPQYSW
LSCHSASNPSPQYSW

>LSGTTAAQVTTTEWV
LSGTTAAQVTTTEWV

>LSHMGSGSGSGMASL
LSHMGSGSGSGMASL

>LSISSCLQQLSLLMW
LSISSCLQQLSLLMW

>LSKLLCVSPMCMMIE
LSKLLCVSPMCMMIE

>LSQETFSDLWKLLPE
LSQETFSDLWKLLPE

>LSYTWDFGDSSGTLI
LSYTWDFGDSSGTLI

>LTCEPEIQNTTYLWW
LTCEPEIQNTTYLWW

>LTSCGSSPVPGTTDG
LTSCGSSPVPGTTDG

>LTVSCQGGLPKEACM
LTVSCQGGLPKEACM

>LVCNGVLQGITSWGS
LVCNGVLQGITSWGS

>LVETRPAGDGTFQKW
LVETRPAGDGTFQKW

>LVGDEVELPCRISPG
LVGDEVELPCRISPG

>LVRRNIFDLSAPEKD
LVRRNIFDLSAPEKD

>LWWVNNQSLPVSPRL
LWWVNNQSLPVSPRL

>MDDLMLSPDDIEQWF
MDDLMLSPDDIEQWF

>MELKVEDPFYWVSPG
MELKVEDPFYWVSPG

>MESPSAPPHRWCIPW
MESPSAPPHRWCIPW

>MFKTEGPDSDGSGSG
MFKTEGPDSDGSGSG

>MGRNSMKLPTLKDIR
MGRNSMKLPTLKDIR

>MHNSEISKRLGAEWK
MHNSEISKRLGAEWK

>MKASEKIFYVYMKRK
MKASEKIFYVYMKRK

>MKKDKYTLPGGLLAP
MKKDKYTLPGGLLAP

>MLDLQPETTDLYCYE
MLDLQPETTDLYCYE

>MLSPDDIEQWFTEDP
MLSPDDIEQWFTEDP

>MPTAESTGMTPEKVP
MPTAESTGMTPEKVP

>MSTPEATGMTPAEVS
MSTPEATGMTPAEVS

>MWSGFSAAAKLVSEK
MWSGFSAAAKLVSEK

>NAENKAKINMAGAKR
NAENKAKINMAGAKR

>NGAYSLTLQGLGISW
NGAYSLTLQGLGISW

>NGEWTPTLQHYLSYT
NGEWTPTLQHYLSYT

>NGLVSCALPMWKVTA
NGLVSCALPMWKVTA

>NGTPEGPLRRNPGNH
NGTPEGPLRRNPGNH

>NKVSEQLQAKMPMKK
NKVSEQLQAKMPMKK

>NNQLALTLIDTNRSR
NNQLALTLIDTNRSR

>NQAQMRILKETELRK
NQAQMRILKETELRK

>NQMGRNSMKLPTLKD
NQMGRNSMKLPTLKD

>NSCAGSGSGSGMASA
NSCAGSGSGSGMASA

>NSEISKRLGAEWKLL
NSEISKRLGAEWKLL

>NWCMQIAKGMSYLED
NWCMQIAKGMSYLED

>NYVGSGSGSGMESPS
NYVGSGSGSGMESPS

>PAAKRVKLDSVRVLR
PAAKRVKLDSVRVLR

>PAAPAPAPSWPLSSS
PAAPAPAPSWPLSSS

>PATPLSCCTETQW
PATPLSCCTETQW

>PDSDGSGSGSGMELA
PDSDGSGSGSGMELA

>PESLEECDSELEIKR
PESLEECDSELEIKR

>PESRLLEFYLAMPFA
PESRLLEFYLAMPFA

>PFGSGSGSGMAVMAP
PFGSGSGSGMAVMAP

>PFTGVDDRESWPSVF
PFTGVDDRESWPSVF

>PGKPTTSEKIHERSG
PGKPTTSEKIHERSG

>PGRDRRTEEENLRKK
PGRDRRTEEENLRKK

>PGSGSGSGMAPAAWL
PGSGSGSGMAPAAWL

>PKMHNSEISKRLGAE
PKMHNSEISKRLGAE

>PLILSRIVGGWECEK
PLILSRIVGGWECEK

>PLSPSRRSGLCSPSY
PLSPSRRSGLCSPSY

>PNVSVPSSSSTPLLY
PNVSVPSSSSTPLLY

>PPAFSPAFDNLYYWD
PPAFSPAFDNLYYWD

>PPAPSEDIWKKFELL
PPAPSEDIWKKFELL

>PPFSLSPVPTLGSRS
PPFSLSPVPTLGSRS

>PPLSQETFSDLWKLL
PPLSQETFSDLWKLL

>PPRPIPKPSPWAPK
PPRPIPKPSPWAPK

>PPSTRKDYPAAKRVK
PPSTRKDYPAAKRVK

>PQLPHSSSHWLRLPR
PQLPHSSSHWLRLPR

>PQQPESLEECDSELE
PQQPESLEECDSELE

>PRPASSLRPPRCGVP
PRPASSLRPPRCGVP

>PSGAMPNQAQMRILK
PSGAMPNQAQMRILK

>PSISSNNSKPVEDKD
PSISSNNSKPVEDKD

>PSSSSTPLLYPSLA
PSSSSTPLLYPSLA

>PSTLRSLRKRRLSSP
PSTLRSLRKRRLSSP

>PSYVAVTPFSLRGDN
PSYVAVTPFSLRGDN

>PVLGPLVALIICYNW
PVLGPLVALIICYNW

>PVSGLSIGTGRAMLG
PVSGLSIGTGRAMLG

>QAPLPCVLWPVLP
QAPLPCVLWPVLP

>QASRIWSWLLGAAMV
QASRIWSWLLGAAMV

>QDLLNWCMQIAKGMS
QDLLNWCMQIAKGMS

>QDWLGVSRQLRTKAW
QDWLGVSRQLRTKAW

>QEDEEEIDVVSVEKR
QEDEEEIDVVSVEKR

>QEQVRQTMAEALKVW
QEQVRQTMAEALKVW

>QEVTAEDGTQRCEKC
QEVTAEDGTQRCEKC

>QKHTPPAPKEDPLKK
QKHTPPAPKEDPLKK

>QKRELGASLYLGWAA
QKRELGASLYLGWAA

>QKTYQGSYGFRLGFL
QKTYQGSYGFRLGFL

>QLFEDNYALAVLDNG
QLFEDNYALAVLDNG

>QMTFGRLQGISPKIM
QMTFGRLQGISPKIM

>QQSELQPPAPSEDIW
QQSELQPPAPSEDIW

>QRNPQLCYQDTILWK
QRNPQLCYQDTILWK

>QTYMNGSPTYSMSYS
QTYMNGSPTYSMSYS

>QVCTGTDMKLRLPAS
QVCTGTDMKLRLPAS

>QYAAQNRRGLDLLFW
QYAAQNRRGLDLLFW

>RACVSSKNLMEKECC
RACVSSKNLMEKECC

>RDIDFAHEAPAFLPW
RDIDFAHEAPAFLPW

>REGDVHFDYDETWTI
REGDVHFDYDETWTI

>RELGASLYLGWAASG
RELGASLYLGWAASG

>RFTHQSDVWSYGVTV
RFTHQSDVWSYGVTV

>RGLDLLFWEQGGLCK
RGLDLLFWEQGGLCK

>RKQLPEEKQPLLMEK
RKQLPEEKQPLLMEK

>RLGAEWKLLSETEKR
RLGAEWKLLSETEKR

>RLVLTSGIVFVISGV
RLVLTSGIVFVISGV

>RLYWKFDPVKVKALE
RLYWKFDPVKVKALE

>RNQDWLGVSRQLRTK
RNQDWLGVSRQLRTK

>RPGRGEPRFIAVGYV
RPGRGEPRFIAVGYV

>RPQMTFGRLQGISPK
RPQMTFGRLQGISPK

>RSESGSPSAGGHSKP
RSESGSPSAGGHSKP

>RWGLLLALLPPGAAS
RWGLLLALLPPGAAS

>RYPHYSLIKPESSL
RYPHYSLIKPESSL

>SDAASQKMEPRAPWI
SDAASQKMEPRAPWI

>SELQPPAPSEDIWKK
SELQPPAPSEDIWKK

>SGSWSQKRSFVYVWK
SGSWSQKRSFVYVWK

>SGYLAEADLSYTWDF
SGYLAEADLSYTWDF

>SKRLGAEWKLLSETE
SKRLGAEWKLLSETE

>SLTLQGLGISWLGLR
SLTLQGLGISWLGLR

>SLTRTVCAGGCARCK
SLTRTVCAGGCARCK

>SPAFDNLYYWDQDPP
SPAFDNLYYWDQDPP

>SPDDIEQWFTEDPGP
SPDDIEQWFTEDPGP

>SPKANKEILDEAYVM
SPKANKEILDEAYVM

>SPNVSVPSSSSTPLL
SPNVSVPSSSSTPLL

>SPVDAAFEDAQGHIW
SPVDAAFEDAQGHIW

>SQQGTPGMALGSMGS
SQQGTPGMALGSMGS

>SRIWSWLLGAAMVGA
SRIWSWLLGAAMVGA

>SRLLEFYLAMPFATP
SRLLEFYLAMPFATP

>SSDYVIPIGTYGQMK
SSDYVIPIGTYGQMK

>SSKNLMEKECCPPWS
SSKNLMEKECCPPWS

>SSQTYMNGSPTYSMS
SSQTYMNGSPTYSMS

>STESITGSLGPLLDG
STESITGSLGPLLDG

>STQVCTGTDMKLRLP
STQVCTGTDMKLRLP

>STWPTTPPRPIPKPS
STWPTTPPRPIPKPS

>SVEKRQAPGKRSESG
SVEKRQAPGKRSESG

>SWSQKRSFVYVWKTW
SWSQKRSFVYVWKTW

>SWTAADMAAQITKRK
SWTAADMAAQITKRK

>SYLEQASRIWSWLLG
SYLEQASRIWSWLLG

>TAADMAAQITKRKWE
TAADMAAQITKRKWE

>TFGRLQGISPKIMPK
TFGRLQGISPKIMPK

>TGPRGQGDGGRRKK
TGPRGQGDGGRRKK

>THREGDVHFDYDETW
THREGDVHFDYDETW

>TKNYVGSGSGSGMES
TKNYVGSGSGSGMES

>TKYPLLKLLGSTWP
TKYPLLKLLGSTWP

>TLLVVMGTLVALVGL
TLLVVMGTLVALVGL

>TLQGLGISWLGLRSL
TLQGLGISWLGLRSL

>TNPNLLSPASFFSSW
TNPNLLSPASFFSSW

>TNRNYDLDYDSVQPY
TNRNYDLDYDSVQPY

>TNSLAVVSTQLIMPG
TNSLAVVSTQLIMPG

>TPGMALGSMGSVVKS
TPGMALGSMGSVVKS

>TPMFNDINIYDLFVW
TPMFNDINIYDLFVW

>VALIGSGSGSGMDLV
VALIGSGSGSGMDLV

>VGHSFHVNFEDNDNR
VGHSFHVNFEDNDNR

>VGPDFFGCAEPANTF
VGPDFFGCAEPANTF

>VGSGSGSGMESPSAP
VGSGSGSGMESPSAP

>VHNLPQHLFGYSWYK
VHNLPQHLFGYSWYK

>VIGALLAVGATKVPR
VIGALLAVGATKVPR

>VIWVNNTIINGSQVW
VIWVNNTIINGSQVW

>VKSITVSASGTSPGL
VKSITVSASGTSPGL

>VLGGPVSGLSIGTGR
VLGGPVSGLSIGTGR

>VLHKRTLGLSAMSTT
VLHKRTLGLSAMSTT

>VLLLVHNLPQHLFGY
VLLLVHNLPQHLFGY

>VLRDNIQGITKPAIR
VLRDNIQGITKPAIR

>VLRQISNNRKCTSPR
VLRQISNNRKCTSPR

>VPRNQDWLGVSRQLR
VPRNQDWLGVSRQLR

>VQMPTAESTGMTPEK
VQMPTAESTGMTPEK

>VRFDSDAASQKMEPR
VRFDSDAASQKMEPR

>VSCQGGLPKEACMEI
VSCQGGLPKEACMEI

>VSEQLQAKMPMKKEA
VSEQLQAKMPMKKEA

>VSVPSSSSTPLLYPS
VSVPSSSSTPLLYPS

>VTELLGGDMVNQSFI
VTELLGGDMVNQSFI

>VTLALDVTNAYVVGY
VTLALDVTNAYVVGY

>VTLCNGTYEGLLRRN
VTLCNGTYEGLLRRN

>VVAAVMWRRKSSDRK
VVAAVMWRRKSSDRK

>VVGILLVVVLGVVFG
VVGILLVVVLGVVFG

>VVSVEKRQAPGKRSE
VVSVEKRQAPGKRSE

>VVVLGVVFGILIKRR
VVVLGVVFGILIKRR

>VYALKRQGRTLYGFG
VYALKRQGRTLYGFG

>VYLEGTCVEWLRRYL
VYLEGTCVEWLRRYL

>WGSIEPEEFLTPKKL
WGSIEPEEFLTPKKL

>WLGVSRQLRTKAWNR
WLGVSRQLRTKAWNR

>WQVLGGPVSGLSIGT
WQVLGGPVSGLSIGT

>WVNGLVSCALPMWKV
WVNGLVSCALPMWKV

>YAAQNRRGLDLLFWE
YAAQNRRGLDLLFWE

>YASGWGSIEPEEFLT
YASGWGSIEPEEFLT

>YGVTVWELMTFGAKP
YGVTVWELMTFGAKP

>YLAEADLSYTWDFGD
YLAEADLSYTWDFGD

>YLAMPFATPMEAELA
YLAMPFATPMEAELA

>YNHLVTLCNGTYEGL
YNHLVTLCNGTYEGL

>YQEEAAMELKVEDPF
YQEEAAMELKVEDPF

>YSASYSDPGSLKCPV
YSASYSDPGSLKCPV

>YVITTQHWLGLLGPN
YVITTQHWLGLLGPN
