# Supplementary material for: Reactivity Graph Yields Interpretable IgM Repertoire Signatures as Potential Tumor Biomarkers
Source: Int J Mol Sci. 2023 Jan 30;24(3):2597. doi: 10.3390/ijms24032597 (PMC9917253; doi:10.3390/ijms24032597)
Supplement: Supplementary file 1 [file ijms-24-02597-s001.zip › SupplFileS2/combined.meme]

MEME version 5.5.0 (Wed Sep 7 14:18:26 2022 -0700)

ALPHABET= ACDEFGHIKLMNPQRSTVWY

Background letter frequencies (from file `./background'):
A 0.06713 C 0.02011 D 0.04307 E 0.06460 F 0.02549 G 0.08676 H 0.01505 I 0.03800 K 0.06111 L 0.10800 M 0.02993 N 0.02755 P 0.08138 Q 0.03357 R 0.04307 S 0.09562 T 0.04702 V 0.04924 W 0.03436 Y 0.02898 

MOTIF 1 1-SGSGS-STREME-1

letter-probability matrix: alength= 20 w= 5 nsites= 33 E= 1.2e-001
  0.000345	  0.000103	  0.035752	  0.000332	  0.000131	  0.000446	  0.000077	  0.000195	  0.000314	  0.000555	  0.000154	  0.000142	  0.000418	  0.000173	  0.000221	  0.959819	  0.000242	  0.000253	  0.000177	  0.000149	
  0.000345	  0.000103	  0.000221	  0.035863	  0.000131	  0.959773	  0.000077	  0.000195	  0.000314	  0.000555	  0.000154	  0.000142	  0.000418	  0.000173	  0.000221	  0.000492	  0.000242	  0.000253	  0.000177	  0.000149	
  0.000345	  0.000103	  0.000221	  0.000332	  0.000131	  0.000446	  0.000077	  0.000195	  0.000314	  0.000555	  0.000154	  0.000142	  0.000418	  0.000173	  0.000221	  0.924288	  0.000242	  0.000253	  0.071238	  0.000149	
  0.000345	  0.000103	  0.000221	  0.000332	  0.000131	  0.853181	  0.000077	  0.000195	  0.000314	  0.000555	  0.000154	  0.000142	  0.000418	  0.000173	  0.000221	  0.000492	  0.000242	  0.000253	  0.142299	  0.000149	
  0.000345	  0.000103	  0.000221	  0.000332	  0.000131	  0.000446	  0.000077	  0.000195	  0.000314	  0.000555	  0.071215	  0.000142	  0.000418	  0.000173	  0.000221	  0.924288	  0.000242	  0.000253	  0.000177	  0.000149	

MOTIF 2 KLLMEKE-MEME-12

letter-probability matrix: alength= 20 w= 7 nsites= 14 E= 1.3e-009
  0.000000	  0.000000	  0.000000	  0.000000	  0.000000	  0.000000	  0.000000	  0.000000	  0.785714	  0.000000	  0.000000	  0.000000	  0.071429	  0.000000	  0.142857	  0.000000	  0.000000	  0.000000	  0.000000	  0.000000	
  0.000000	  0.000000	  0.000000	  0.000000	  0.000000	  0.000000	  0.000000	  0.285714	  0.000000	  0.285714	  0.000000	  0.285714	  0.142857	  0.000000	  0.000000	  0.000000	  0.000000	  0.000000	  0.000000	  0.000000	
  0.000000	  0.000000	  0.000000	  0.000000	  0.000000	  0.000000	  0.000000	  0.000000	  0.000000	  0.857143	  0.000000	  0.000000	  0.000000	  0.000000	  0.000000	  0.000000	  0.142857	  0.000000	  0.000000	  0.000000	
  0.000000	  0.000000	  0.142857	  0.000000	  0.000000	  0.000000	  0.000000	  0.000000	  0.142857	  0.000000	  0.357143	  0.000000	  0.142857	  0.000000	  0.000000	  0.214286	  0.000000	  0.000000	  0.000000	  0.000000	
  0.000000	  0.000000	  0.000000	  0.857143	  0.000000	  0.000000	  0.000000	  0.000000	  0.000000	  0.000000	  0.000000	  0.142857	  0.000000	  0.000000	  0.000000	  0.000000	  0.000000	  0.000000	  0.000000	  0.000000	
  0.000000	  0.000000	  0.000000	  0.000000	  0.000000	  0.142857	  0.000000	  0.000000	  0.500000	  0.000000	  0.000000	  0.000000	  0.000000	  0.000000	  0.000000	  0.000000	  0.357143	  0.000000	  0.000000	  0.000000	
  0.000000	  0.000000	  0.000000	  1.000000	  0.000000	  0.000000	  0.000000	  0.000000	  0.000000	  0.000000	  0.000000	  0.000000	  0.000000	  0.000000	  0.000000	  0.000000	  0.000000	  0.000000	  0.000000	  0.000000	

MOTIF 3 3-LEPLJP-STREME-3

letter-probability matrix: alength= 20 w= 6 nsites= 23 E= 4.0e+000
  0.000420	  0.000126	  0.000269	  0.389261	  0.000159	  0.000543	  0.000094	  0.086650	  0.000382	  0.475945	  0.000187	  0.000172	  0.000509	  0.000210	  0.000269	  0.043804	  0.000294	  0.000308	  0.000215	  0.000181	
  0.000420	  0.000126	  0.000269	  0.605293	  0.000159	  0.000543	  0.000094	  0.000238	  0.000382	  0.000675	  0.000187	  0.000172	  0.000509	  0.129829	  0.000269	  0.000598	  0.000294	  0.000308	  0.259453	  0.000181	
  0.000420	  0.000126	  0.000269	  0.000404	  0.043366	  0.000543	  0.000094	  0.000238	  0.475652	  0.000675	  0.000187	  0.000172	  0.475779	  0.000210	  0.000269	  0.000598	  0.000294	  0.000308	  0.000215	  0.000181	
  0.000420	  0.000126	  0.000269	  0.000404	  0.000159	  0.000543	  0.000094	  0.000238	  0.000382	  0.648771	  0.000187	  0.000172	  0.000509	  0.000210	  0.000269	  0.346249	  0.000294	  0.000308	  0.000215	  0.000181	
  0.000420	  0.000126	  0.000269	  0.000404	  0.000159	  0.000543	  0.000094	  0.432301	  0.000382	  0.346326	  0.000187	  0.000172	  0.000509	  0.000210	  0.000269	  0.130217	  0.086707	  0.000308	  0.000215	  0.000181	
  0.000420	  0.000126	  0.000269	  0.000404	  0.000159	  0.043749	  0.000094	  0.000238	  0.000382	  0.000675	  0.000187	  0.000172	  0.605398	  0.000210	  0.000269	  0.346249	  0.000294	  0.000308	  0.000215	  0.000181	

MOTIF 4 4-EPETQB-STREME-4

letter-probability matrix: alength= 20 w= 6 nsites= 11 E= 4.0e+000
  0.000958	  0.000287	  0.000614	  0.592362	  0.000364	  0.001238	  0.000215	  0.000542	  0.000872	  0.001541	  0.000427	  0.000393	  0.001161	  0.197626	  0.000614	  0.001364	  0.000671	  0.197849	  0.000490	  0.000413	
  0.000958	  0.000287	  0.000614	  0.000922	  0.000364	  0.001238	  0.000215	  0.000542	  0.000872	  0.001541	  0.000427	  0.000393	  0.888321	  0.000479	  0.000614	  0.001364	  0.000671	  0.000702	  0.000490	  0.098987	
  0.099531	  0.000287	  0.000614	  0.690935	  0.000364	  0.099811	  0.000215	  0.000542	  0.000872	  0.001541	  0.000427	  0.000393	  0.001161	  0.000479	  0.099188	  0.001364	  0.000671	  0.000702	  0.000490	  0.000413	
  0.296678	  0.000287	  0.000614	  0.000922	  0.000364	  0.001238	  0.000215	  0.197689	  0.000872	  0.001541	  0.000427	  0.098966	  0.001161	  0.000479	  0.000614	  0.001364	  0.394964	  0.000702	  0.000490	  0.000413	
  0.000958	  0.000287	  0.000614	  0.000922	  0.000364	  0.001238	  0.000215	  0.000542	  0.000872	  0.001541	  0.000427	  0.000393	  0.001161	  0.789066	  0.000614	  0.001364	  0.197817	  0.000702	  0.000490	  0.000413	
  0.000958	  0.000287	  0.493481	  0.000922	  0.000364	  0.001238	  0.000215	  0.000542	  0.000872	  0.001541	  0.000427	  0.493260	  0.001161	  0.000479	  0.000614	  0.001364	  0.000671	  0.000702	  0.000490	  0.000413	

MOTIF 5 LVCNGVLQG-MEME-4

letter-probability matrix: alength= 20 w= 9 nsites= 21 E= 2.7e-018
  0.000000	  0.000000	  0.047619	  0.000000	  0.047619	  0.000000	  0.000000	  0.000000	  0.000000	  0.333333	  0.000000	  0.000000	  0.047619	  0.238095	  0.000000	  0.000000	  0.095238	  0.142857	  0.047619	  0.000000	
  0.095238	  0.000000	  0.000000	  0.000000	  0.000000	  0.000000	  0.000000	  0.047619	  0.000000	  0.142857	  0.095238	  0.000000	  0.000000	  0.000000	  0.000000	  0.000000	  0.000000	  0.619048	  0.000000	  0.000000	
  0.000000	  0.428571	  0.000000	  0.047619	  0.000000	  0.000000	  0.000000	  0.000000	  0.047619	  0.000000	  0.000000	  0.047619	  0.000000	  0.000000	  0.000000	  0.000000	  0.095238	  0.333333	  0.000000	  0.000000	
  0.000000	  0.000000	  0.000000	  0.000000	  0.095238	  0.000000	  0.000000	  0.095238	  0.000000	  0.142857	  0.095238	  0.380952	  0.000000	  0.000000	  0.000000	  0.000000	  0.190476	  0.000000	  0.000000	  0.000000	
  0.000000	  0.000000	  0.047619	  0.000000	  0.000000	  0.809524	  0.000000	  0.047619	  0.000000	  0.000000	  0.000000	  0.000000	  0.000000	  0.000000	  0.047619	  0.000000	  0.047619	  0.000000	  0.000000	  0.000000	
  0.000000	  0.000000	  0.000000	  0.000000	  0.000000	  0.000000	  0.000000	  0.095238	  0.000000	  0.000000	  0.000000	  0.000000	  0.000000	  0.047619	  0.095238	  0.000000	  0.333333	  0.428571	  0.000000	  0.000000	
  0.000000	  0.000000	  0.142857	  0.000000	  0.000000	  0.000000	  0.000000	  0.095238	  0.000000	  0.523810	  0.000000	  0.000000	  0.000000	  0.000000	  0.000000	  0.000000	  0.000000	  0.142857	  0.000000	  0.095238	
  0.000000	  0.000000	  0.000000	  0.095238	  0.190476	  0.000000	  0.000000	  0.000000	  0.000000	  0.000000	  0.238095	  0.047619	  0.000000	  0.285714	  0.000000	  0.000000	  0.047619	  0.095238	  0.000000	  0.000000	
  0.095238	  0.000000	  0.047619	  0.000000	  0.000000	  0.619048	  0.000000	  0.000000	  0.238095	  0.000000	  0.000000	  0.000000	  0.000000	  0.000000	  0.000000	  0.000000	  0.000000	  0.000000	  0.000000	  0.000000	

MOTIF 6 HEPENQDATYSW-MEME-2

letter-probability matrix: alength= 20 w= 12 nsites= 21 E= 1.3e-041
  0.095238	  0.285714	  0.047619	  0.000000	  0.047619	  0.095238	  0.333333	  0.000000	  0.000000	  0.000000	  0.000000	  0.000000	  0.000000	  0.000000	  0.000000	  0.095238	  0.000000	  0.000000	  0.000000	  0.000000	
  0.190476	  0.000000	  0.000000	  0.285714	  0.095238	  0.000000	  0.000000	  0.000000	  0.000000	  0.000000	  0.000000	  0.142857	  0.000000	  0.000000	  0.000000	  0.095238	  0.000000	  0.000000	  0.095238	  0.095238	
  0.285714	  0.000000	  0.047619	  0.000000	  0.000000	  0.000000	  0.000000	  0.000000	  0.000000	  0.190476	  0.000000	  0.000000	  0.285714	  0.000000	  0.000000	  0.190476	  0.000000	  0.000000	  0.000000	  0.000000	
  0.095238	  0.000000	  0.000000	  0.285714	  0.047619	  0.000000	  0.000000	  0.047619	  0.000000	  0.000000	  0.000000	  0.000000	  0.190476	  0.095238	  0.000000	  0.238095	  0.000000	  0.000000	  0.000000	  0.000000	
  0.190476	  0.000000	  0.000000	  0.142857	  0.000000	  0.000000	  0.000000	  0.095238	  0.095238	  0.000000	  0.000000	  0.285714	  0.000000	  0.095238	  0.000000	  0.000000	  0.095238	  0.000000	  0.000000	  0.000000	
  0.095238	  0.000000	  0.047619	  0.000000	  0.095238	  0.000000	  0.095238	  0.047619	  0.000000	  0.000000	  0.000000	  0.000000	  0.238095	  0.285714	  0.095238	  0.000000	  0.000000	  0.000000	  0.000000	  0.000000	
  0.047619	  0.000000	  0.285714	  0.000000	  0.000000	  0.000000	  0.000000	  0.000000	  0.000000	  0.095238	  0.000000	  0.190476	  0.142857	  0.000000	  0.000000	  0.190476	  0.000000	  0.000000	  0.000000	  0.047619	
  0.238095	  0.000000	  0.047619	  0.000000	  0.190476	  0.000000	  0.000000	  0.000000	  0.000000	  0.095238	  0.000000	  0.095238	  0.095238	  0.047619	  0.000000	  0.000000	  0.190476	  0.000000	  0.000000	  0.000000	
  0.000000	  0.000000	  0.000000	  0.000000	  0.000000	  0.142857	  0.000000	  0.000000	  0.000000	  0.142857	  0.000000	  0.000000	  0.000000	  0.238095	  0.000000	  0.095238	  0.285714	  0.095238	  0.000000	  0.000000	
  0.000000	  0.000000	  0.000000	  0.000000	  0.047619	  0.000000	  0.047619	  0.000000	  0.000000	  0.000000	  0.000000	  0.000000	  0.000000	  0.000000	  0.000000	  0.000000	  0.000000	  0.000000	  0.000000	  0.904762	
  0.000000	  0.000000	  0.000000	  0.000000	  0.000000	  0.000000	  0.000000	  0.047619	  0.000000	  0.285714	  0.000000	  0.000000	  0.000000	  0.000000	  0.000000	  0.333333	  0.095238	  0.142857	  0.000000	  0.095238	
  0.000000	  0.000000	  0.000000	  0.000000	  0.000000	  0.000000	  0.000000	  0.000000	  0.000000	  0.000000	  0.000000	  0.000000	  0.000000	  0.000000	  0.000000	  0.000000	  0.000000	  0.000000	  1.000000	  0.000000	

MOTIF 7 IPEEDLLKK-MEME-30

letter-probability matrix: alength= 20 w= 9 nsites= 6 E= 2.3e-002
  0.500000	  0.000000	  0.000000	  0.000000	  0.000000	  0.000000	  0.000000	  0.500000	  0.000000	  0.000000	  0.000000	  0.000000	  0.000000	  0.000000	  0.000000	  0.000000	  0.000000	  0.000000	  0.000000	  0.000000	
  0.000000	  0.000000	  0.000000	  0.000000	  0.000000	  0.000000	  0.000000	  0.000000	  0.000000	  0.000000	  0.000000	  0.000000	  0.500000	  0.000000	  0.000000	  0.500000	  0.000000	  0.000000	  0.000000	  0.000000	
  0.000000	  0.000000	  0.000000	  0.500000	  0.000000	  0.000000	  0.000000	  0.000000	  0.333333	  0.000000	  0.000000	  0.000000	  0.000000	  0.000000	  0.000000	  0.166667	  0.000000	  0.000000	  0.000000	  0.000000	
  0.000000	  0.000000	  0.000000	  1.000000	  0.000000	  0.000000	  0.000000	  0.000000	  0.000000	  0.000000	  0.000000	  0.000000	  0.000000	  0.000000	  0.000000	  0.000000	  0.000000	  0.000000	  0.000000	  0.000000	
  0.000000	  0.000000	  1.000000	  0.000000	  0.000000	  0.000000	  0.000000	  0.000000	  0.000000	  0.000000	  0.000000	  0.000000	  0.000000	  0.000000	  0.000000	  0.000000	  0.000000	  0.000000	  0.000000	  0.000000	
  0.000000	  0.000000	  0.000000	  0.000000	  0.000000	  0.000000	  0.000000	  0.166667	  0.000000	  0.500000	  0.000000	  0.000000	  0.333333	  0.000000	  0.000000	  0.000000	  0.000000	  0.000000	  0.000000	  0.000000	
  0.000000	  0.000000	  0.000000	  0.000000	  0.000000	  0.000000	  0.000000	  0.000000	  0.000000	  0.833333	  0.000000	  0.000000	  0.000000	  0.000000	  0.000000	  0.000000	  0.000000	  0.000000	  0.166667	  0.000000	
  0.000000	  0.000000	  0.000000	  0.000000	  0.000000	  0.000000	  0.000000	  0.000000	  0.500000	  0.000000	  0.000000	  0.000000	  0.000000	  0.000000	  0.500000	  0.000000	  0.000000	  0.000000	  0.000000	  0.000000	
  0.000000	  0.000000	  0.000000	  0.000000	  0.000000	  0.000000	  0.000000	  0.000000	  1.000000	  0.000000	  0.000000	  0.000000	  0.000000	  0.000000	  0.000000	  0.000000	  0.000000	  0.000000	  0.000000	  0.000000	

MOTIF 8 LEPSIPWKS-MEME-3

letter-probability matrix: alength= 20 w= 9 nsites= 13 E= 4.4e-029
  0.000000	  0.000000	  0.000000	  0.000000	  0.000000	  0.000000	  0.000000	  0.000000	  0.000000	  1.000000	  0.000000	  0.000000	  0.000000	  0.000000	  0.000000	  0.000000	  0.000000	  0.000000	  0.000000	  0.000000	
  0.000000	  0.000000	  0.000000	  0.692308	  0.000000	  0.000000	  0.000000	  0.000000	  0.000000	  0.000000	  0.000000	  0.000000	  0.000000	  0.307692	  0.000000	  0.000000	  0.000000	  0.000000	  0.000000	  0.000000	
  0.307692	  0.000000	  0.000000	  0.000000	  0.000000	  0.000000	  0.000000	  0.000000	  0.000000	  0.000000	  0.000000	  0.000000	  0.692308	  0.000000	  0.000000	  0.000000	  0.000000	  0.000000	  0.000000	  0.000000	
  0.000000	  0.000000	  0.000000	  0.000000	  0.000000	  0.000000	  0.000000	  0.000000	  0.307692	  0.153846	  0.000000	  0.000000	  0.000000	  0.000000	  0.000000	  0.538462	  0.000000	  0.000000	  0.000000	  0.000000	
  0.000000	  0.000000	  0.000000	  0.000000	  0.000000	  0.000000	  0.000000	  0.538462	  0.000000	  0.153846	  0.307692	  0.000000	  0.000000	  0.000000	  0.000000	  0.000000	  0.000000	  0.000000	  0.000000	  0.000000	
  0.000000	  0.000000	  0.000000	  0.000000	  0.000000	  0.000000	  0.000000	  0.000000	  0.000000	  0.000000	  0.000000	  0.000000	  1.000000	  0.000000	  0.000000	  0.000000	  0.000000	  0.000000	  0.000000	  0.000000	
  0.000000	  0.000000	  0.000000	  0.000000	  0.000000	  0.000000	  0.000000	  0.000000	  0.000000	  0.153846	  0.307692	  0.000000	  0.000000	  0.000000	  0.000000	  0.000000	  0.000000	  0.000000	  0.538462	  0.000000	
  0.000000	  0.000000	  0.000000	  0.000000	  0.000000	  0.000000	  0.000000	  0.000000	  1.000000	  0.000000	  0.000000	  0.000000	  0.000000	  0.000000	  0.000000	  0.000000	  0.000000	  0.000000	  0.000000	  0.000000	
  0.000000	  0.000000	  0.000000	  0.000000	  0.000000	  0.000000	  0.000000	  0.000000	  0.307692	  0.000000	  0.000000	  0.000000	  0.000000	  0.000000	  0.000000	  0.692308	  0.000000	  0.000000	  0.000000	  0.000000	

MOTIF 9 RELDLHF-MEME-19

letter-probability matrix: alength= 20 w= 7 nsites= 8 E= 5.2e-009
  0.000000	  0.000000	  0.000000	  0.000000	  0.000000	  0.000000	  0.000000	  0.000000	  0.000000	  0.000000	  0.000000	  0.000000	  0.000000	  0.000000	  1.000000	  0.000000	  0.000000	  0.000000	  0.000000	  0.000000	
  0.000000	  0.000000	  0.000000	  0.375000	  0.000000	  0.375000	  0.000000	  0.000000	  0.000000	  0.000000	  0.000000	  0.000000	  0.250000	  0.000000	  0.000000	  0.000000	  0.000000	  0.000000	  0.000000	  0.000000	
  0.000000	  0.000000	  0.000000	  0.000000	  0.000000	  0.375000	  0.000000	  0.000000	  0.000000	  0.625000	  0.000000	  0.000000	  0.000000	  0.000000	  0.000000	  0.000000	  0.000000	  0.000000	  0.000000	  0.000000	
  0.000000	  0.000000	  0.750000	  0.000000	  0.000000	  0.000000	  0.000000	  0.000000	  0.000000	  0.000000	  0.000000	  0.000000	  0.250000	  0.000000	  0.000000	  0.000000	  0.000000	  0.000000	  0.000000	  0.000000	
  0.000000	  0.000000	  0.000000	  0.000000	  0.000000	  0.000000	  0.000000	  0.000000	  0.000000	  0.625000	  0.000000	  0.000000	  0.000000	  0.000000	  0.000000	  0.000000	  0.000000	  0.375000	  0.000000	  0.000000	
  0.000000	  0.000000	  0.000000	  0.000000	  0.000000	  0.000000	  0.625000	  0.000000	  0.000000	  0.375000	  0.000000	  0.000000	  0.000000	  0.000000	  0.000000	  0.000000	  0.000000	  0.000000	  0.000000	  0.000000	
  0.000000	  0.000000	  0.000000	  0.000000	  1.000000	  0.000000	  0.000000	  0.000000	  0.000000	  0.000000	  0.000000	  0.000000	  0.000000	  0.000000	  0.000000	  0.000000	  0.000000	  0.000000	  0.000000	  0.000000	

MOTIF 10 CQGGLPK-MEME-25

letter-probability matrix: alength= 20 w= 7 nsites= 10 E= 1.4e-003
  0.100000	  0.400000	  0.000000	  0.200000	  0.000000	  0.000000	  0.000000	  0.000000	  0.000000	  0.300000	  0.000000	  0.000000	  0.000000	  0.000000	  0.000000	  0.000000	  0.000000	  0.000000	  0.000000	  0.000000	
  0.100000	  0.000000	  0.000000	  0.000000	  0.000000	  0.000000	  0.000000	  0.000000	  0.000000	  0.000000	  0.000000	  0.000000	  0.000000	  0.900000	  0.000000	  0.000000	  0.000000	  0.000000	  0.000000	  0.000000	
  0.000000	  0.000000	  0.000000	  0.000000	  0.000000	  1.000000	  0.000000	  0.000000	  0.000000	  0.000000	  0.000000	  0.000000	  0.000000	  0.000000	  0.000000	  0.000000	  0.000000	  0.000000	  0.000000	  0.000000	
  0.000000	  0.000000	  0.000000	  0.000000	  0.000000	  0.600000	  0.000000	  0.300000	  0.000000	  0.000000	  0.000000	  0.000000	  0.000000	  0.100000	  0.000000	  0.000000	  0.000000	  0.000000	  0.000000	  0.000000	
  0.000000	  0.100000	  0.000000	  0.000000	  0.100000	  0.000000	  0.000000	  0.000000	  0.000000	  0.500000	  0.000000	  0.000000	  0.000000	  0.000000	  0.000000	  0.300000	  0.000000	  0.000000	  0.000000	  0.000000	
  0.100000	  0.200000	  0.000000	  0.000000	  0.000000	  0.000000	  0.000000	  0.000000	  0.000000	  0.000000	  0.000000	  0.000000	  0.700000	  0.000000	  0.000000	  0.000000	  0.000000	  0.000000	  0.000000	  0.000000	
  0.000000	  0.000000	  0.000000	  0.000000	  0.000000	  0.000000	  0.000000	  0.000000	  0.800000	  0.000000	  0.000000	  0.000000	  0.000000	  0.000000	  0.200000	  0.000000	  0.000000	  0.000000	  0.000000	  0.000000	

MOTIF 11 2-QGGLPK-STREME-2

letter-probability matrix: alength= 20 w= 6 nsites= 15 E= 9.8e-001
  0.000739	  0.000221	  0.000474	  0.000711	  0.000281	  0.000955	  0.000166	  0.000418	  0.000673	  0.001189	  0.000330	  0.000303	  0.000896	  0.989359	  0.000474	  0.001053	  0.000518	  0.000542	  0.000378	  0.000319	
  0.000739	  0.000221	  0.000474	  0.000711	  0.000281	  0.685640	  0.076242	  0.000418	  0.000673	  0.077265	  0.000330	  0.000303	  0.076972	  0.076446	  0.000474	  0.001053	  0.000518	  0.000542	  0.000378	  0.000319	
  0.000739	  0.000221	  0.000474	  0.000711	  0.000281	  0.533488	  0.000166	  0.304723	  0.000673	  0.001189	  0.000330	  0.000303	  0.000896	  0.076446	  0.000474	  0.001053	  0.076594	  0.000542	  0.000378	  0.000319	
  0.000739	  0.000221	  0.000474	  0.000711	  0.076357	  0.000955	  0.000166	  0.000418	  0.000673	  0.381570	  0.000330	  0.000303	  0.000896	  0.000370	  0.000474	  0.305357	  0.076594	  0.000542	  0.000378	  0.152471	
  0.076815	  0.076298	  0.000474	  0.000711	  0.000281	  0.000955	  0.000166	  0.000418	  0.000673	  0.001189	  0.000330	  0.000303	  0.837733	  0.000370	  0.000474	  0.001053	  0.000518	  0.000542	  0.000378	  0.000319	
  0.076815	  0.000221	  0.000474	  0.000711	  0.000281	  0.077031	  0.000166	  0.000418	  0.685358	  0.001189	  0.000330	  0.000303	  0.000896	  0.076446	  0.076550	  0.001053	  0.000518	  0.000542	  0.000378	  0.000319	

MOTIF 12 NWCMQI-MEME-11

letter-probability matrix: alength= 20 w= 6 nsites= 6 E= 1.2e-009
  0.000000	  0.000000	  0.000000	  0.166667	  0.000000	  0.000000	  0.000000	  0.000000	  0.000000	  0.000000	  0.000000	  0.500000	  0.333333	  0.000000	  0.000000	  0.000000	  0.000000	  0.000000	  0.000000	  0.000000	
  0.166667	  0.000000	  0.000000	  0.000000	  0.000000	  0.000000	  0.000000	  0.000000	  0.000000	  0.000000	  0.333333	  0.000000	  0.000000	  0.000000	  0.000000	  0.000000	  0.000000	  0.000000	  0.500000	  0.000000	
  0.000000	  1.000000	  0.000000	  0.000000	  0.000000	  0.000000	  0.000000	  0.000000	  0.000000	  0.000000	  0.000000	  0.000000	  0.000000	  0.000000	  0.000000	  0.000000	  0.000000	  0.000000	  0.000000	  0.000000	
  0.000000	  0.000000	  0.000000	  0.000000	  0.000000	  0.000000	  0.000000	  0.000000	  0.000000	  0.000000	  1.000000	  0.000000	  0.000000	  0.000000	  0.000000	  0.000000	  0.000000	  0.000000	  0.000000	  0.000000	
  0.000000	  0.000000	  0.000000	  0.166667	  0.000000	  0.000000	  0.000000	  0.000000	  0.000000	  0.000000	  0.333333	  0.000000	  0.000000	  0.500000	  0.000000	  0.000000	  0.000000	  0.000000	  0.000000	  0.000000	
  0.000000	  0.000000	  0.000000	  0.000000	  0.000000	  0.000000	  0.000000	  1.000000	  0.000000	  0.000000	  0.000000	  0.000000	  0.000000	  0.000000	  0.000000	  0.000000	  0.000000	  0.000000	  0.000000	  0.000000	

MOTIF 13 GSGSGSGMA-MEME-1

letter-probability matrix: alength= 20 w= 9 nsites= 23 E= 1.9e-091
  0.000000	  0.000000	  0.000000	  0.000000	  0.000000	  1.000000	  0.000000	  0.000000	  0.000000	  0.000000	  0.000000	  0.000000	  0.000000	  0.000000	  0.000000	  0.000000	  0.000000	  0.000000	  0.000000	  0.000000	
  0.000000	  0.000000	  0.000000	  0.000000	  0.000000	  0.000000	  0.000000	  0.000000	  0.000000	  0.000000	  0.000000	  0.000000	  0.000000	  0.000000	  0.000000	  1.000000	  0.000000	  0.000000	  0.000000	  0.000000	
  0.000000	  0.000000	  0.000000	  0.000000	  0.000000	  1.000000	  0.000000	  0.000000	  0.000000	  0.000000	  0.000000	  0.000000	  0.000000	  0.000000	  0.000000	  0.000000	  0.000000	  0.000000	  0.000000	  0.000000	
  0.000000	  0.000000	  0.000000	  0.000000	  0.000000	  0.000000	  0.000000	  0.000000	  0.000000	  0.000000	  0.086957	  0.000000	  0.000000	  0.000000	  0.000000	  0.913043	  0.000000	  0.000000	  0.000000	  0.000000	
  0.000000	  0.000000	  0.000000	  0.000000	  0.000000	  0.913043	  0.000000	  0.000000	  0.000000	  0.000000	  0.000000	  0.000000	  0.000000	  0.000000	  0.000000	  0.000000	  0.000000	  0.000000	  0.000000	  0.086957	
  0.000000	  0.000000	  0.000000	  0.000000	  0.000000	  0.000000	  0.000000	  0.000000	  0.000000	  0.000000	  0.043478	  0.086957	  0.000000	  0.000000	  0.000000	  0.869565	  0.000000	  0.000000	  0.000000	  0.000000	
  0.000000	  0.000000	  0.043478	  0.000000	  0.000000	  0.869565	  0.000000	  0.000000	  0.000000	  0.000000	  0.086957	  0.000000	  0.000000	  0.000000	  0.000000	  0.000000	  0.000000	  0.000000	  0.000000	  0.000000	
  0.000000	  0.000000	  0.000000	  0.000000	  0.000000	  0.000000	  0.000000	  0.000000	  0.000000	  0.043478	  0.956522	  0.000000	  0.000000	  0.000000	  0.000000	  0.000000	  0.000000	  0.000000	  0.000000	  0.000000	
  0.434783	  0.000000	  0.130435	  0.304348	  0.000000	  0.000000	  0.000000	  0.000000	  0.000000	  0.000000	  0.000000	  0.000000	  0.000000	  0.000000	  0.000000	  0.086957	  0.000000	  0.043478	  0.000000	  0.000000	

MOTIF 14 KIFYVYMKR-MEME-6

letter-probability matrix: alength= 20 w= 9 nsites= 5 E= 1.9e-011
  0.000000	  0.000000	  0.000000	  0.000000	  0.000000	  0.000000	  0.000000	  0.000000	  0.800000	  0.000000	  0.000000	  0.000000	  0.000000	  0.000000	  0.000000	  0.000000	  0.200000	  0.000000	  0.000000	  0.000000	
  0.000000	  0.000000	  0.000000	  0.000000	  0.000000	  0.000000	  0.000000	  1.000000	  0.000000	  0.000000	  0.000000	  0.000000	  0.000000	  0.000000	  0.000000	  0.000000	  0.000000	  0.000000	  0.000000	  0.000000	
  0.000000	  0.000000	  0.000000	  0.000000	  0.600000	  0.000000	  0.200000	  0.000000	  0.000000	  0.000000	  0.000000	  0.200000	  0.000000	  0.000000	  0.000000	  0.000000	  0.000000	  0.000000	  0.000000	  0.000000	
  0.000000	  0.000000	  0.000000	  0.000000	  0.000000	  0.000000	  0.000000	  0.000000	  0.000000	  0.000000	  0.200000	  0.000000	  0.000000	  0.000000	  0.000000	  0.000000	  0.000000	  0.000000	  0.000000	  0.800000	
  0.200000	  0.000000	  0.000000	  0.000000	  0.000000	  0.000000	  0.000000	  0.000000	  0.000000	  0.000000	  0.000000	  0.200000	  0.000000	  0.000000	  0.000000	  0.000000	  0.000000	  0.600000	  0.000000	  0.000000	
  0.000000	  0.000000	  0.000000	  0.000000	  0.000000	  0.200000	  0.000000	  0.000000	  0.000000	  0.000000	  0.000000	  0.000000	  0.000000	  0.000000	  0.000000	  0.000000	  0.000000	  0.000000	  0.000000	  0.800000	
  0.200000	  0.000000	  0.000000	  0.000000	  0.000000	  0.000000	  0.000000	  0.000000	  0.000000	  0.000000	  0.800000	  0.000000	  0.000000	  0.000000	  0.000000	  0.000000	  0.000000	  0.000000	  0.000000	  0.000000	
  0.000000	  0.200000	  0.000000	  0.000000	  0.000000	  0.000000	  0.000000	  0.000000	  0.800000	  0.000000	  0.000000	  0.000000	  0.000000	  0.000000	  0.000000	  0.000000	  0.000000	  0.000000	  0.000000	  0.000000	
  0.000000	  0.000000	  0.000000	  0.000000	  0.000000	  0.000000	  0.000000	  0.000000	  0.000000	  0.000000	  0.000000	  0.200000	  0.000000	  0.000000	  0.800000	  0.000000	  0.000000	  0.000000	  0.000000	  0.000000	

MOTIF 15 TGDENFAJPYW-MEME-24

letter-probability matrix: alength= 20 w= 11 nsites= 4 E= 3.0e-004
  0.000000	  0.000000	  0.000000	  0.000000	  0.000000	  0.000000	  0.000000	  0.000000	  0.000000	  0.000000	  0.000000	  0.500000	  0.000000	  0.000000	  0.000000	  0.000000	  0.500000	  0.000000	  0.000000	  0.000000	
  0.000000	  0.000000	  0.000000	  0.000000	  0.000000	  1.000000	  0.000000	  0.000000	  0.000000	  0.000000	  0.000000	  0.000000	  0.000000	  0.000000	  0.000000	  0.000000	  0.000000	  0.000000	  0.000000	  0.000000	
  0.000000	  0.000000	  0.500000	  0.000000	  0.000000	  0.000000	  0.000000	  0.000000	  0.000000	  0.500000	  0.000000	  0.000000	  0.000000	  0.000000	  0.000000	  0.000000	  0.000000	  0.000000	  0.000000	  0.000000	
  0.000000	  0.000000	  0.000000	  0.500000	  0.000000	  0.000000	  0.000000	  0.000000	  0.000000	  0.000000	  0.000000	  0.000000	  0.000000	  0.000000	  0.000000	  0.000000	  0.000000	  0.500000	  0.000000	  0.000000	
  0.000000	  0.000000	  0.000000	  0.000000	  0.000000	  0.000000	  0.000000	  0.000000	  0.000000	  0.000000	  0.000000	  0.500000	  0.000000	  0.000000	  0.000000	  0.500000	  0.000000	  0.000000	  0.000000	  0.000000	
  0.000000	  0.500000	  0.000000	  0.000000	  0.500000	  0.000000	  0.000000	  0.000000	  0.000000	  0.000000	  0.000000	  0.000000	  0.000000	  0.000000	  0.000000	  0.000000	  0.000000	  0.000000	  0.000000	  0.000000	
  0.500000	  0.000000	  0.000000	  0.000000	  0.000000	  0.000000	  0.000000	  0.000000	  0.000000	  0.000000	  0.000000	  0.000000	  0.000000	  0.000000	  0.000000	  0.000000	  0.500000	  0.000000	  0.000000	  0.000000	
  0.000000	  0.000000	  0.000000	  0.000000	  0.000000	  0.000000	  0.000000	  0.500000	  0.000000	  0.500000	  0.000000	  0.000000	  0.000000	  0.000000	  0.000000	  0.000000	  0.000000	  0.000000	  0.000000	  0.000000	
  0.000000	  0.000000	  0.000000	  0.000000	  0.000000	  0.000000	  0.000000	  0.000000	  0.000000	  0.000000	  0.000000	  0.000000	  1.000000	  0.000000	  0.000000	  0.000000	  0.000000	  0.000000	  0.000000	  0.000000	
  0.000000	  0.000000	  0.000000	  0.000000	  0.000000	  0.000000	  0.000000	  0.000000	  0.000000	  0.000000	  0.500000	  0.000000	  0.000000	  0.000000	  0.000000	  0.000000	  0.000000	  0.000000	  0.000000	  0.500000	
  0.000000	  0.000000	  0.000000	  0.000000	  0.000000	  0.000000	  0.000000	  0.000000	  0.000000	  0.000000	  0.000000	  0.000000	  0.000000	  0.000000	  0.000000	  0.000000	  0.000000	  0.000000	  1.000000	  0.000000	

MOTIF 16 LSYTWDFGD-MEME-8

letter-probability matrix: alength= 20 w= 9 nsites= 4 E= 1.0e-012
  0.000000	  0.000000	  0.000000	  0.000000	  0.000000	  0.000000	  0.000000	  0.000000	  0.000000	  1.000000	  0.000000	  0.000000	  0.000000	  0.000000	  0.000000	  0.000000	  0.000000	  0.000000	  0.000000	  0.000000	
  0.000000	  0.000000	  0.000000	  0.000000	  0.000000	  0.000000	  0.000000	  0.000000	  0.000000	  0.000000	  0.000000	  0.000000	  0.000000	  0.000000	  0.000000	  1.000000	  0.000000	  0.000000	  0.000000	  0.000000	
  0.000000	  0.000000	  0.000000	  0.000000	  0.000000	  0.000000	  0.000000	  0.000000	  0.000000	  0.000000	  0.000000	  0.000000	  0.000000	  0.000000	  0.000000	  0.000000	  0.000000	  0.000000	  0.000000	  1.000000	
  0.000000	  0.000000	  0.000000	  0.000000	  0.000000	  0.000000	  0.000000	  0.000000	  0.000000	  0.000000	  0.000000	  0.000000	  0.000000	  0.000000	  0.000000	  0.000000	  1.000000	  0.000000	  0.000000	  0.000000	
  0.000000	  0.000000	  0.000000	  0.000000	  0.000000	  0.000000	  0.000000	  0.000000	  0.000000	  0.000000	  0.000000	  0.000000	  0.000000	  0.000000	  0.000000	  0.000000	  0.000000	  0.000000	  1.000000	  0.000000	
  0.000000	  0.000000	  1.000000	  0.000000	  0.000000	  0.000000	  0.000000	  0.000000	  0.000000	  0.000000	  0.000000	  0.000000	  0.000000	  0.000000	  0.000000	  0.000000	  0.000000	  0.000000	  0.000000	  0.000000	
  0.000000	  0.000000	  0.000000	  0.000000	  1.000000	  0.000000	  0.000000	  0.000000	  0.000000	  0.000000	  0.000000	  0.000000	  0.000000	  0.000000	  0.000000	  0.000000	  0.000000	  0.000000	  0.000000	  0.000000	
  0.000000	  0.000000	  0.000000	  0.000000	  0.000000	  1.000000	  0.000000	  0.000000	  0.000000	  0.000000	  0.000000	  0.000000	  0.000000	  0.000000	  0.000000	  0.000000	  0.000000	  0.000000	  0.000000	  0.000000	
  0.000000	  0.000000	  1.000000	  0.000000	  0.000000	  0.000000	  0.000000	  0.000000	  0.000000	  0.000000	  0.000000	  0.000000	  0.000000	  0.000000	  0.000000	  0.000000	  0.000000	  0.000000	  0.000000	  0.000000	

MOTIF 17 QASRIWS-MEME-9

letter-probability matrix: alength= 20 w= 7 nsites= 6 E= 1.2e-010
  0.000000	  0.000000	  0.000000	  0.000000	  0.000000	  0.000000	  0.000000	  0.000000	  0.000000	  0.166667	  0.000000	  0.000000	  0.000000	  0.833333	  0.000000	  0.000000	  0.000000	  0.000000	  0.000000	  0.000000	
  1.000000	  0.000000	  0.000000	  0.000000	  0.000000	  0.000000	  0.000000	  0.000000	  0.000000	  0.000000	  0.000000	  0.000000	  0.000000	  0.000000	  0.000000	  0.000000	  0.000000	  0.000000	  0.000000	  0.000000	
  0.000000	  0.000000	  0.000000	  0.000000	  0.000000	  0.000000	  0.000000	  0.000000	  0.000000	  0.000000	  0.000000	  0.000000	  0.000000	  0.000000	  0.000000	  1.000000	  0.000000	  0.000000	  0.000000	  0.000000	
  0.000000	  0.000000	  0.000000	  0.000000	  0.000000	  0.000000	  0.000000	  0.000000	  0.000000	  0.000000	  0.000000	  0.000000	  0.000000	  0.000000	  1.000000	  0.000000	  0.000000	  0.000000	  0.000000	  0.000000	
  0.000000	  0.000000	  0.000000	  0.000000	  0.000000	  0.000000	  0.166667	  0.833333	  0.000000	  0.000000	  0.000000	  0.000000	  0.000000	  0.000000	  0.000000	  0.000000	  0.000000	  0.000000	  0.000000	  0.000000	
  0.000000	  0.000000	  0.000000	  0.000000	  0.000000	  0.000000	  0.000000	  0.000000	  0.000000	  0.000000	  0.000000	  0.000000	  0.000000	  0.000000	  0.000000	  0.000000	  0.000000	  0.000000	  1.000000	  0.000000	
  0.000000	  0.000000	  0.000000	  0.000000	  0.000000	  0.000000	  0.000000	  0.000000	  0.000000	  0.000000	  0.000000	  0.000000	  0.000000	  0.166667	  0.000000	  0.833333	  0.000000	  0.000000	  0.000000	  0.000000	

MOTIF 18 MPTPEATGMTPE-MEME-10

letter-probability matrix: alength= 20 w= 12 nsites= 4 E= 5.6e-010
  0.000000	  0.000000	  0.000000	  0.000000	  0.000000	  0.000000	  0.000000	  0.000000	  0.000000	  0.000000	  1.000000	  0.000000	  0.000000	  0.000000	  0.000000	  0.000000	  0.000000	  0.000000	  0.000000	  0.000000	
  0.000000	  0.000000	  0.000000	  0.000000	  0.000000	  0.000000	  0.000000	  0.000000	  0.000000	  0.000000	  0.000000	  0.000000	  0.500000	  0.000000	  0.000000	  0.500000	  0.000000	  0.000000	  0.000000	  0.000000	
  0.000000	  0.000000	  0.000000	  0.000000	  0.000000	  0.000000	  0.000000	  0.000000	  0.000000	  0.000000	  0.000000	  0.000000	  0.000000	  0.000000	  0.000000	  0.000000	  1.000000	  0.000000	  0.000000	  0.000000	
  0.500000	  0.000000	  0.000000	  0.000000	  0.000000	  0.000000	  0.000000	  0.000000	  0.000000	  0.000000	  0.000000	  0.000000	  0.500000	  0.000000	  0.000000	  0.000000	  0.000000	  0.000000	  0.000000	  0.000000	
  0.000000	  0.000000	  0.000000	  1.000000	  0.000000	  0.000000	  0.000000	  0.000000	  0.000000	  0.000000	  0.000000	  0.000000	  0.000000	  0.000000	  0.000000	  0.000000	  0.000000	  0.000000	  0.000000	  0.000000	
  0.500000	  0.000000	  0.000000	  0.000000	  0.000000	  0.000000	  0.000000	  0.000000	  0.000000	  0.000000	  0.000000	  0.000000	  0.000000	  0.000000	  0.000000	  0.500000	  0.000000	  0.000000	  0.000000	  0.000000	
  0.000000	  0.000000	  0.000000	  0.000000	  0.000000	  0.000000	  0.000000	  0.000000	  0.000000	  0.000000	  0.000000	  0.000000	  0.000000	  0.000000	  0.000000	  0.000000	  1.000000	  0.000000	  0.000000	  0.000000	
  0.000000	  0.000000	  0.000000	  0.000000	  0.000000	  1.000000	  0.000000	  0.000000	  0.000000	  0.000000	  0.000000	  0.000000	  0.000000	  0.000000	  0.000000	  0.000000	  0.000000	  0.000000	  0.000000	  0.000000	
  0.000000	  0.000000	  0.000000	  0.000000	  0.000000	  0.000000	  0.000000	  0.000000	  0.000000	  0.000000	  1.000000	  0.000000	  0.000000	  0.000000	  0.000000	  0.000000	  0.000000	  0.000000	  0.000000	  0.000000	
  0.000000	  0.000000	  0.000000	  0.000000	  0.000000	  0.000000	  0.000000	  0.000000	  0.000000	  0.000000	  0.000000	  0.000000	  0.000000	  0.000000	  0.000000	  0.000000	  1.000000	  0.000000	  0.000000	  0.000000	
  0.000000	  0.000000	  0.000000	  0.000000	  0.000000	  0.000000	  0.000000	  0.000000	  0.000000	  0.000000	  0.000000	  0.000000	  1.000000	  0.000000	  0.000000	  0.000000	  0.000000	  0.000000	  0.000000	  0.000000	
  0.500000	  0.000000	  0.000000	  0.500000	  0.000000	  0.000000	  0.000000	  0.000000	  0.000000	  0.000000	  0.000000	  0.000000	  0.000000	  0.000000	  0.000000	  0.000000	  0.000000	  0.000000	  0.000000	  0.000000	

MOTIF 19 TLQGLGISW-MEME-16

letter-probability matrix: alength= 20 w= 9 nsites= 4 E= 1.1e-006
  0.000000	  0.000000	  0.000000	  0.000000	  0.000000	  0.000000	  0.000000	  0.000000	  0.000000	  0.000000	  0.000000	  0.000000	  0.000000	  0.000000	  0.000000	  0.000000	  1.000000	  0.000000	  0.000000	  0.000000	
  0.000000	  0.000000	  0.000000	  0.000000	  0.000000	  0.000000	  0.000000	  0.000000	  0.000000	  1.000000	  0.000000	  0.000000	  0.000000	  0.000000	  0.000000	  0.000000	  0.000000	  0.000000	  0.000000	  0.000000	
  0.000000	  0.000000	  0.000000	  0.000000	  0.000000	  0.000000	  0.000000	  0.000000	  0.000000	  0.000000	  0.000000	  0.000000	  0.000000	  1.000000	  0.000000	  0.000000	  0.000000	  0.000000	  0.000000	  0.000000	
  0.000000	  0.000000	  0.000000	  0.000000	  0.000000	  1.000000	  0.000000	  0.000000	  0.000000	  0.000000	  0.000000	  0.000000	  0.000000	  0.000000	  0.000000	  0.000000	  0.000000	  0.000000	  0.000000	  0.000000	
  0.000000	  0.000000	  0.000000	  0.000000	  0.000000	  0.000000	  0.000000	  0.000000	  0.000000	  1.000000	  0.000000	  0.000000	  0.000000	  0.000000	  0.000000	  0.000000	  0.000000	  0.000000	  0.000000	  0.000000	
  0.000000	  0.000000	  0.000000	  0.000000	  0.000000	  1.000000	  0.000000	  0.000000	  0.000000	  0.000000	  0.000000	  0.000000	  0.000000	  0.000000	  0.000000	  0.000000	  0.000000	  0.000000	  0.000000	  0.000000	
  0.000000	  0.000000	  0.000000	  0.000000	  0.000000	  0.000000	  0.000000	  1.000000	  0.000000	  0.000000	  0.000000	  0.000000	  0.000000	  0.000000	  0.000000	  0.000000	  0.000000	  0.000000	  0.000000	  0.000000	
  0.000000	  0.000000	  0.000000	  0.000000	  0.000000	  0.000000	  0.000000	  0.000000	  0.000000	  0.000000	  0.000000	  0.000000	  0.000000	  0.000000	  0.000000	  1.000000	  0.000000	  0.000000	  0.000000	  0.000000	
  0.000000	  0.000000	  0.000000	  0.000000	  0.000000	  0.000000	  0.000000	  0.000000	  0.000000	  0.000000	  0.000000	  0.000000	  0.000000	  0.000000	  0.000000	  0.000000	  0.000000	  0.000000	  1.000000	  0.000000	

MOTIF 20 EPEPVKEEK-MEME-18

letter-probability matrix: alength= 20 w= 9 nsites= 4 E= 6.7e-006
  0.000000	  0.000000	  0.000000	  1.000000	  0.000000	  0.000000	  0.000000	  0.000000	  0.000000	  0.000000	  0.000000	  0.000000	  0.000000	  0.000000	  0.000000	  0.000000	  0.000000	  0.000000	  0.000000	  0.000000	
  0.000000	  0.000000	  0.000000	  0.000000	  0.000000	  0.000000	  0.000000	  0.000000	  0.000000	  0.000000	  0.000000	  0.000000	  1.000000	  0.000000	  0.000000	  0.000000	  0.000000	  0.000000	  0.000000	  0.000000	
  0.000000	  0.000000	  0.000000	  1.000000	  0.000000	  0.000000	  0.000000	  0.000000	  0.000000	  0.000000	  0.000000	  0.000000	  0.000000	  0.000000	  0.000000	  0.000000	  0.000000	  0.000000	  0.000000	  0.000000	
  0.000000	  0.000000	  0.000000	  0.000000	  0.000000	  0.000000	  0.000000	  0.000000	  0.000000	  0.000000	  0.000000	  0.000000	  1.000000	  0.000000	  0.000000	  0.000000	  0.000000	  0.000000	  0.000000	  0.000000	
  0.000000	  0.000000	  0.000000	  0.000000	  0.000000	  0.000000	  0.000000	  0.000000	  0.000000	  0.000000	  0.000000	  0.000000	  0.000000	  0.000000	  0.000000	  0.000000	  0.000000	  1.000000	  0.000000	  0.000000	
  0.000000	  0.000000	  0.000000	  0.000000	  0.000000	  0.000000	  0.000000	  0.000000	  1.000000	  0.000000	  0.000000	  0.000000	  0.000000	  0.000000	  0.000000	  0.000000	  0.000000	  0.000000	  0.000000	  0.000000	
  0.000000	  0.000000	  0.000000	  1.000000	  0.000000	  0.000000	  0.000000	  0.000000	  0.000000	  0.000000	  0.000000	  0.000000	  0.000000	  0.000000	  0.000000	  0.000000	  0.000000	  0.000000	  0.000000	  0.000000	
  0.000000	  0.000000	  0.000000	  1.000000	  0.000000	  0.000000	  0.000000	  0.000000	  0.000000	  0.000000	  0.000000	  0.000000	  0.000000	  0.000000	  0.000000	  0.000000	  0.000000	  0.000000	  0.000000	  0.000000	
  0.000000	  0.000000	  0.000000	  0.000000	  0.000000	  0.000000	  0.000000	  0.000000	  1.000000	  0.000000	  0.000000	  0.000000	  0.000000	  0.000000	  0.000000	  0.000000	  0.000000	  0.000000	  0.000000	  0.000000	

MOTIF 21 CYHPDGGPVPI-MEME-20

letter-probability matrix: alength= 20 w= 11 nsites= 4 E= 4.7e-005
  0.000000	  0.500000	  0.000000	  0.500000	  0.000000	  0.000000	  0.000000	  0.000000	  0.000000	  0.000000	  0.000000	  0.000000	  0.000000	  0.000000	  0.000000	  0.000000	  0.000000	  0.000000	  0.000000	  0.000000	
  0.000000	  0.000000	  0.000000	  0.000000	  0.000000	  0.000000	  0.000000	  0.500000	  0.000000	  0.000000	  0.000000	  0.000000	  0.000000	  0.000000	  0.000000	  0.000000	  0.000000	  0.000000	  0.000000	  0.500000	
  0.000000	  0.000000	  0.000000	  0.000000	  0.500000	  0.000000	  0.500000	  0.000000	  0.000000	  0.000000	  0.000000	  0.000000	  0.000000	  0.000000	  0.000000	  0.000000	  0.000000	  0.000000	  0.000000	  0.000000	
  0.500000	  0.000000	  0.000000	  0.000000	  0.000000	  0.000000	  0.000000	  0.000000	  0.000000	  0.000000	  0.000000	  0.000000	  0.500000	  0.000000	  0.000000	  0.000000	  0.000000	  0.000000	  0.000000	  0.000000	
  0.000000	  0.000000	  1.000000	  0.000000	  0.000000	  0.000000	  0.000000	  0.000000	  0.000000	  0.000000	  0.000000	  0.000000	  0.000000	  0.000000	  0.000000	  0.000000	  0.000000	  0.000000	  0.000000	  0.000000	
  0.000000	  0.000000	  0.000000	  0.000000	  0.000000	  1.000000	  0.000000	  0.000000	  0.000000	  0.000000	  0.000000	  0.000000	  0.000000	  0.000000	  0.000000	  0.000000	  0.000000	  0.000000	  0.000000	  0.000000	
  0.000000	  0.000000	  0.000000	  0.000000	  0.000000	  1.000000	  0.000000	  0.000000	  0.000000	  0.000000	  0.000000	  0.000000	  0.000000	  0.000000	  0.000000	  0.000000	  0.000000	  0.000000	  0.000000	  0.000000	
  0.000000	  0.000000	  0.000000	  0.000000	  0.000000	  0.000000	  0.000000	  0.000000	  0.500000	  0.000000	  0.000000	  0.000000	  0.500000	  0.000000	  0.000000	  0.000000	  0.000000	  0.000000	  0.000000	  0.000000	
  0.000000	  0.500000	  0.000000	  0.000000	  0.000000	  0.000000	  0.000000	  0.000000	  0.000000	  0.000000	  0.000000	  0.000000	  0.000000	  0.000000	  0.000000	  0.000000	  0.000000	  0.500000	  0.000000	  0.000000	
  0.000000	  0.000000	  0.000000	  0.000000	  0.000000	  0.000000	  0.000000	  0.000000	  0.000000	  0.000000	  0.000000	  0.000000	  1.000000	  0.000000	  0.000000	  0.000000	  0.000000	  0.000000	  0.000000	  0.000000	
  0.000000	  0.000000	  0.000000	  0.000000	  0.000000	  0.000000	  0.000000	  0.500000	  0.000000	  0.000000	  0.000000	  0.000000	  0.000000	  0.000000	  0.000000	  0.500000	  0.000000	  0.000000	  0.000000	  0.000000	

MOTIF 22 LGASLYLGW-MEME-26

letter-probability matrix: alength= 20 w= 9 nsites= 4 E= 1.9e-003
  0.000000	  0.000000	  0.000000	  0.000000	  0.000000	  0.000000	  0.000000	  0.000000	  0.000000	  1.000000	  0.000000	  0.000000	  0.000000	  0.000000	  0.000000	  0.000000	  0.000000	  0.000000	  0.000000	  0.000000	
  0.000000	  0.000000	  0.000000	  0.000000	  0.000000	  1.000000	  0.000000	  0.000000	  0.000000	  0.000000	  0.000000	  0.000000	  0.000000	  0.000000	  0.000000	  0.000000	  0.000000	  0.000000	  0.000000	  0.000000	
  1.000000	  0.000000	  0.000000	  0.000000	  0.000000	  0.000000	  0.000000	  0.000000	  0.000000	  0.000000	  0.000000	  0.000000	  0.000000	  0.000000	  0.000000	  0.000000	  0.000000	  0.000000	  0.000000	  0.000000	
  0.000000	  0.000000	  0.000000	  0.000000	  0.000000	  0.000000	  0.000000	  0.000000	  0.000000	  0.000000	  0.000000	  0.000000	  0.000000	  0.000000	  0.000000	  1.000000	  0.000000	  0.000000	  0.000000	  0.000000	
  0.000000	  0.000000	  0.000000	  0.000000	  0.000000	  0.000000	  0.000000	  0.000000	  0.000000	  1.000000	  0.000000	  0.000000	  0.000000	  0.000000	  0.000000	  0.000000	  0.000000	  0.000000	  0.000000	  0.000000	
  0.000000	  0.000000	  0.000000	  0.000000	  0.000000	  0.000000	  0.000000	  0.000000	  0.000000	  0.000000	  0.000000	  0.000000	  0.000000	  0.000000	  0.000000	  0.000000	  0.000000	  0.000000	  0.000000	  1.000000	
  0.000000	  0.000000	  0.000000	  0.000000	  0.000000	  0.000000	  0.000000	  0.000000	  0.000000	  1.000000	  0.000000	  0.000000	  0.000000	  0.000000	  0.000000	  0.000000	  0.000000	  0.000000	  0.000000	  0.000000	
  0.000000	  0.000000	  0.000000	  0.000000	  0.000000	  1.000000	  0.000000	  0.000000	  0.000000	  0.000000	  0.000000	  0.000000	  0.000000	  0.000000	  0.000000	  0.000000	  0.000000	  0.000000	  0.000000	  0.000000	
  0.000000	  0.000000	  0.000000	  0.000000	  0.000000	  0.000000	  0.000000	  0.000000	  0.000000	  0.000000	  0.000000	  0.000000	  0.000000	  0.000000	  0.000000	  0.000000	  0.000000	  0.000000	  1.000000	  0.000000	

MOTIF 23 LKVEDPFYW-MEME-7

letter-probability matrix: alength= 20 w= 9 nsites= 4 E= 7.6e-013
  0.000000	  0.000000	  0.000000	  0.000000	  0.000000	  0.000000	  0.000000	  0.000000	  0.000000	  1.000000	  0.000000	  0.000000	  0.000000	  0.000000	  0.000000	  0.000000	  0.000000	  0.000000	  0.000000	  0.000000	
  0.000000	  0.000000	  0.000000	  0.000000	  0.000000	  0.000000	  0.000000	  0.000000	  1.000000	  0.000000	  0.000000	  0.000000	  0.000000	  0.000000	  0.000000	  0.000000	  0.000000	  0.000000	  0.000000	  0.000000	
  0.000000	  0.000000	  0.000000	  0.000000	  0.000000	  0.000000	  0.000000	  0.000000	  0.000000	  0.000000	  0.000000	  0.000000	  0.000000	  0.000000	  0.000000	  0.000000	  0.000000	  1.000000	  0.000000	  0.000000	
  0.000000	  0.000000	  0.000000	  1.000000	  0.000000	  0.000000	  0.000000	  0.000000	  0.000000	  0.000000	  0.000000	  0.000000	  0.000000	  0.000000	  0.000000	  0.000000	  0.000000	  0.000000	  0.000000	  0.000000	
  0.000000	  0.000000	  1.000000	  0.000000	  0.000000	  0.000000	  0.000000	  0.000000	  0.000000	  0.000000	  0.000000	  0.000000	  0.000000	  0.000000	  0.000000	  0.000000	  0.000000	  0.000000	  0.000000	  0.000000	
  0.000000	  0.000000	  0.000000	  0.000000	  0.000000	  0.000000	  0.000000	  0.000000	  0.000000	  0.000000	  0.000000	  0.000000	  1.000000	  0.000000	  0.000000	  0.000000	  0.000000	  0.000000	  0.000000	  0.000000	
  0.000000	  0.000000	  0.000000	  0.000000	  1.000000	  0.000000	  0.000000	  0.000000	  0.000000	  0.000000	  0.000000	  0.000000	  0.000000	  0.000000	  0.000000	  0.000000	  0.000000	  0.000000	  0.000000	  0.000000	
  0.000000	  0.000000	  0.000000	  0.000000	  0.000000	  0.000000	  0.000000	  0.000000	  0.000000	  0.000000	  0.000000	  0.000000	  0.000000	  0.000000	  0.000000	  0.000000	  0.000000	  0.000000	  0.000000	  1.000000	
  0.000000	  0.000000	  0.000000	  0.000000	  0.000000	  0.000000	  0.000000	  0.000000	  0.000000	  0.000000	  0.000000	  0.000000	  0.000000	  0.000000	  0.000000	  0.000000	  0.000000	  0.000000	  1.000000	  0.000000	

MOTIF 24 MHNSEISKR-MEME-15

letter-probability matrix: alength= 20 w= 9 nsites= 3 E= 3.9e-008
  0.000000	  0.000000	  0.000000	  0.000000	  0.000000	  0.000000	  0.000000	  0.000000	  0.000000	  0.000000	  1.000000	  0.000000	  0.000000	  0.000000	  0.000000	  0.000000	  0.000000	  0.000000	  0.000000	  0.000000	
  0.000000	  0.000000	  0.000000	  0.000000	  0.000000	  0.000000	  1.000000	  0.000000	  0.000000	  0.000000	  0.000000	  0.000000	  0.000000	  0.000000	  0.000000	  0.000000	  0.000000	  0.000000	  0.000000	  0.000000	
  0.000000	  0.000000	  0.000000	  0.000000	  0.000000	  0.000000	  0.000000	  0.000000	  0.000000	  0.000000	  0.000000	  1.000000	  0.000000	  0.000000	  0.000000	  0.000000	  0.000000	  0.000000	  0.000000	  0.000000	
  0.000000	  0.000000	  0.000000	  0.000000	  0.000000	  0.000000	  0.000000	  0.000000	  0.000000	  0.000000	  0.000000	  0.000000	  0.000000	  0.000000	  0.000000	  1.000000	  0.000000	  0.000000	  0.000000	  0.000000	
  0.000000	  0.000000	  0.000000	  1.000000	  0.000000	  0.000000	  0.000000	  0.000000	  0.000000	  0.000000	  0.000000	  0.000000	  0.000000	  0.000000	  0.000000	  0.000000	  0.000000	  0.000000	  0.000000	  0.000000	
  0.000000	  0.000000	  0.000000	  0.000000	  0.000000	  0.000000	  0.000000	  1.000000	  0.000000	  0.000000	  0.000000	  0.000000	  0.000000	  0.000000	  0.000000	  0.000000	  0.000000	  0.000000	  0.000000	  0.000000	
  0.000000	  0.000000	  0.000000	  0.000000	  0.000000	  0.000000	  0.000000	  0.000000	  0.000000	  0.000000	  0.000000	  0.000000	  0.000000	  0.000000	  0.000000	  1.000000	  0.000000	  0.000000	  0.000000	  0.000000	
  0.000000	  0.000000	  0.000000	  0.000000	  0.000000	  0.000000	  0.000000	  0.000000	  1.000000	  0.000000	  0.000000	  0.000000	  0.000000	  0.000000	  0.000000	  0.000000	  0.000000	  0.000000	  0.000000	  0.000000	
  0.000000	  0.000000	  0.000000	  0.000000	  0.000000	  0.000000	  0.000000	  0.000000	  0.000000	  0.000000	  0.000000	  0.000000	  0.000000	  0.000000	  1.000000	  0.000000	  0.000000	  0.000000	  0.000000	  0.000000	

MOTIF 25 WLGVSRQLR-MEME-14

letter-probability matrix: alength= 20 w= 9 nsites= 4 E= 5.2e-008
  0.000000	  0.000000	  0.000000	  0.000000	  0.000000	  0.000000	  0.000000	  0.000000	  0.000000	  0.000000	  0.000000	  0.000000	  0.000000	  0.000000	  0.000000	  0.000000	  0.000000	  0.000000	  1.000000	  0.000000	
  0.000000	  0.000000	  0.000000	  0.000000	  0.000000	  0.000000	  0.000000	  0.000000	  0.000000	  1.000000	  0.000000	  0.000000	  0.000000	  0.000000	  0.000000	  0.000000	  0.000000	  0.000000	  0.000000	  0.000000	
  0.000000	  0.000000	  0.000000	  0.000000	  0.000000	  1.000000	  0.000000	  0.000000	  0.000000	  0.000000	  0.000000	  0.000000	  0.000000	  0.000000	  0.000000	  0.000000	  0.000000	  0.000000	  0.000000	  0.000000	
  0.000000	  0.000000	  0.000000	  0.000000	  0.000000	  0.000000	  0.000000	  0.000000	  0.000000	  0.000000	  0.000000	  0.000000	  0.000000	  0.000000	  0.000000	  0.000000	  0.000000	  1.000000	  0.000000	  0.000000	
  0.000000	  0.000000	  0.000000	  0.000000	  0.000000	  0.000000	  0.000000	  0.000000	  0.000000	  0.000000	  0.000000	  0.000000	  0.000000	  0.000000	  0.000000	  1.000000	  0.000000	  0.000000	  0.000000	  0.000000	
  0.000000	  0.000000	  0.000000	  0.000000	  0.000000	  0.000000	  0.000000	  0.000000	  0.000000	  0.000000	  0.000000	  0.000000	  0.000000	  0.000000	  1.000000	  0.000000	  0.000000	  0.000000	  0.000000	  0.000000	
  0.000000	  0.000000	  0.000000	  0.000000	  0.000000	  0.000000	  0.000000	  0.000000	  0.000000	  0.000000	  0.000000	  0.000000	  0.000000	  1.000000	  0.000000	  0.000000	  0.000000	  0.000000	  0.000000	  0.000000	
  0.000000	  0.000000	  0.000000	  0.000000	  0.000000	  0.000000	  0.000000	  0.000000	  0.000000	  1.000000	  0.000000	  0.000000	  0.000000	  0.000000	  0.000000	  0.000000	  0.000000	  0.000000	  0.000000	  0.000000	
  0.000000	  0.000000	  0.000000	  0.000000	  0.000000	  0.000000	  0.000000	  0.000000	  0.000000	  0.000000	  0.000000	  0.000000	  0.000000	  0.000000	  1.000000	  0.000000	  0.000000	  0.000000	  0.000000	  0.000000	

MOTIF 26 KPTTSEKIH-MEME-21

letter-probability matrix: alength= 20 w= 9 nsites= 3 E= 1.9e-005
  0.000000	  0.000000	  0.000000	  0.000000	  0.000000	  0.000000	  0.000000	  0.000000	  1.000000	  0.000000	  0.000000	  0.000000	  0.000000	  0.000000	  0.000000	  0.000000	  0.000000	  0.000000	  0.000000	  0.000000	
  0.000000	  0.000000	  0.000000	  0.000000	  0.000000	  0.000000	  0.000000	  0.000000	  0.000000	  0.000000	  0.000000	  0.000000	  1.000000	  0.000000	  0.000000	  0.000000	  0.000000	  0.000000	  0.000000	  0.000000	
  0.000000	  0.000000	  0.000000	  0.000000	  0.000000	  0.000000	  0.000000	  0.000000	  0.000000	  0.000000	  0.000000	  0.000000	  0.000000	  0.000000	  0.000000	  0.000000	  1.000000	  0.000000	  0.000000	  0.000000	
  0.000000	  0.000000	  0.000000	  0.000000	  0.000000	  0.000000	  0.000000	  0.000000	  0.000000	  0.000000	  0.000000	  0.000000	  0.000000	  0.000000	  0.000000	  0.000000	  1.000000	  0.000000	  0.000000	  0.000000	
  0.000000	  0.000000	  0.000000	  0.000000	  0.000000	  0.000000	  0.000000	  0.000000	  0.000000	  0.000000	  0.000000	  0.000000	  0.000000	  0.000000	  0.000000	  1.000000	  0.000000	  0.000000	  0.000000	  0.000000	
  0.000000	  0.000000	  0.000000	  1.000000	  0.000000	  0.000000	  0.000000	  0.000000	  0.000000	  0.000000	  0.000000	  0.000000	  0.000000	  0.000000	  0.000000	  0.000000	  0.000000	  0.000000	  0.000000	  0.000000	
  0.000000	  0.000000	  0.000000	  0.000000	  0.000000	  0.000000	  0.000000	  0.000000	  1.000000	  0.000000	  0.000000	  0.000000	  0.000000	  0.000000	  0.000000	  0.000000	  0.000000	  0.000000	  0.000000	  0.000000	
  0.000000	  0.000000	  0.000000	  0.000000	  0.000000	  0.000000	  0.000000	  1.000000	  0.000000	  0.000000	  0.000000	  0.000000	  0.000000	  0.000000	  0.000000	  0.000000	  0.000000	  0.000000	  0.000000	  0.000000	
  0.000000	  0.000000	  0.000000	  0.000000	  0.000000	  0.000000	  1.000000	  0.000000	  0.000000	  0.000000	  0.000000	  0.000000	  0.000000	  0.000000	  0.000000	  0.000000	  0.000000	  0.000000	  0.000000	  0.000000	

MOTIF 27 DDIEKWF-MEME-5

letter-probability matrix: alength= 20 w= 7 nsites= 20 E= 3.2e-018
  0.000000	  0.000000	  0.500000	  0.400000	  0.000000	  0.000000	  0.000000	  0.000000	  0.000000	  0.000000	  0.000000	  0.050000	  0.000000	  0.000000	  0.000000	  0.000000	  0.000000	  0.050000	  0.000000	  0.000000	
  0.000000	  0.000000	  0.850000	  0.000000	  0.000000	  0.000000	  0.000000	  0.000000	  0.050000	  0.000000	  0.050000	  0.000000	  0.000000	  0.000000	  0.000000	  0.000000	  0.000000	  0.000000	  0.000000	  0.050000	
  0.000000	  0.000000	  0.050000	  0.000000	  0.000000	  0.000000	  0.000000	  0.550000	  0.000000	  0.200000	  0.000000	  0.000000	  0.000000	  0.000000	  0.100000	  0.000000	  0.000000	  0.100000	  0.000000	  0.000000	
  0.100000	  0.000000	  0.000000	  0.400000	  0.000000	  0.000000	  0.000000	  0.000000	  0.000000	  0.000000	  0.000000	  0.100000	  0.000000	  0.050000	  0.200000	  0.000000	  0.000000	  0.000000	  0.150000	  0.000000	
  0.000000	  0.000000	  0.000000	  0.000000	  0.000000	  0.000000	  0.000000	  0.050000	  0.300000	  0.050000	  0.000000	  0.000000	  0.000000	  0.300000	  0.000000	  0.250000	  0.050000	  0.000000	  0.000000	  0.000000	
  0.050000	  0.000000	  0.000000	  0.000000	  0.000000	  0.000000	  0.050000	  0.000000	  0.150000	  0.000000	  0.000000	  0.000000	  0.000000	  0.000000	  0.000000	  0.050000	  0.000000	  0.000000	  0.550000	  0.150000	
  0.000000	  0.000000	  0.050000	  0.000000	  0.550000	  0.000000	  0.000000	  0.000000	  0.000000	  0.000000	  0.000000	  0.000000	  0.100000	  0.000000	  0.000000	  0.000000	  0.300000	  0.000000	  0.000000	  0.000000	

MOTIF 28 IHHNTHLCF-MEME-13

letter-probability matrix: alength= 20 w= 9 nsites= 2 E= 1.7e-008
  0.000000	  0.000000	  0.000000	  0.000000	  0.000000	  0.000000	  0.000000	  1.000000	  0.000000	  0.000000	  0.000000	  0.000000	  0.000000	  0.000000	  0.000000	  0.000000	  0.000000	  0.000000	  0.000000	  0.000000	
  0.000000	  0.000000	  0.000000	  0.000000	  0.000000	  0.000000	  1.000000	  0.000000	  0.000000	  0.000000	  0.000000	  0.000000	  0.000000	  0.000000	  0.000000	  0.000000	  0.000000	  0.000000	  0.000000	  0.000000	
  0.000000	  0.000000	  0.000000	  0.000000	  0.000000	  0.000000	  1.000000	  0.000000	  0.000000	  0.000000	  0.000000	  0.000000	  0.000000	  0.000000	  0.000000	  0.000000	  0.000000	  0.000000	  0.000000	  0.000000	
  0.000000	  0.000000	  0.000000	  0.000000	  0.000000	  0.000000	  0.000000	  0.000000	  0.000000	  0.000000	  0.000000	  1.000000	  0.000000	  0.000000	  0.000000	  0.000000	  0.000000	  0.000000	  0.000000	  0.000000	
  0.000000	  0.000000	  0.000000	  0.000000	  0.000000	  0.000000	  0.000000	  0.000000	  0.000000	  0.000000	  0.000000	  0.000000	  0.000000	  0.000000	  0.000000	  0.000000	  1.000000	  0.000000	  0.000000	  0.000000	
  0.000000	  0.000000	  0.000000	  0.000000	  0.000000	  0.000000	  1.000000	  0.000000	  0.000000	  0.000000	  0.000000	  0.000000	  0.000000	  0.000000	  0.000000	  0.000000	  0.000000	  0.000000	  0.000000	  0.000000	
  0.000000	  0.000000	  0.000000	  0.000000	  0.000000	  0.000000	  0.000000	  0.000000	  0.000000	  1.000000	  0.000000	  0.000000	  0.000000	  0.000000	  0.000000	  0.000000	  0.000000	  0.000000	  0.000000	  0.000000	
  0.000000	  1.000000	  0.000000	  0.000000	  0.000000	  0.000000	  0.000000	  0.000000	  0.000000	  0.000000	  0.000000	  0.000000	  0.000000	  0.000000	  0.000000	  0.000000	  0.000000	  0.000000	  0.000000	  0.000000	
  0.000000	  0.000000	  0.000000	  0.000000	  1.000000	  0.000000	  0.000000	  0.000000	  0.000000	  0.000000	  0.000000	  0.000000	  0.000000	  0.000000	  0.000000	  0.000000	  0.000000	  0.000000	  0.000000	  0.000000	

MOTIF 29 TPTLQHY-MEME-22

letter-probability matrix: alength= 20 w= 7 nsites= 3 E= 6.8e-005
  0.000000	  0.000000	  0.000000	  0.000000	  0.000000	  0.000000	  0.000000	  0.000000	  0.000000	  0.000000	  0.000000	  0.000000	  0.000000	  0.000000	  0.000000	  0.000000	  1.000000	  0.000000	  0.000000	  0.000000	
  0.000000	  0.000000	  0.000000	  0.000000	  0.000000	  0.000000	  0.000000	  0.000000	  0.000000	  0.000000	  0.000000	  0.000000	  1.000000	  0.000000	  0.000000	  0.000000	  0.000000	  0.000000	  0.000000	  0.000000	
  0.000000	  0.000000	  0.000000	  0.000000	  0.000000	  0.000000	  0.000000	  0.000000	  0.000000	  0.000000	  0.000000	  0.000000	  0.000000	  0.000000	  0.000000	  0.000000	  1.000000	  0.000000	  0.000000	  0.000000	
  0.000000	  0.000000	  0.000000	  0.000000	  0.000000	  0.000000	  0.000000	  0.000000	  0.000000	  1.000000	  0.000000	  0.000000	  0.000000	  0.000000	  0.000000	  0.000000	  0.000000	  0.000000	  0.000000	  0.000000	
  0.000000	  0.000000	  0.000000	  0.000000	  0.000000	  0.000000	  0.000000	  0.000000	  0.000000	  0.000000	  0.000000	  0.000000	  0.000000	  1.000000	  0.000000	  0.000000	  0.000000	  0.000000	  0.000000	  0.000000	
  0.000000	  0.000000	  0.000000	  0.000000	  0.000000	  0.000000	  1.000000	  0.000000	  0.000000	  0.000000	  0.000000	  0.000000	  0.000000	  0.000000	  0.000000	  0.000000	  0.000000	  0.000000	  0.000000	  0.000000	
  0.000000	  0.000000	  0.000000	  0.000000	  0.000000	  0.000000	  0.000000	  0.000000	  0.000000	  0.000000	  0.000000	  0.000000	  0.000000	  0.000000	  0.000000	  0.000000	  0.000000	  0.000000	  0.000000	  1.000000	

MOTIF 30 QTYMNGSPTYSM-MEME-23

letter-probability matrix: alength= 20 w= 12 nsites= 2 E= 3.6e-004
  0.000000	  0.000000	  0.000000	  0.000000	  0.000000	  0.000000	  0.000000	  0.000000	  0.000000	  0.000000	  0.000000	  0.000000	  0.000000	  1.000000	  0.000000	  0.000000	  0.000000	  0.000000	  0.000000	  0.000000	
  0.000000	  0.000000	  0.000000	  0.000000	  0.000000	  0.000000	  0.000000	  0.000000	  0.000000	  0.000000	  0.000000	  0.000000	  0.000000	  0.000000	  0.000000	  0.000000	  1.000000	  0.000000	  0.000000	  0.000000	
  0.000000	  0.000000	  0.000000	  0.000000	  0.000000	  0.000000	  0.000000	  0.000000	  0.000000	  0.000000	  0.000000	  0.000000	  0.000000	  0.000000	  0.000000	  0.000000	  0.000000	  0.000000	  0.000000	  1.000000	
  0.000000	  0.000000	  0.000000	  0.000000	  0.000000	  0.000000	  0.000000	  0.000000	  0.000000	  0.000000	  1.000000	  0.000000	  0.000000	  0.000000	  0.000000	  0.000000	  0.000000	  0.000000	  0.000000	  0.000000	
  0.000000	  0.000000	  0.000000	  0.000000	  0.000000	  0.000000	  0.000000	  0.000000	  0.000000	  0.000000	  0.000000	  1.000000	  0.000000	  0.000000	  0.000000	  0.000000	  0.000000	  0.000000	  0.000000	  0.000000	
  0.000000	  0.000000	  0.000000	  0.000000	  0.000000	  1.000000	  0.000000	  0.000000	  0.000000	  0.000000	  0.000000	  0.000000	  0.000000	  0.000000	  0.000000	  0.000000	  0.000000	  0.000000	  0.000000	  0.000000	
  0.000000	  0.000000	  0.000000	  0.000000	  0.000000	  0.000000	  0.000000	  0.000000	  0.000000	  0.000000	  0.000000	  0.000000	  0.000000	  0.000000	  0.000000	  1.000000	  0.000000	  0.000000	  0.000000	  0.000000	
  0.000000	  0.000000	  0.000000	  0.000000	  0.000000	  0.000000	  0.000000	  0.000000	  0.000000	  0.000000	  0.000000	  0.000000	  1.000000	  0.000000	  0.000000	  0.000000	  0.000000	  0.000000	  0.000000	  0.000000	
  0.000000	  0.000000	  0.000000	  0.000000	  0.000000	  0.000000	  0.000000	  0.000000	  0.000000	  0.000000	  0.000000	  0.000000	  0.000000	  0.000000	  0.000000	  0.000000	  1.000000	  0.000000	  0.000000	  0.000000	
  0.000000	  0.000000	  0.000000	  0.000000	  0.000000	  0.000000	  0.000000	  0.000000	  0.000000	  0.000000	  0.000000	  0.000000	  0.000000	  0.000000	  0.000000	  0.000000	  0.000000	  0.000000	  0.000000	  1.000000	
  0.000000	  0.000000	  0.000000	  0.000000	  0.000000	  0.000000	  0.000000	  0.000000	  0.000000	  0.000000	  0.000000	  0.000000	  0.000000	  0.000000	  0.000000	  1.000000	  0.000000	  0.000000	  0.000000	  0.000000	
  0.000000	  0.000000	  0.000000	  0.000000	  0.000000	  0.000000	  0.000000	  0.000000	  0.000000	  0.000000	  1.000000	  0.000000	  0.000000	  0.000000	  0.000000	  0.000000	  0.000000	  0.000000	  0.000000	  0.000000	

MOTIF 31 TAADMAAQITKR-MEME-27

letter-probability matrix: alength= 20 w= 12 nsites= 2 E= 4.6e-003
  0.000000	  0.000000	  0.000000	  0.000000	  0.000000	  0.000000	  0.000000	  0.000000	  0.000000	  0.000000	  0.000000	  0.000000	  0.000000	  0.000000	  0.000000	  0.000000	  1.000000	  0.000000	  0.000000	  0.000000	
  1.000000	  0.000000	  0.000000	  0.000000	  0.000000	  0.000000	  0.000000	  0.000000	  0.000000	  0.000000	  0.000000	  0.000000	  0.000000	  0.000000	  0.000000	  0.000000	  0.000000	  0.000000	  0.000000	  0.000000	
  1.000000	  0.000000	  0.000000	  0.000000	  0.000000	  0.000000	  0.000000	  0.000000	  0.000000	  0.000000	  0.000000	  0.000000	  0.000000	  0.000000	  0.000000	  0.000000	  0.000000	  0.000000	  0.000000	  0.000000	
  0.000000	  0.000000	  1.000000	  0.000000	  0.000000	  0.000000	  0.000000	  0.000000	  0.000000	  0.000000	  0.000000	  0.000000	  0.000000	  0.000000	  0.000000	  0.000000	  0.000000	  0.000000	  0.000000	  0.000000	
  0.000000	  0.000000	  0.000000	  0.000000	  0.000000	  0.000000	  0.000000	  0.000000	  0.000000	  0.000000	  1.000000	  0.000000	  0.000000	  0.000000	  0.000000	  0.000000	  0.000000	  0.000000	  0.000000	  0.000000	
  1.000000	  0.000000	  0.000000	  0.000000	  0.000000	  0.000000	  0.000000	  0.000000	  0.000000	  0.000000	  0.000000	  0.000000	  0.000000	  0.000000	  0.000000	  0.000000	  0.000000	  0.000000	  0.000000	  0.000000	
  1.000000	  0.000000	  0.000000	  0.000000	  0.000000	  0.000000	  0.000000	  0.000000	  0.000000	  0.000000	  0.000000	  0.000000	  0.000000	  0.000000	  0.000000	  0.000000	  0.000000	  0.000000	  0.000000	  0.000000	
  0.000000	  0.000000	  0.000000	  0.000000	  0.000000	  0.000000	  0.000000	  0.000000	  0.000000	  0.000000	  0.000000	  0.000000	  0.000000	  1.000000	  0.000000	  0.000000	  0.000000	  0.000000	  0.000000	  0.000000	
  0.000000	  0.000000	  0.000000	  0.000000	  0.000000	  0.000000	  0.000000	  1.000000	  0.000000	  0.000000	  0.000000	  0.000000	  0.000000	  0.000000	  0.000000	  0.000000	  0.000000	  0.000000	  0.000000	  0.000000	
  0.000000	  0.000000	  0.000000	  0.000000	  0.000000	  0.000000	  0.000000	  0.000000	  0.000000	  0.000000	  0.000000	  0.000000	  0.000000	  0.000000	  0.000000	  0.000000	  1.000000	  0.000000	  0.000000	  0.000000	
  0.000000	  0.000000	  0.000000	  0.000000	  0.000000	  0.000000	  0.000000	  0.000000	  1.000000	  0.000000	  0.000000	  0.000000	  0.000000	  0.000000	  0.000000	  0.000000	  0.000000	  0.000000	  0.000000	  0.000000	
  0.000000	  0.000000	  0.000000	  0.000000	  0.000000	  0.000000	  0.000000	  0.000000	  0.000000	  0.000000	  0.000000	  0.000000	  0.000000	  0.000000	  1.000000	  0.000000	  0.000000	  0.000000	  0.000000	  0.000000	

MOTIF 32 ANKEILDEAYVM-MEME-28

letter-probability matrix: alength= 20 w= 12 nsites= 2 E= 7.2e-003
  1.000000	  0.000000	  0.000000	  0.000000	  0.000000	  0.000000	  0.000000	  0.000000	  0.000000	  0.000000	  0.000000	  0.000000	  0.000000	  0.000000	  0.000000	  0.000000	  0.000000	  0.000000	  0.000000	  0.000000	
  0.000000	  0.000000	  0.000000	  0.000000	  0.000000	  0.000000	  0.000000	  0.000000	  0.000000	  0.000000	  0.000000	  1.000000	  0.000000	  0.000000	  0.000000	  0.000000	  0.000000	  0.000000	  0.000000	  0.000000	
  0.000000	  0.000000	  0.000000	  0.000000	  0.000000	  0.000000	  0.000000	  0.000000	  1.000000	  0.000000	  0.000000	  0.000000	  0.000000	  0.000000	  0.000000	  0.000000	  0.000000	  0.000000	  0.000000	  0.000000	
  0.000000	  0.000000	  0.000000	  1.000000	  0.000000	  0.000000	  0.000000	  0.000000	  0.000000	  0.000000	  0.000000	  0.000000	  0.000000	  0.000000	  0.000000	  0.000000	  0.000000	  0.000000	  0.000000	  0.000000	
  0.000000	  0.000000	  0.000000	  0.000000	  0.000000	  0.000000	  0.000000	  1.000000	  0.000000	  0.000000	  0.000000	  0.000000	  0.000000	  0.000000	  0.000000	  0.000000	  0.000000	  0.000000	  0.000000	  0.000000	
  0.000000	  0.000000	  0.000000	  0.000000	  0.000000	  0.000000	  0.000000	  0.000000	  0.000000	  1.000000	  0.000000	  0.000000	  0.000000	  0.000000	  0.000000	  0.000000	  0.000000	  0.000000	  0.000000	  0.000000	
  0.000000	  0.000000	  1.000000	  0.000000	  0.000000	  0.000000	  0.000000	  0.000000	  0.000000	  0.000000	  0.000000	  0.000000	  0.000000	  0.000000	  0.000000	  0.000000	  0.000000	  0.000000	  0.000000	  0.000000	
  0.000000	  0.000000	  0.000000	  1.000000	  0.000000	  0.000000	  0.000000	  0.000000	  0.000000	  0.000000	  0.000000	  0.000000	  0.000000	  0.000000	  0.000000	  0.000000	  0.000000	  0.000000	  0.000000	  0.000000	
  1.000000	  0.000000	  0.000000	  0.000000	  0.000000	  0.000000	  0.000000	  0.000000	  0.000000	  0.000000	  0.000000	  0.000000	  0.000000	  0.000000	  0.000000	  0.000000	  0.000000	  0.000000	  0.000000	  0.000000	
  0.000000	  0.000000	  0.000000	  0.000000	  0.000000	  0.000000	  0.000000	  0.000000	  0.000000	  0.000000	  0.000000	  0.000000	  0.000000	  0.000000	  0.000000	  0.000000	  0.000000	  0.000000	  0.000000	  1.000000	
  0.000000	  0.000000	  0.000000	  0.000000	  0.000000	  0.000000	  0.000000	  0.000000	  0.000000	  0.000000	  0.000000	  0.000000	  0.000000	  0.000000	  0.000000	  0.000000	  0.000000	  1.000000	  0.000000	  0.000000	
  0.000000	  0.000000	  0.000000	  0.000000	  0.000000	  0.000000	  0.000000	  0.000000	  0.000000	  0.000000	  1.000000	  0.000000	  0.000000	  0.000000	  0.000000	  0.000000	  0.000000	  0.000000	  0.000000	  0.000000	

MOTIF 33 ICTIDVY-MEME-29

letter-probability matrix: alength= 20 w= 7 nsites= 2 E= 2.0e-002
  0.000000	  0.000000	  0.000000	  0.000000	  0.000000	  0.000000	  0.000000	  1.000000	  0.000000	  0.000000	  0.000000	  0.000000	  0.000000	  0.000000	  0.000000	  0.000000	  0.000000	  0.000000	  0.000000	  0.000000	
  0.000000	  1.000000	  0.000000	  0.000000	  0.000000	  0.000000	  0.000000	  0.000000	  0.000000	  0.000000	  0.000000	  0.000000	  0.000000	  0.000000	  0.000000	  0.000000	  0.000000	  0.000000	  0.000000	  0.000000	
  0.000000	  0.000000	  0.000000	  0.000000	  0.000000	  0.000000	  0.000000	  0.000000	  0.000000	  0.000000	  0.000000	  0.000000	  0.000000	  0.000000	  0.000000	  0.000000	  1.000000	  0.000000	  0.000000	  0.000000	
  0.000000	  0.000000	  0.000000	  0.000000	  0.000000	  0.000000	  0.000000	  1.000000	  0.000000	  0.000000	  0.000000	  0.000000	  0.000000	  0.000000	  0.000000	  0.000000	  0.000000	  0.000000	  0.000000	  0.000000	
  0.000000	  0.000000	  1.000000	  0.000000	  0.000000	  0.000000	  0.000000	  0.000000	  0.000000	  0.000000	  0.000000	  0.000000	  0.000000	  0.000000	  0.000000	  0.000000	  0.000000	  0.000000	  0.000000	  0.000000	
  0.000000	  0.000000	  0.000000	  0.000000	  0.000000	  0.000000	  0.000000	  0.000000	  0.000000	  0.000000	  0.000000	  0.000000	  0.000000	  0.000000	  0.000000	  0.000000	  0.000000	  1.000000	  0.000000	  0.000000	
  0.000000	  0.000000	  0.000000	  0.000000	  0.000000	  0.000000	  0.000000	  0.000000	  0.000000	  0.000000	  0.000000	  0.000000	  0.000000	  0.000000	  0.000000	  0.000000	  0.000000	  0.000000	  0.000000	  1.000000	

MOTIF 34 HCWGPGPTQCVN-MEME-17

letter-probability matrix: alength= 20 w= 12 nsites= 2 E= 3.8e-006
  0.000000	  0.000000	  0.000000	  0.000000	  0.000000	  0.000000	  1.000000	  0.000000	  0.000000	  0.000000	  0.000000	  0.000000	  0.000000	  0.000000	  0.000000	  0.000000	  0.000000	  0.000000	  0.000000	  0.000000	
  0.000000	  1.000000	  0.000000	  0.000000	  0.000000	  0.000000	  0.000000	  0.000000	  0.000000	  0.000000	  0.000000	  0.000000	  0.000000	  0.000000	  0.000000	  0.000000	  0.000000	  0.000000	  0.000000	  0.000000	
  0.000000	  0.000000	  0.000000	  0.000000	  0.000000	  0.000000	  0.000000	  0.000000	  0.000000	  0.000000	  0.000000	  0.000000	  0.000000	  0.000000	  0.000000	  0.000000	  0.000000	  0.000000	  1.000000	  0.000000	
  0.000000	  0.000000	  0.000000	  0.000000	  0.000000	  1.000000	  0.000000	  0.000000	  0.000000	  0.000000	  0.000000	  0.000000	  0.000000	  0.000000	  0.000000	  0.000000	  0.000000	  0.000000	  0.000000	  0.000000	
  0.000000	  0.000000	  0.000000	  0.000000	  0.000000	  0.000000	  0.000000	  0.000000	  0.000000	  0.000000	  0.000000	  0.000000	  1.000000	  0.000000	  0.000000	  0.000000	  0.000000	  0.000000	  0.000000	  0.000000	
  0.000000	  0.000000	  0.000000	  0.000000	  0.000000	  1.000000	  0.000000	  0.000000	  0.000000	  0.000000	  0.000000	  0.000000	  0.000000	  0.000000	  0.000000	  0.000000	  0.000000	  0.000000	  0.000000	  0.000000	
  0.000000	  0.000000	  0.000000	  0.000000	  0.000000	  0.000000	  0.000000	  0.000000	  0.000000	  0.000000	  0.000000	  0.000000	  1.000000	  0.000000	  0.000000	  0.000000	  0.000000	  0.000000	  0.000000	  0.000000	
  0.000000	  0.000000	  0.000000	  0.000000	  0.000000	  0.000000	  0.000000	  0.000000	  0.000000	  0.000000	  0.000000	  0.000000	  0.000000	  0.000000	  0.000000	  0.000000	  1.000000	  0.000000	  0.000000	  0.000000	
  0.000000	  0.000000	  0.000000	  0.000000	  0.000000	  0.000000	  0.000000	  0.000000	  0.000000	  0.000000	  0.000000	  0.000000	  0.000000	  1.000000	  0.000000	  0.000000	  0.000000	  0.000000	  0.000000	  0.000000	
  0.000000	  1.000000	  0.000000	  0.000000	  0.000000	  0.000000	  0.000000	  0.000000	  0.000000	  0.000000	  0.000000	  0.000000	  0.000000	  0.000000	  0.000000	  0.000000	  0.000000	  0.000000	  0.000000	  0.000000	
  0.000000	  0.000000	  0.000000	  0.000000	  0.000000	  0.000000	  0.000000	  0.000000	  0.000000	  0.000000	  0.000000	  0.000000	  0.000000	  0.000000	  0.000000	  0.000000	  0.000000	  1.000000	  0.000000	  0.000000	
  0.000000	  0.000000	  0.000000	  0.000000	  0.000000	  0.000000	  0.000000	  0.000000	  0.000000	  0.000000	  0.000000	  1.000000	  0.000000	  0.000000	  0.000000	  0.000000	  0.000000	  0.000000	  0.000000	  0.000000	
