# Supplementary material for: Reactivity Graph Yields Interpretable IgM Repertoire Signatures as Potential Tumor Biomarkers
Source: Int J Mol Sci. 2023 Jan 30;24(3):2597. doi: 10.3390/ijms24032597 (PMC9917253; doi:10.3390/ijms24032597)
Supplement: Supplementary file 1 [file ijms-24-02597-s001.zip › SupplFileS2/fimo_out_10/fimo.gff]

##gff-version 3
ASEKIFYVYMKRKYE	fimo	sequence_motif	4	12	127	+	.	Name=KIFYVYMKR_ASEKIFYVYMKRKYE+;Alias=MEME-6;ID=KIFYVYMKR-MEME-6-1-ASEKIFYVYMKRKYE;pvalue=1.93e-13;qvalue=1.85e-10;sequence=KIFYVYMKR;
EKIFYVYMKRKYEAM	fimo	sequence_motif	2	10	127	+	.	Name=KIFYVYMKR_EKIFYVYMKRKYEAM+;Alias=MEME-6;ID=KIFYVYMKR-MEME-6-1-EKIFYVYMKRKYEAM;pvalue=1.93e-13;qvalue=1.85e-10;sequence=KIFYVYMKR;
GSDCTTIHYNYMCNS	fimo	sequence_motif	6	14	109	+	.	Name=KIFYVYMKR_GSDCTTIHYNYMCNS+;Alias=MEME-6;ID=KIFYVYMKR-MEME-6-1-GSDCTTIHYNYMCNS;pvalue=1.17e-11;qvalue=8.42e-09;sequence=TIHYNYMCN;
MKASEKIFYVYMKRK	fimo	sequence_motif	6	14	127	+	.	Name=KIFYVYMKR_MKASEKIFYVYMKRK+;Alias=MEME-6;ID=KIFYVYMKR-MEME-6-1-MKASEKIFYVYMKRK;pvalue=1.93e-13;qvalue=1.85e-10;sequence=KIFYVYMKR;
NAENKAKINMAGAKR	fimo	sequence_motif	7	15	92.6	+	.	Name=KIFYVYMKR_NAENKAKINMAGAKR+;Alias=MEME-6;ID=KIFYVYMKR-MEME-6-1-NAENKAKINMAGAKR;pvalue=5.41e-10;qvalue=3.12e-07;sequence=KINMAGAKR;
