# Supplementary material for: Reactivity Graph Yields Interpretable IgM Repertoire Signatures as Potential Tumor Biomarkers
Source: Int J Mol Sci. 2023 Jan 30;24(3):2597. doi: 10.3390/ijms24032597 (PMC9917253; doi:10.3390/ijms24032597)
Supplement: Supplementary file 1 [file ijms-24-02597-s001.zip › SupplFileS2/fimo_out_11/fimo.gff]

##gff-version 3
IQKLTGDENFTIPYW	fimo	sequence_motif	5	15	137	+	.	Name=TGDENFAJPYW_IQKLTGDENFTIPYW+;Alias=MEME-24;ID=TGDENFAJPYW-MEME-24-1-IQKLTGDENFTIPYW;pvalue=2.2e-14;qvalue=2.16e-11;sequence=TGDENFTIPYW;
KLTGDENFTIPYWDW	fimo	sequence_motif	3	13	137	+	.	Name=TGDENFAJPYW_KLTGDENFTIPYWDW+;Alias=MEME-24;ID=TGDENFAJPYW-MEME-24-1-KLTGDENFTIPYWDW;pvalue=2.2e-14;qvalue=2.16e-11;sequence=TGDENFTIPYW;
LGWVNGLVSCALPMW	fimo	sequence_motif	5	15	120	+	.	Name=TGDENFAJPYW_LGWVNGLVSCALPMW+;Alias=MEME-24;ID=TGDENFAJPYW-MEME-24-1-LGWVNGLVSCALPMW;pvalue=1.08e-12;qvalue=4.24e-10;sequence=NGLVSCALPMW;
NGLVSCALPMWKVTA	fimo	sequence_motif	1	11	120	+	.	Name=TGDENFAJPYW_NGLVSCALPMWKVTA+;Alias=MEME-24;ID=TGDENFAJPYW-MEME-24-1-NGLVSCALPMWKVTA;pvalue=1.08e-12;qvalue=4.24e-10;sequence=NGLVSCALPMW;
WVNGLVSCALPMWKV	fimo	sequence_motif	3	13	120	+	.	Name=TGDENFAJPYW_WVNGLVSCALPMWKV+;Alias=MEME-24;ID=TGDENFAJPYW-MEME-24-1-WVNGLVSCALPMWKV;pvalue=1.08e-12;qvalue=4.24e-10;sequence=NGLVSCALPMW;
