# Supplementary material for: Reactivity Graph Yields Interpretable IgM Repertoire Signatures as Potential Tumor Biomarkers
Source: Int J Mol Sci. 2023 Jan 30;24(3):2597. doi: 10.3390/ijms24032597 (PMC9917253; doi:10.3390/ijms24032597)
Supplement: Supplementary file 1 [file ijms-24-02597-s001.zip › SupplFileS2/fimo_out_11/fimo.tsv]

motif_id	motif_alt_id	sequence_name	start	stop	strand	score	p-value	q-value	matched_sequence
TGDENFAJPYW	MEME-24	KLTGDENFTIPYWDW	3	13	+	41.2609	2.2e-14	2.16e-11	TGDENFTIPYW
TGDENFAJPYW	MEME-24	IQKLTGDENFTIPYW	5	15	+	41.2609	2.2e-14	2.16e-11	TGDENFTIPYW
TGDENFAJPYW	MEME-24	NGLVSCALPMWKVTA	1	11	+	37.5978	1.08e-12	4.24e-10	NGLVSCALPMW
TGDENFAJPYW	MEME-24	WVNGLVSCALPMWKV	3	13	+	37.5978	1.08e-12	4.24e-10	NGLVSCALPMW
TGDENFAJPYW	MEME-24	LGWVNGLVSCALPMW	5	15	+	37.5978	1.08e-12	4.24e-10	NGLVSCALPMW
# FIMO (Find Individual Motif Occurrences): Version 5.5.0 compiled on Dec 19 2022 at 09:36:54
# The format of this file is described at https://meme-suite.org/meme/doc/fimo-output-format.html.
# fimo --parse-genomic-coord --verbosity 1 --oc fimo_out_11 --bgfile ./background --motif TGDENFAJPYW meme_out/meme.xml bigclq.txt
