# Supplementary material for: Reactivity Graph Yields Interpretable IgM Repertoire Signatures as Potential Tumor Biomarkers
Source: Int J Mol Sci. 2023 Jan 30;24(3):2597. doi: 10.3390/ijms24032597 (PMC9917253; doi:10.3390/ijms24032597)
Supplement: Supplementary file 1 [file ijms-24-02597-s001.zip › SupplFileS2/fimo_out_12/fimo.gff]

##gff-version 3
ADLSYTWDFGDSSGT	fimo	sequence_motif	3	11	117	+	.	Name=LSYTWDFGD_ADLSYTWDFGDSSGT+;Alias=MEME-8;ID=LSYTWDFGD-MEME-8-1-ADLSYTWDFGDSSGT;pvalue=1.98e-12;qvalue=1.45e-09;sequence=LSYTWDFGD;
AEADLSYTWDFGDSS	fimo	sequence_motif	5	13	117	+	.	Name=LSYTWDFGD_AEADLSYTWDFGDSS+;Alias=MEME-8;ID=LSYTWDFGD-MEME-8-1-AEADLSYTWDFGDSS;pvalue=1.98e-12;qvalue=1.45e-09;sequence=LSYTWDFGD;
LSYTWDFGDSSGTLI	fimo	sequence_motif	1	9	117	+	.	Name=LSYTWDFGD_LSYTWDFGDSSGTLI+;Alias=MEME-8;ID=LSYTWDFGD-MEME-8-1-LSYTWDFGDSSGTLI;pvalue=1.98e-12;qvalue=1.45e-09;sequence=LSYTWDFGD;
YLAEADLSYTWDFGD	fimo	sequence_motif	7	15	117	+	.	Name=LSYTWDFGD_YLAEADLSYTWDFGD+;Alias=MEME-8;ID=LSYTWDFGD-MEME-8-1-YLAEADLSYTWDFGD;pvalue=1.98e-12;qvalue=1.45e-09;sequence=LSYTWDFGD;
