# Supplementary material for: Reactivity Graph Yields Interpretable IgM Repertoire Signatures as Potential Tumor Biomarkers
Source: Int J Mol Sci. 2023 Jan 30;24(3):2597. doi: 10.3390/ijms24032597 (PMC9917253; doi:10.3390/ijms24032597)
Supplement: Supplementary file 1 [file ijms-24-02597-s001.zip › SupplFileS2/fimo_out_13/fimo.gff]

##gff-version 3
DYIKSYLEQASRIWS	fimo	sequence_motif	9	15	89.3	+	.	Name=QASRIWS_DYIKSYLEQASRIWS+;Alias=MEME-9;ID=QASRIWS-MEME-9-1-DYIKSYLEQASRIWS;pvalue=1.16e-09;qvalue=8.72e-07;sequence=QASRIWS;
GYPALASRHWQGLPS	fimo	sequence_motif	5	11	80.3	+	.	Name=QASRIWS_GYPALASRHWQGLPS+;Alias=MEME-9;ID=QASRIWS-MEME-9-1-GYPALASRHWQGLPS;pvalue=9.21e-09;qvalue=5.78e-06;sequence=LASRHWQ;
IKSYLEQASRIWSWL	fimo	sequence_motif	7	13	89.3	+	.	Name=QASRIWS_IKSYLEQASRIWSWL+;Alias=MEME-9;ID=QASRIWS-MEME-9-1-IKSYLEQASRIWSWL;pvalue=1.16e-09;qvalue=8.72e-07;sequence=QASRIWS;
LEQASRIWSWLLGAA	fimo	sequence_motif	3	9	89.3	+	.	Name=QASRIWS_LEQASRIWSWLLGAA+;Alias=MEME-9;ID=QASRIWS-MEME-9-1-LEQASRIWSWLLGAA;pvalue=1.16e-09;qvalue=8.72e-07;sequence=QASRIWS;
QASRIWSWLLGAAMV	fimo	sequence_motif	1	7	89.3	+	.	Name=QASRIWS_QASRIWSWLLGAAMV+;Alias=MEME-9;ID=QASRIWS-MEME-9-1-QASRIWSWLLGAAMV;pvalue=1.16e-09;qvalue=8.72e-07;sequence=QASRIWS;
SYLEQASRIWSWLLG	fimo	sequence_motif	5	11	89.3	+	.	Name=QASRIWS_SYLEQASRIWSWLLG+;Alias=MEME-9;ID=QASRIWS-MEME-9-1-SYLEQASRIWSWLLG;pvalue=1.16e-09;qvalue=8.72e-07;sequence=QASRIWS;
