# Supplementary material for: Reactivity Graph Yields Interpretable IgM Repertoire Signatures as Potential Tumor Biomarkers
Source: Int J Mol Sci. 2023 Jan 30;24(3):2597. doi: 10.3390/ijms24032597 (PMC9917253; doi:10.3390/ijms24032597)
Supplement: Supplementary file 1 [file ijms-24-02597-s001.zip › SupplFileS2/fimo_out_14/fimo.gff]

##gff-version 3
AEMSTPEATGMTPAE	fimo	sequence_motif	3	14	139	+	.	Name=MPTPEATGMTPE_AEMSTPEATGMTPAE+;Alias=MEME-10;ID=MPTPEATGMTPE-MEME-10-1-AEMSTPEATGMTPAE;pvalue=1.28e-14;qvalue=5.2e-12;sequence=MSTPEATGMTPA;
MPTAESTGMTPEKVP	fimo	sequence_motif	1	12	140	+	.	Name=MPTPEATGMTPE_MPTAESTGMTPEKVP+;Alias=MEME-10;ID=MPTPEATGMTPE-MEME-10-1-MPTAESTGMTPEKVP;pvalue=9.81e-15;qvalue=5.2e-12;sequence=MPTAESTGMTPE;
MSTPEATGMTPAEVS	fimo	sequence_motif	1	12	139	+	.	Name=MPTPEATGMTPE_MSTPEATGMTPAEVS+;Alias=MEME-10;ID=MPTPEATGMTPE-MEME-10-1-MSTPEATGMTPAEVS;pvalue=1.28e-14;qvalue=5.2e-12;sequence=MSTPEATGMTPA;
VQMPTAESTGMTPEK	fimo	sequence_motif	3	14	140	+	.	Name=MPTPEATGMTPE_VQMPTAESTGMTPEK+;Alias=MEME-10;ID=MPTPEATGMTPE-MEME-10-1-VQMPTAESTGMTPEK;pvalue=9.81e-15;qvalue=5.2e-12;sequence=MPTAESTGMTPE;
