# Supplementary material for: Reactivity Graph Yields Interpretable IgM Repertoire Signatures as Potential Tumor Biomarkers
Source: Int J Mol Sci. 2023 Jan 30;24(3):2597. doi: 10.3390/ijms24032597 (PMC9917253; doi:10.3390/ijms24032597)
Supplement: Supplementary file 1 [file ijms-24-02597-s001.zip › SupplFileS2/fimo_out_14/fimo.tsv]

motif_id	motif_alt_id	sequence_name	start	stop	strand	score	p-value	q-value	matched_sequence
MPTPEATGMTPE	MEME-10	MPTAESTGMTPEKVP	1	12	+	44.9111	9.81e-15	5.2e-12	MPTAESTGMTPE
MPTPEATGMTPE	MEME-10	VQMPTAESTGMTPEK	3	14	+	44.9111	9.81e-15	5.2e-12	MPTAESTGMTPE
MPTPEATGMTPE	MEME-10	MSTPEATGMTPAEVS	1	12	+	44.8556	1.28e-14	5.2e-12	MSTPEATGMTPA
MPTPEATGMTPE	MEME-10	AEMSTPEATGMTPAE	3	14	+	44.8556	1.28e-14	5.2e-12	MSTPEATGMTPA
# FIMO (Find Individual Motif Occurrences): Version 5.5.0 compiled on Dec 19 2022 at 09:36:54
# The format of this file is described at https://meme-suite.org/meme/doc/fimo-output-format.html.
# fimo --parse-genomic-coord --verbosity 1 --oc fimo_out_14 --bgfile ./background --motif MPTPEATGMTPE meme_out/meme.xml bigclq.txt
