# Supplementary material for: Reactivity Graph Yields Interpretable IgM Repertoire Signatures as Potential Tumor Biomarkers
Source: Int J Mol Sci. 2023 Jan 30;24(3):2597. doi: 10.3390/ijms24032597 (PMC9917253; doi:10.3390/ijms24032597)
Supplement: Supplementary file 1 [file ijms-24-02597-s001.zip › SupplFileS2/fimo_out_15/fimo.gff]

##gff-version 3
AYSLTLQGLGISWLG	fimo	sequence_motif	5	13	108	+	.	Name=TLQGLGISW_AYSLTLQGLGISWLG+;Alias=MEME-16;ID=TLQGLGISW-MEME-16-1-AYSLTLQGLGISWLG;pvalue=1.73e-11;qvalue=1.23e-08;sequence=TLQGLGISW;
NGAYSLTLQGLGISW	fimo	sequence_motif	7	15	108	+	.	Name=TLQGLGISW_NGAYSLTLQGLGISW+;Alias=MEME-16;ID=TLQGLGISW-MEME-16-1-NGAYSLTLQGLGISW;pvalue=1.73e-11;qvalue=1.23e-08;sequence=TLQGLGISW;
SLTLQGLGISWLGLR	fimo	sequence_motif	3	11	108	+	.	Name=TLQGLGISW_SLTLQGLGISWLGLR+;Alias=MEME-16;ID=TLQGLGISW-MEME-16-1-SLTLQGLGISWLGLR;pvalue=1.73e-11;qvalue=1.23e-08;sequence=TLQGLGISW;
TLQGLGISWLGLRSL	fimo	sequence_motif	1	9	108	+	.	Name=TLQGLGISW_TLQGLGISWLGLRSL+;Alias=MEME-16;ID=TLQGLGISW-MEME-16-1-TLQGLGISWLGLRSL;pvalue=1.73e-11;qvalue=1.23e-08;sequence=TLQGLGISW;
