# Supplementary material for: Reactivity Graph Yields Interpretable IgM Repertoire Signatures as Potential Tumor Biomarkers
Source: Int J Mol Sci. 2023 Jan 30;24(3):2597. doi: 10.3390/ijms24032597 (PMC9917253; doi:10.3390/ijms24032597)
Supplement: Supplementary file 1 [file ijms-24-02597-s001.zip › SupplFileS2/fimo_out_16/fimo.gff]

##gff-version 3
EPEPEPEPEPVKEEK	fimo	sequence_motif	7	15	107	+	.	Name=EPEPVKEEK_EPEPEPEPEPVKEEK+;Alias=MEME-18;ID=EPEPVKEEK-MEME-18-1-EPEPEPEPEPVKEEK;pvalue=2.12e-11;qvalue=1.51e-08;sequence=EPEPVKEEK;
EPEPEPEPVKEEKLS	fimo	sequence_motif	5	13	107	+	.	Name=EPEPVKEEK_EPEPEPEPVKEEKLS+;Alias=MEME-18;ID=EPEPVKEEK-MEME-18-1-EPEPEPEPVKEEKLS;pvalue=2.12e-11;qvalue=1.51e-08;sequence=EPEPVKEEK;
EPEPEPVKEEKLSPE	fimo	sequence_motif	3	11	107	+	.	Name=EPEPVKEEK_EPEPEPVKEEKLSPE+;Alias=MEME-18;ID=EPEPVKEEK-MEME-18-1-EPEPEPVKEEKLSPE;pvalue=2.12e-11;qvalue=1.51e-08;sequence=EPEPVKEEK;
EPEPVKEEKLSPEPI	fimo	sequence_motif	1	9	107	+	.	Name=EPEPVKEEK_EPEPVKEEKLSPEPI+;Alias=MEME-18;ID=EPEPVKEEK-MEME-18-1-EPEPVKEEKLSPEPI;pvalue=2.12e-11;qvalue=1.51e-08;sequence=EPEPVKEEK;
