# Supplementary material for: Reactivity Graph Yields Interpretable IgM Repertoire Signatures as Potential Tumor Biomarkers
Source: Int J Mol Sci. 2023 Jan 30;24(3):2597. doi: 10.3390/ijms24032597 (PMC9917253; doi:10.3390/ijms24032597)
Supplement: Supplementary file 1 [file ijms-24-02597-s001.zip › SupplFileS2/fimo_out_17/fimo.gff]

##gff-version 3
CIFPDGGPCPSGSWS	fimo	sequence_motif	1	11	126	+	.	Name=CYHPDGGPVPI_CIFPDGGPCPSGSWS+;Alias=MEME-20;ID=CYHPDGGPVPI-MEME-20-1-CIFPDGGPCPSGSWS;pvalue=2.32e-13;qvalue=1.19e-10;sequence=CIFPDGGPCPS;
DACIFPDGGPCPSGS	fimo	sequence_motif	3	13	126	+	.	Name=CYHPDGGPVPI_DACIFPDGGPCPSGS+;Alias=MEME-20;ID=CYHPDGGPVPI-MEME-20-1-DACIFPDGGPCPSGS;pvalue=2.32e-13;qvalue=1.19e-10;sequence=CIFPDGGPCPS;
ETEYHADGGKVPIKW	fimo	sequence_motif	3	13	127	+	.	Name=CYHPDGGPVPI_ETEYHADGGKVPIKW+;Alias=MEME-20;ID=CYHPDGGPVPI-MEME-20-1-ETEYHADGGKVPIKW;pvalue=1.89e-13;qvalue=1.19e-10;sequence=EYHADGGKVPI;
EYHADGGKVPIKWMA	fimo	sequence_motif	1	11	127	+	.	Name=CYHPDGGPVPI_EYHADGGKVPIKWMA+;Alias=MEME-20;ID=CYHPDGGPVPI-MEME-20-1-EYHADGGKVPIKWMA;pvalue=1.89e-13;qvalue=1.19e-10;sequence=EYHADGGKVPI;
