# Supplementary material for: Reactivity Graph Yields Interpretable IgM Repertoire Signatures as Potential Tumor Biomarkers
Source: Int J Mol Sci. 2023 Jan 30;24(3):2597. doi: 10.3390/ijms24032597 (PMC9917253; doi:10.3390/ijms24032597)
Supplement: Supplementary file 1 [file ijms-24-02597-s001.zip › SupplFileS2/fimo_out_18/fimo.gff]

##gff-version 3
EAQKRELGASLYLGW	fimo	sequence_motif	7	15	102	+	.	Name=LGASLYLGW_EAQKRELGASLYLGW+;Alias=MEME-26;ID=LGASLYLGW-MEME-26-1-EAQKRELGASLYLGW;pvalue=6.06e-11;qvalue=4.36e-08;sequence=LGASLYLGW;
LGASLYLGWAASGLL	fimo	sequence_motif	1	9	102	+	.	Name=LGASLYLGW_LGASLYLGWAASGLL+;Alias=MEME-26;ID=LGASLYLGW-MEME-26-1-LGASLYLGWAASGLL;pvalue=6.06e-11;qvalue=4.36e-08;sequence=LGASLYLGW;
QKRELGASLYLGWAA	fimo	sequence_motif	5	13	102	+	.	Name=LGASLYLGW_QKRELGASLYLGWAA+;Alias=MEME-26;ID=LGASLYLGW-MEME-26-1-QKRELGASLYLGWAA;pvalue=6.06e-11;qvalue=4.36e-08;sequence=LGASLYLGW;
RELGASLYLGWAASG	fimo	sequence_motif	3	11	102	+	.	Name=LGASLYLGW_RELGASLYLGWAASG+;Alias=MEME-26;ID=LGASLYLGW-MEME-26-1-RELGASLYLGWAASG;pvalue=6.06e-11;qvalue=4.36e-08;sequence=LGASLYLGW;
