# Supplementary material for: Reactivity Graph Yields Interpretable IgM Repertoire Signatures as Potential Tumor Biomarkers
Source: Int J Mol Sci. 2023 Jan 30;24(3):2597. doi: 10.3390/ijms24032597 (PMC9917253; doi:10.3390/ijms24032597)
Supplement: Supplementary file 1 [file ijms-24-02597-s001.zip › SupplFileS2/fimo_out_19/fimo.gff]

##gff-version 3
AAMELKVEDPFYWVS	fimo	sequence_motif	5	13	117	+	.	Name=LKVEDPFYW_AAMELKVEDPFYWVS+;Alias=MEME-7;ID=LKVEDPFYW-MEME-7-1-AAMELKVEDPFYWVS;pvalue=1.87e-12;qvalue=1.33e-09;sequence=LKVEDPFYW;
EEAAMELKVEDPFYW	fimo	sequence_motif	7	15	117	+	.	Name=LKVEDPFYW_EEAAMELKVEDPFYW+;Alias=MEME-7;ID=LKVEDPFYW-MEME-7-1-EEAAMELKVEDPFYW;pvalue=1.87e-12;qvalue=1.33e-09;sequence=LKVEDPFYW;
LKVEDPFYWVSPGVL	fimo	sequence_motif	1	9	117	+	.	Name=LKVEDPFYW_LKVEDPFYWVSPGVL+;Alias=MEME-7;ID=LKVEDPFYW-MEME-7-1-LKVEDPFYWVSPGVL;pvalue=1.87e-12;qvalue=1.33e-09;sequence=LKVEDPFYW;
MELKVEDPFYWVSPG	fimo	sequence_motif	3	11	117	+	.	Name=LKVEDPFYW_MELKVEDPFYWVSPG+;Alias=MEME-7;ID=LKVEDPFYW-MEME-7-1-MELKVEDPFYWVSPG;pvalue=1.87e-12;qvalue=1.33e-09;sequence=LKVEDPFYW;
