# Supplementary material for: Reactivity Graph Yields Interpretable IgM Repertoire Signatures as Potential Tumor Biomarkers
Source: Int J Mol Sci. 2023 Jan 30;24(3):2597. doi: 10.3390/ijms24032597 (PMC9917253; doi:10.3390/ijms24032597)
Supplement: Supplementary file 1 [file ijms-24-02597-s001.zip › SupplFileS2/fimo_out_1/fimo.gff]

##gff-version 3
AAPKKKGSGSGSGMS	fimo	sequence_motif	8	12	51.8	+	.	Name=1-SGSGS_AAPKKKGSGSGSGMS+;Alias=STREME-1;ID=1-SGSGS-STREME-1-1-AAPKKKGSGSGSGMS;pvalue=6.58e-06;qvalue=0.00102;sequence=SGSGS;
AAPKKKGSGSGSGMS	fimo	sequence_motif	10	14	49.5	+	.	Name=1-SGSGS_AAPKKKGSGSGSGMS+;Alias=STREME-1;ID=1-SGSGS-STREME-1-2-AAPKKKGSGSGSGMS;pvalue=1.12e-05;qvalue=0.00102;sequence=SGSGM;
CAGSGSGSGMASAGM	fimo	sequence_motif	4	8	51.8	+	.	Name=1-SGSGS_CAGSGSGSGMASAGM+;Alias=STREME-1;ID=1-SGSGS-STREME-1-1-CAGSGSGSGMASAGM;pvalue=6.58e-06;qvalue=0.00102;sequence=SGSGS;
CAGSGSGSGMASAGM	fimo	sequence_motif	6	10	49.5	+	.	Name=1-SGSGS_CAGSGSGSGMASAGM+;Alias=STREME-1;ID=1-SGSGS-STREME-1-2-CAGSGSGSGMASAGM;pvalue=1.12e-05;qvalue=0.00102;sequence=SGSGM;
CIFPDGGPCPSGSWS	fimo	sequence_motif	11	15	50.4	+	.	Name=1-SGSGS_CIFPDGGPCPSGSWS+;Alias=STREME-1;ID=1-SGSGS-STREME-1-1-CIFPDGGPCPSGSWS;pvalue=9.19e-06;qvalue=0.00102;sequence=SGSWS;
DGGPCPSGSWSQKRS	fimo	sequence_motif	7	11	50.4	+	.	Name=1-SGSGS_DGGPCPSGSWSQKRS+;Alias=STREME-1;ID=1-SGSGS-STREME-1-1-DGGPCPSGSWSQKRS;pvalue=9.19e-06;qvalue=0.00102;sequence=SGSWS;
DPEEDDEGSGSGSGM	fimo	sequence_motif	9	13	51.8	+	.	Name=1-SGSGS_DPEEDDEGSGSGSGM+;Alias=STREME-1;ID=1-SGSGS-STREME-1-1-DPEEDDEGSGSGSGM;pvalue=6.58e-06;qvalue=0.00102;sequence=SGSGS;
DPEEDDEGSGSGSGM	fimo	sequence_motif	11	15	49.5	+	.	Name=1-SGSGS_DPEEDDEGSGSGSGM+;Alias=STREME-1;ID=1-SGSGS-STREME-1-2-DPEEDDEGSGSGSGM;pvalue=1.12e-05;qvalue=0.00102;sequence=SGSGM;
EAGSGSGSGMEEPQS	fimo	sequence_motif	4	8	51.8	+	.	Name=1-SGSGS_EAGSGSGSGMEEPQS+;Alias=STREME-1;ID=1-SGSGS-STREME-1-1-EAGSGSGSGMEEPQS;pvalue=6.58e-06;qvalue=0.00102;sequence=SGSGS;
EAGSGSGSGMEEPQS	fimo	sequence_motif	6	10	49.5	+	.	Name=1-SGSGS_EAGSGSGSGMEEPQS+;Alias=STREME-1;ID=1-SGSGS-STREME-1-2-EAGSGSGSGMEEPQS;pvalue=1.12e-05;qvalue=0.00102;sequence=SGSGM;
ELRNPFGSGSGSGMA	fimo	sequence_motif	8	12	51.8	+	.	Name=1-SGSGS_ELRNPFGSGSGSGMA+;Alias=STREME-1;ID=1-SGSGS-STREME-1-1-ELRNPFGSGSGSGMA;pvalue=6.58e-06;qvalue=0.00102;sequence=SGSGS;
ELRNPFGSGSGSGMA	fimo	sequence_motif	10	14	49.5	+	.	Name=1-SGSGS_ELRNPFGSGSGSGMA+;Alias=STREME-1;ID=1-SGSGS-STREME-1-2-ELRNPFGSGSGSGMA;pvalue=1.12e-05;qvalue=0.00102;sequence=SGSGM;
EPALGTTCYASGWGS	fimo	sequence_motif	11	15	48.7	+	.	Name=1-SGSGS_EPALGTTCYASGWGS+;Alias=STREME-1;ID=1-SGSGS-STREME-1-1-EPALGTTCYASGWGS;pvalue=1.36e-05;qvalue=0.00119;sequence=SGWGS;
FPDGGPCPSGSWSQK	fimo	sequence_motif	9	13	50.4	+	.	Name=1-SGSGS_FPDGGPCPSGSWSQK+;Alias=STREME-1;ID=1-SGSGS-STREME-1-1-FPDGGPCPSGSWSQK;pvalue=9.19e-06;qvalue=0.00102;sequence=SGSWS;
GSGSGMDLVLKRCLL	fimo	sequence_motif	2	6	49.5	+	.	Name=1-SGSGS_GSGSGMDLVLKRCLL+;Alias=STREME-1;ID=1-SGSGS-STREME-1-1-GSGSGMDLVLKRCLL;pvalue=1.12e-05;qvalue=0.00102;sequence=SGSGM;
GSGSGMYNMMETELK	fimo	sequence_motif	2	6	49.5	+	.	Name=1-SGSGS_GSGSGMYNMMETELK+;Alias=STREME-1;ID=1-SGSGS-STREME-1-1-GSGSGMYNMMETELK;pvalue=1.12e-05;qvalue=0.00102;sequence=SGSGM;
GSGSGSGMAVMAPRT	fimo	sequence_motif	2	6	51.8	+	.	Name=1-SGSGS_GSGSGSGMAVMAPRT+;Alias=STREME-1;ID=1-SGSGS-STREME-1-1-GSGSGSGMAVMAPRT;pvalue=6.58e-06;qvalue=0.00102;sequence=SGSGS;
GSGSGSGMAVMAPRT	fimo	sequence_motif	4	8	49.5	+	.	Name=1-SGSGS_GSGSGSGMAVMAPRT+;Alias=STREME-1;ID=1-SGSGS-STREME-1-2-GSGSGSGMAVMAPRT;pvalue=1.12e-05;qvalue=0.00102;sequence=SGSGM;
GSGSGSGMDLVLKRC	fimo	sequence_motif	2	6	51.8	+	.	Name=1-SGSGS_GSGSGSGMDLVLKRC+;Alias=STREME-1;ID=1-SGSGS-STREME-1-1-GSGSGSGMDLVLKRC;pvalue=6.58e-06;qvalue=0.00102;sequence=SGSGS;
GSGSGSGMDLVLKRC	fimo	sequence_motif	4	8	49.5	+	.	Name=1-SGSGS_GSGSGSGMDLVLKRC+;Alias=STREME-1;ID=1-SGSGS-STREME-1-2-GSGSGSGMDLVLKRC;pvalue=1.12e-05;qvalue=0.00102;sequence=SGSGM;
HMGSGSGSGMASLSR	fimo	sequence_motif	4	8	51.8	+	.	Name=1-SGSGS_HMGSGSGSGMASLSR+;Alias=STREME-1;ID=1-SGSGS-STREME-1-1-HMGSGSGSGMASLSR;pvalue=6.58e-06;qvalue=0.00102;sequence=SGSGS;
HMGSGSGSGMASLSR	fimo	sequence_motif	6	10	49.5	+	.	Name=1-SGSGS_HMGSGSGSGMASLSR+;Alias=STREME-1;ID=1-SGSGS-STREME-1-2-HMGSGSGSGMASLSR;pvalue=1.12e-05;qvalue=0.00102;sequence=SGSGM;
ISDPEEDDEGSGSGS	fimo	sequence_motif	11	15	51.8	+	.	Name=1-SGSGS_ISDPEEDDEGSGSGS+;Alias=STREME-1;ID=1-SGSGS-STREME-1-1-ISDPEEDDEGSGSGS;pvalue=6.58e-06;qvalue=0.00102;sequence=SGSGS;
KTEGPDSDGSGSGSG	fimo	sequence_motif	10	14	51.8	+	.	Name=1-SGSGS_KTEGPDSDGSGSGSG+;Alias=STREME-1;ID=1-SGSGS-STREME-1-1-KTEGPDSDGSGSGSG;pvalue=6.58e-06;qvalue=0.00102;sequence=SGSGS;
KTEGPDSDGSGSGSG	fimo	sequence_motif	8	12	47.4	+	.	Name=1-SGSGS_KTEGPDSDGSGSGSG+;Alias=STREME-1;ID=1-SGSGS-STREME-1-2-KTEGPDSDGSGSGSG;pvalue=1.83e-05;qvalue=0.00152;sequence=DGSGS;
KVGSGSGSGMSPLWW	fimo	sequence_motif	4	8	51.8	+	.	Name=1-SGSGS_KVGSGSGSGMSPLWW+;Alias=STREME-1;ID=1-SGSGS-STREME-1-1-KVGSGSGSGMSPLWW;pvalue=6.58e-06;qvalue=0.00102;sequence=SGSGS;
KVGSGSGSGMSPLWW	fimo	sequence_motif	6	10	49.5	+	.	Name=1-SGSGS_KVGSGSGSGMSPLWW+;Alias=STREME-1;ID=1-SGSGS-STREME-1-2-KVGSGSGSGMSPLWW;pvalue=1.12e-05;qvalue=0.00102;sequence=SGSGM;
LIGSGSGSGMDLVLK	fimo	sequence_motif	4	8	51.8	+	.	Name=1-SGSGS_LIGSGSGSGMDLVLK+;Alias=STREME-1;ID=1-SGSGS-STREME-1-1-LIGSGSGSGMDLVLK;pvalue=6.58e-06;qvalue=0.00102;sequence=SGSGS;
LIGSGSGSGMDLVLK	fimo	sequence_motif	6	10	49.5	+	.	Name=1-SGSGS_LIGSGSGSGMDLVLK+;Alias=STREME-1;ID=1-SGSGS-STREME-1-2-LIGSGSGSGMDLVLK;pvalue=1.12e-05;qvalue=0.00102;sequence=SGSGM;
LPLSHMGSGSGSGMA	fimo	sequence_motif	8	12	51.8	+	.	Name=1-SGSGS_LPLSHMGSGSGSGMA+;Alias=STREME-1;ID=1-SGSGS-STREME-1-1-LPLSHMGSGSGSGMA;pvalue=6.58e-06;qvalue=0.00102;sequence=SGSGS;
LPLSHMGSGSGSGMA	fimo	sequence_motif	10	14	49.5	+	.	Name=1-SGSGS_LPLSHMGSGSGSGMA+;Alias=STREME-1;ID=1-SGSGS-STREME-1-2-LPLSHMGSGSGSGMA;pvalue=1.12e-05;qvalue=0.00102;sequence=SGSGM;
LRNSCAGSGSGSGMA	fimo	sequence_motif	8	12	51.8	+	.	Name=1-SGSGS_LRNSCAGSGSGSGMA+;Alias=STREME-1;ID=1-SGSGS-STREME-1-1-LRNSCAGSGSGSGMA;pvalue=6.58e-06;qvalue=0.00102;sequence=SGSGS;
LRNSCAGSGSGSGMA	fimo	sequence_motif	10	14	49.5	+	.	Name=1-SGSGS_LRNSCAGSGSGSGMA+;Alias=STREME-1;ID=1-SGSGS-STREME-1-2-LRNSCAGSGSGSGMA;pvalue=1.12e-05;qvalue=0.00102;sequence=SGSGM;
LSHMGSGSGSGMASL	fimo	sequence_motif	6	10	51.8	+	.	Name=1-SGSGS_LSHMGSGSGSGMASL+;Alias=STREME-1;ID=1-SGSGS-STREME-1-1-LSHMGSGSGSGMASL;pvalue=6.58e-06;qvalue=0.00102;sequence=SGSGS;
LSHMGSGSGSGMASL	fimo	sequence_motif	8	12	49.5	+	.	Name=1-SGSGS_LSHMGSGSGSGMASL+;Alias=STREME-1;ID=1-SGSGS-STREME-1-2-LSHMGSGSGSGMASL;pvalue=1.12e-05;qvalue=0.00102;sequence=SGSGM;
MFKTEGPDSDGSGSG	fimo	sequence_motif	10	14	47.4	+	.	Name=1-SGSGS_MFKTEGPDSDGSGSG+;Alias=STREME-1;ID=1-SGSGS-STREME-1-1-MFKTEGPDSDGSGSG;pvalue=1.83e-05;qvalue=0.00152;sequence=DGSGS;
NSCAGSGSGSGMASA	fimo	sequence_motif	6	10	51.8	+	.	Name=1-SGSGS_NSCAGSGSGSGMASA+;Alias=STREME-1;ID=1-SGSGS-STREME-1-1-NSCAGSGSGSGMASA;pvalue=6.58e-06;qvalue=0.00102;sequence=SGSGS;
NSCAGSGSGSGMASA	fimo	sequence_motif	8	12	49.5	+	.	Name=1-SGSGS_NSCAGSGSGSGMASA+;Alias=STREME-1;ID=1-SGSGS-STREME-1-2-NSCAGSGSGSGMASA;pvalue=1.12e-05;qvalue=0.00102;sequence=SGSGM;
NYVGSGSGSGMESPS	fimo	sequence_motif	5	9	51.8	+	.	Name=1-SGSGS_NYVGSGSGSGMESPS+;Alias=STREME-1;ID=1-SGSGS-STREME-1-1-NYVGSGSGSGMESPS;pvalue=6.58e-06;qvalue=0.00102;sequence=SGSGS;
NYVGSGSGSGMESPS	fimo	sequence_motif	7	11	49.5	+	.	Name=1-SGSGS_NYVGSGSGSGMESPS+;Alias=STREME-1;ID=1-SGSGS-STREME-1-2-NYVGSGSGSGMESPS;pvalue=1.12e-05;qvalue=0.00102;sequence=SGSGM;
PDSDGSGSGSGMELA	fimo	sequence_motif	6	10	51.8	+	.	Name=1-SGSGS_PDSDGSGSGSGMELA+;Alias=STREME-1;ID=1-SGSGS-STREME-1-1-PDSDGSGSGSGMELA;pvalue=6.58e-06;qvalue=0.00102;sequence=SGSGS;
PDSDGSGSGSGMELA	fimo	sequence_motif	8	12	49.5	+	.	Name=1-SGSGS_PDSDGSGSGSGMELA+;Alias=STREME-1;ID=1-SGSGS-STREME-1-2-PDSDGSGSGSGMELA;pvalue=1.12e-05;qvalue=0.00102;sequence=SGSGM;
PDSDGSGSGSGMELA	fimo	sequence_motif	4	8	47.4	+	.	Name=1-SGSGS_PDSDGSGSGSGMELA+;Alias=STREME-1;ID=1-SGSGS-STREME-1-3-PDSDGSGSGSGMELA;pvalue=1.83e-05;qvalue=0.00152;sequence=DGSGS;
PFGSGSGSGMAVMAP	fimo	sequence_motif	4	8	51.8	+	.	Name=1-SGSGS_PFGSGSGSGMAVMAP+;Alias=STREME-1;ID=1-SGSGS-STREME-1-1-PFGSGSGSGMAVMAP;pvalue=6.58e-06;qvalue=0.00102;sequence=SGSGS;
PFGSGSGSGMAVMAP	fimo	sequence_motif	6	10	49.5	+	.	Name=1-SGSGS_PFGSGSGSGMAVMAP+;Alias=STREME-1;ID=1-SGSGS-STREME-1-2-PFGSGSGSGMAVMAP;pvalue=1.12e-05;qvalue=0.00102;sequence=SGSGM;
PGSGSGSGMAPAAWL	fimo	sequence_motif	3	7	51.8	+	.	Name=1-SGSGS_PGSGSGSGMAPAAWL+;Alias=STREME-1;ID=1-SGSGS-STREME-1-1-PGSGSGSGMAPAAWL;pvalue=6.58e-06;qvalue=0.00102;sequence=SGSGS;
PGSGSGSGMAPAAWL	fimo	sequence_motif	5	9	49.5	+	.	Name=1-SGSGS_PGSGSGSGMAPAAWL+;Alias=STREME-1;ID=1-SGSGS-STREME-1-2-PGSGSGSGMAPAAWL;pvalue=1.12e-05;qvalue=0.00102;sequence=SGSGM;
RSESGSPSAGGHSKP	fimo	sequence_motif	2	6	46.2	+	.	Name=1-SGSGS_RSESGSPSAGGHSKP+;Alias=STREME-1;ID=1-SGSGS-STREME-1-1-RSESGSPSAGGHSKP;pvalue=2.4e-05;qvalue=0.00195;sequence=SESGS;
SGSWSQKRSFVYVWK	fimo	sequence_motif	1	5	50.4	+	.	Name=1-SGSGS_SGSWSQKRSFVYVWK+;Alias=STREME-1;ID=1-SGSGS-STREME-1-1-SGSWSQKRSFVYVWK;pvalue=9.19e-06;qvalue=0.00102;sequence=SGSWS;
TKNYVGSGSGSGMES	fimo	sequence_motif	7	11	51.8	+	.	Name=1-SGSGS_TKNYVGSGSGSGMES+;Alias=STREME-1;ID=1-SGSGS-STREME-1-1-TKNYVGSGSGSGMES;pvalue=6.58e-06;qvalue=0.00102;sequence=SGSGS;
TKNYVGSGSGSGMES	fimo	sequence_motif	9	13	49.5	+	.	Name=1-SGSGS_TKNYVGSGSGSGMES+;Alias=STREME-1;ID=1-SGSGS-STREME-1-2-TKNYVGSGSGSGMES;pvalue=1.12e-05;qvalue=0.00102;sequence=SGSGM;
VALIGSGSGSGMDLV	fimo	sequence_motif	6	10	51.8	+	.	Name=1-SGSGS_VALIGSGSGSGMDLV+;Alias=STREME-1;ID=1-SGSGS-STREME-1-1-VALIGSGSGSGMDLV;pvalue=6.58e-06;qvalue=0.00102;sequence=SGSGS;
VALIGSGSGSGMDLV	fimo	sequence_motif	8	12	49.5	+	.	Name=1-SGSGS_VALIGSGSGSGMDLV+;Alias=STREME-1;ID=1-SGSGS-STREME-1-2-VALIGSGSGSGMDLV;pvalue=1.12e-05;qvalue=0.00102;sequence=SGSGM;
VGSGSGSGMESPSAP	fimo	sequence_motif	3	7	51.8	+	.	Name=1-SGSGS_VGSGSGSGMESPSAP+;Alias=STREME-1;ID=1-SGSGS-STREME-1-1-VGSGSGSGMESPSAP;pvalue=6.58e-06;qvalue=0.00102;sequence=SGSGS;
VGSGSGSGMESPSAP	fimo	sequence_motif	5	9	49.5	+	.	Name=1-SGSGS_VGSGSGSGMESPSAP+;Alias=STREME-1;ID=1-SGSGS-STREME-1-2-VGSGSGSGMESPSAP;pvalue=1.12e-05;qvalue=0.00102;sequence=SGSGM;
YASGWGSIEPEEFLT	fimo	sequence_motif	3	7	48.7	+	.	Name=1-SGSGS_YASGWGSIEPEEFLT+;Alias=STREME-1;ID=1-SGSGS-STREME-1-1-YASGWGSIEPEEFLT;pvalue=1.36e-05;qvalue=0.00119;sequence=SGWGS;
