# Supplementary material for: Reactivity Graph Yields Interpretable IgM Repertoire Signatures as Potential Tumor Biomarkers
Source: Int J Mol Sci. 2023 Jan 30;24(3):2597. doi: 10.3390/ijms24032597 (PMC9917253; doi:10.3390/ijms24032597)
Supplement: Supplementary file 1 [file ijms-24-02597-s001.zip › SupplFileS2/fimo_out_1/fimo.tsv]

motif_id	motif_alt_id	sequence_name	start	stop	strand	score	p-value	q-value	matched_sequence
1-SGSGS	STREME-1	GSGSGSGMAVMAPRT	2	6	+	16.6316	6.58e-06	0.00102	SGSGS
1-SGSGS	STREME-1	GSGSGSGMDLVLKRC	2	6	+	16.6316	6.58e-06	0.00102	SGSGS
1-SGSGS	STREME-1	VGSGSGSGMESPSAP	3	7	+	16.6316	6.58e-06	0.00102	SGSGS
1-SGSGS	STREME-1	PGSGSGSGMAPAAWL	3	7	+	16.6316	6.58e-06	0.00102	SGSGS
1-SGSGS	STREME-1	PFGSGSGSGMAVMAP	4	8	+	16.6316	6.58e-06	0.00102	SGSGS
1-SGSGS	STREME-1	HMGSGSGSGMASLSR	4	8	+	16.6316	6.58e-06	0.00102	SGSGS
1-SGSGS	STREME-1	EAGSGSGSGMEEPQS	4	8	+	16.6316	6.58e-06	0.00102	SGSGS
1-SGSGS	STREME-1	CAGSGSGSGMASAGM	4	8	+	16.6316	6.58e-06	0.00102	SGSGS
1-SGSGS	STREME-1	KVGSGSGSGMSPLWW	4	8	+	16.6316	6.58e-06	0.00102	SGSGS
1-SGSGS	STREME-1	LIGSGSGSGMDLVLK	4	8	+	16.6316	6.58e-06	0.00102	SGSGS
1-SGSGS	STREME-1	NYVGSGSGSGMESPS	5	9	+	16.6316	6.58e-06	0.00102	SGSGS
1-SGSGS	STREME-1	VALIGSGSGSGMDLV	6	10	+	16.6316	6.58e-06	0.00102	SGSGS
1-SGSGS	STREME-1	LSHMGSGSGSGMASL	6	10	+	16.6316	6.58e-06	0.00102	SGSGS
1-SGSGS	STREME-1	PDSDGSGSGSGMELA	6	10	+	16.6316	6.58e-06	0.00102	SGSGS
1-SGSGS	STREME-1	NSCAGSGSGSGMASA	6	10	+	16.6316	6.58e-06	0.00102	SGSGS
1-SGSGS	STREME-1	TKNYVGSGSGSGMES	7	11	+	16.6316	6.58e-06	0.00102	SGSGS
1-SGSGS	STREME-1	AAPKKKGSGSGSGMS	8	12	+	16.6316	6.58e-06	0.00102	SGSGS
1-SGSGS	STREME-1	LPLSHMGSGSGSGMA	8	12	+	16.6316	6.58e-06	0.00102	SGSGS
1-SGSGS	STREME-1	LRNSCAGSGSGSGMA	8	12	+	16.6316	6.58e-06	0.00102	SGSGS
1-SGSGS	STREME-1	ELRNPFGSGSGSGMA	8	12	+	16.6316	6.58e-06	0.00102	SGSGS
1-SGSGS	STREME-1	DPEEDDEGSGSGSGM	9	13	+	16.6316	6.58e-06	0.00102	SGSGS
1-SGSGS	STREME-1	KTEGPDSDGSGSGSG	10	14	+	16.6316	6.58e-06	0.00102	SGSGS
1-SGSGS	STREME-1	ISDPEEDDEGSGSGS	11	15	+	16.6316	6.58e-06	0.00102	SGSGS
1-SGSGS	STREME-1	SGSWSQKRSFVYVWK	1	5	+	15.3789	9.19e-06	0.00102	SGSWS
1-SGSGS	STREME-1	DGGPCPSGSWSQKRS	7	11	+	15.3789	9.19e-06	0.00102	SGSWS
1-SGSGS	STREME-1	FPDGGPCPSGSWSQK	9	13	+	15.3789	9.19e-06	0.00102	SGSWS
1-SGSGS	STREME-1	CIFPDGGPCPSGSWS	11	15	+	15.3789	9.19e-06	0.00102	SGSWS
1-SGSGS	STREME-1	GSGSGMDLVLKRCLL	2	6	+	14.6105	1.12e-05	0.00102	SGSGM
1-SGSGS	STREME-1	GSGSGMYNMMETELK	2	6	+	14.6105	1.12e-05	0.00102	SGSGM
1-SGSGS	STREME-1	GSGSGSGMDLVLKRC	4	8	+	14.6105	1.12e-05	0.00102	SGSGM
1-SGSGS	STREME-1	GSGSGSGMAVMAPRT	4	8	+	14.6105	1.12e-05	0.00102	SGSGM
1-SGSGS	STREME-1	VGSGSGSGMESPSAP	5	9	+	14.6105	1.12e-05	0.00102	SGSGM
1-SGSGS	STREME-1	PGSGSGSGMAPAAWL	5	9	+	14.6105	1.12e-05	0.00102	SGSGM
1-SGSGS	STREME-1	LIGSGSGSGMDLVLK	6	10	+	14.6105	1.12e-05	0.00102	SGSGM
1-SGSGS	STREME-1	KVGSGSGSGMSPLWW	6	10	+	14.6105	1.12e-05	0.00102	SGSGM
1-SGSGS	STREME-1	PFGSGSGSGMAVMAP	6	10	+	14.6105	1.12e-05	0.00102	SGSGM
1-SGSGS	STREME-1	HMGSGSGSGMASLSR	6	10	+	14.6105	1.12e-05	0.00102	SGSGM
1-SGSGS	STREME-1	EAGSGSGSGMEEPQS	6	10	+	14.6105	1.12e-05	0.00102	SGSGM
1-SGSGS	STREME-1	CAGSGSGSGMASAGM	6	10	+	14.6105	1.12e-05	0.00102	SGSGM
1-SGSGS	STREME-1	NYVGSGSGSGMESPS	7	11	+	14.6105	1.12e-05	0.00102	SGSGM
1-SGSGS	STREME-1	VALIGSGSGSGMDLV	8	12	+	14.6105	1.12e-05	0.00102	SGSGM
1-SGSGS	STREME-1	PDSDGSGSGSGMELA	8	12	+	14.6105	1.12e-05	0.00102	SGSGM
1-SGSGS	STREME-1	NSCAGSGSGSGMASA	8	12	+	14.6105	1.12e-05	0.00102	SGSGM
1-SGSGS	STREME-1	LSHMGSGSGSGMASL	8	12	+	14.6105	1.12e-05	0.00102	SGSGM
1-SGSGS	STREME-1	TKNYVGSGSGSGMES	9	13	+	14.6105	1.12e-05	0.00102	SGSGM
1-SGSGS	STREME-1	LPLSHMGSGSGSGMA	10	14	+	14.6105	1.12e-05	0.00102	SGSGM
1-SGSGS	STREME-1	ELRNPFGSGSGSGMA	10	14	+	14.6105	1.12e-05	0.00102	SGSGM
1-SGSGS	STREME-1	LRNSCAGSGSGSGMA	10	14	+	14.6105	1.12e-05	0.00102	SGSGM
1-SGSGS	STREME-1	AAPKKKGSGSGSGMS	10	14	+	14.6105	1.12e-05	0.00102	SGSGM
1-SGSGS	STREME-1	DPEEDDEGSGSGSGM	11	15	+	14.6105	1.12e-05	0.00102	SGSGM
1-SGSGS	STREME-1	YASGWGSIEPEEFLT	3	7	+	14.4105	1.36e-05	0.00119	SGWGS
1-SGSGS	STREME-1	EPALGTTCYASGWGS	11	15	+	14.4105	1.36e-05	0.00119	SGWGS
1-SGSGS	STREME-1	PDSDGSGSGSGMELA	4	8	+	13.0421	1.83e-05	0.00152	DGSGS
1-SGSGS	STREME-1	KTEGPDSDGSGSGSG	8	12	+	13.0421	1.83e-05	0.00152	DGSGS
1-SGSGS	STREME-1	MFKTEGPDSDGSGSG	10	14	+	13.0421	1.83e-05	0.00152	DGSGS
1-SGSGS	STREME-1	RSESGSPSAGGHSKP	2	6	+	12.3263	2.4e-05	0.00195	SESGS
# FIMO (Find Individual Motif Occurrences): Version 5.5.0 compiled on Dec 19 2022 at 09:36:54
# The format of this file is described at https://meme-suite.org/meme/doc/fimo-output-format.html.
# fimo --parse-genomic-coord --verbosity 1 --oc fimo_out_1 --bgfile ./background --motif 1-SGSGS streme_out/streme.xml bigclq.txt
