# Supplementary material for: Reactivity Graph Yields Interpretable IgM Repertoire Signatures as Potential Tumor Biomarkers
Source: Int J Mol Sci. 2023 Jan 30;24(3):2597. doi: 10.3390/ijms24032597 (PMC9917253; doi:10.3390/ijms24032597)
Supplement: Supplementary file 1 [file ijms-24-02597-s001.zip › SupplFileS2/fimo_out_20/fimo.gff]

##gff-version 3
AQENPKMHNSEISKR	fimo	sequence_motif	7	15	121	+	.	Name=MHNSEISKR_AQENPKMHNSEISKR+;Alias=MEME-15;ID=MHNSEISKR-MEME-15-1-AQENPKMHNSEISKR;pvalue=7.33e-13;qvalue=7.03e-10;sequence=MHNSEISKR;
MHNSEISKRLGAEWK	fimo	sequence_motif	1	9	121	+	.	Name=MHNSEISKR_MHNSEISKRLGAEWK+;Alias=MEME-15;ID=MHNSEISKR-MEME-15-1-MHNSEISKRLGAEWK;pvalue=7.33e-13;qvalue=7.03e-10;sequence=MHNSEISKR;
PKMHNSEISKRLGAE	fimo	sequence_motif	3	11	121	+	.	Name=MHNSEISKR_PKMHNSEISKRLGAE+;Alias=MEME-15;ID=MHNSEISKR-MEME-15-1-PKMHNSEISKRLGAE;pvalue=7.33e-13;qvalue=7.03e-10;sequence=MHNSEISKR;
