# Supplementary material for: Reactivity Graph Yields Interpretable IgM Repertoire Signatures as Potential Tumor Biomarkers
Source: Int J Mol Sci. 2023 Jan 30;24(3):2597. doi: 10.3390/ijms24032597 (PMC9917253; doi:10.3390/ijms24032597)
Supplement: Supplementary file 1 [file ijms-24-02597-s001.zip › SupplFileS2/fimo_out_21/fimo.gff]

##gff-version 3
CPPGKPTTSEKIHER	fimo	sequence_motif	5	13	116	+	.	Name=KPTTSEKIH_CPPGKPTTSEKIHER+;Alias=MEME-21;ID=KPTTSEKIH-MEME-21-1-CPPGKPTTSEKIHER;pvalue=2.37e-12;qvalue=2.31e-09;sequence=KPTTSEKIH;
KPTTSEKIHERSGPK	fimo	sequence_motif	1	9	116	+	.	Name=KPTTSEKIH_KPTTSEKIHERSGPK+;Alias=MEME-21;ID=KPTTSEKIH-MEME-21-1-KPTTSEKIHERSGPK;pvalue=2.37e-12;qvalue=2.31e-09;sequence=KPTTSEKIH;
PGKPTTSEKIHERSG	fimo	sequence_motif	3	11	116	+	.	Name=KPTTSEKIH_PGKPTTSEKIHERSG+;Alias=MEME-21;ID=KPTTSEKIH-MEME-21-1-PGKPTTSEKIHERSG;pvalue=2.37e-12;qvalue=2.31e-09;sequence=KPTTSEKIH;
