# Supplementary material for: Reactivity Graph Yields Interpretable IgM Repertoire Signatures as Potential Tumor Biomarkers
Source: Int J Mol Sci. 2023 Jan 30;24(3):2597. doi: 10.3390/ijms24032597 (PMC9917253; doi:10.3390/ijms24032597)
Supplement: Supplementary file 1 [file ijms-24-02597-s001.zip › SupplFileS2/fimo_out_22/fimo.gff]

##gff-version 3
AFDDIAKYFSKEEWE	fimo	sequence_motif	3	9	73.6	+	.	Name=DDIEKWF_AFDDIAKYFSKEEWE+;Alias=MEME-5;ID=DDIEKWF-MEME-5-1-AFDDIAKYFSKEEWE;pvalue=4.3e-08;qvalue=2.67e-05;sequence=DDIAKYF;
APSEDIWKKFELLPT	fimo	sequence_motif	4	10	71.9	+	.	Name=DDIEKWF_APSEDIWKKFELLPT+;Alias=MEME-5;ID=DDIEKWF-MEME-5-1-APSEDIWKKFELLPT;pvalue=6.4e-08;qvalue=2.67e-05;sequence=EDIWKKF;
DDIAKYFSKEEWEKM	fimo	sequence_motif	1	7	73.6	+	.	Name=DDIEKWF_DDIAKYFSKEEWEKM+;Alias=MEME-5;ID=DDIEKWF-MEME-5-1-DDIAKYFSKEEWEKM;pvalue=4.3e-08;qvalue=2.67e-05;sequence=DDIAKYF;
DLMLSPDDIEQWFTE	fimo	sequence_motif	7	13	98.7	+	.	Name=DDIEKWF_DLMLSPDDIEQWFTE+;Alias=MEME-5;ID=DDIEKWF-MEME-5-1-DLMLSPDDIEQWFTE;pvalue=1.34e-10;qvalue=1.25e-07;sequence=DDIEQWF;
DYIALNEDLRSWTAA	fimo	sequence_motif	7	13	62.6	+	.	Name=DDIEKWF_DYIALNEDLRSWTAA+;Alias=MEME-5;ID=DDIEKWF-MEME-5-1-DYIALNEDLRSWTAA;pvalue=5.51e-07;qvalue=0.000159;sequence=EDLRSWT;
GAQIPEKIQKAFDDI	fimo	sequence_motif	6	12	51.3	+	.	Name=DDIEKWF_GAQIPEKIQKAFDDI+;Alias=MEME-5;ID=DDIEKWF-MEME-5-1-GAQIPEKIQKAFDDI;pvalue=7.38e-06;qvalue=0.00132;sequence=EKIQKAF;
GKDYIALNEDLRSWT	fimo	sequence_motif	9	15	62.6	+	.	Name=DDIEKWF_GKDYIALNEDLRSWT+;Alias=MEME-5;ID=DDIEKWF-MEME-5-1-GKDYIALNEDLRSWT;pvalue=5.51e-07;qvalue=0.000159;sequence=EDLRSWT;
GSTPMFNDINIYDLF	fimo	sequence_motif	7	13	52.7	+	.	Name=DDIEKWF_GSTPMFNDINIYDLF+;Alias=MEME-5;ID=DDIEKWF-MEME-5-1-GSTPMFNDINIYDLF;pvalue=5.34e-06;qvalue=0.00103;sequence=NDINIYD;
IALNEDLRSWTAADM	fimo	sequence_motif	5	11	62.6	+	.	Name=DDIEKWF_IALNEDLRSWTAADM+;Alias=MEME-5;ID=DDIEKWF-MEME-5-1-IALNEDLRSWTAADM;pvalue=5.51e-07;qvalue=0.000159;sequence=EDLRSWT;
IGEVDVEQHTLAKYL	fimo	sequence_motif	4	10	56.1	+	.	Name=DDIEKWF_IGEVDVEQHTLAKYL+;Alias=MEME-5;ID=DDIEKWF-MEME-5-1-IGEVDVEQHTLAKYL;pvalue=2.45e-06;qvalue=0.000613;sequence=VDVEQHT;
ILRNQDDRELWPRKF	fimo	sequence_motif	6	12	54.7	+	.	Name=DDIEKWF_ILRNQDDRELWPRKF+;Alias=MEME-5;ID=DDIEKWF-MEME-5-1-ILRNQDDRELWPRKF;pvalue=3.35e-06;qvalue=0.000785;sequence=DDRELWP;
LNEDLRSWTAADMAA	fimo	sequence_motif	3	9	62.6	+	.	Name=DDIEKWF_LNEDLRSWTAADMAA+;Alias=MEME-5;ID=DDIEKWF-MEME-5-1-LNEDLRSWTAADMAA;pvalue=5.51e-07;qvalue=0.000159;sequence=EDLRSWT;
LQPPAPSEDIWKKFE	fimo	sequence_motif	8	14	71.9	+	.	Name=DDIEKWF_LQPPAPSEDIWKKFE+;Alias=MEME-5;ID=DDIEKWF-MEME-5-1-LQPPAPSEDIWKKFE;pvalue=6.4e-08;qvalue=2.67e-05;sequence=EDIWKKF;
MDDLMLSPDDIEQWF	fimo	sequence_motif	9	15	98.7	+	.	Name=DDIEKWF_MDDLMLSPDDIEQWF+;Alias=MEME-5;ID=DDIEKWF-MEME-5-1-MDDLMLSPDDIEQWF;pvalue=1.34e-10;qvalue=1.25e-07;sequence=DDIEQWF;
MLSPDDIEQWFTEDP	fimo	sequence_motif	5	11	98.7	+	.	Name=DDIEKWF_MLSPDDIEQWFTEDP+;Alias=MEME-5;ID=DDIEKWF-MEME-5-1-MLSPDDIEQWFTEDP;pvalue=1.34e-10;qvalue=1.25e-07;sequence=DDIEQWF;
PFTGVDDRESWPSVF	fimo	sequence_motif	6	12	60.6	+	.	Name=DDIEKWF_PFTGVDDRESWPSVF+;Alias=MEME-5;ID=DDIEKWF-MEME-5-1-PFTGVDDRESWPSVF;pvalue=8.72e-07;qvalue=0.000234;sequence=DDRESWP;
PPAPSEDIWKKFELL	fimo	sequence_motif	6	12	71.9	+	.	Name=DDIEKWF_PPAPSEDIWKKFELL+;Alias=MEME-5;ID=DDIEKWF-MEME-5-1-PPAPSEDIWKKFELL;pvalue=6.4e-08;qvalue=2.67e-05;sequence=EDIWKKF;
REGDVHFDYDETWTI	fimo	sequence_motif	8	14	52.8	+	.	Name=DDIEKWF_REGDVHFDYDETWTI+;Alias=MEME-5;ID=DDIEKWF-MEME-5-1-REGDVHFDYDETWTI;pvalue=5.19e-06;qvalue=0.00103;sequence=DYDETWT;
SPDDIEQWFTEDPGP	fimo	sequence_motif	3	9	98.7	+	.	Name=DDIEKWF_SPDDIEQWFTEDPGP+;Alias=MEME-5;ID=DDIEKWF-MEME-5-1-SPDDIEQWFTEDPGP;pvalue=1.34e-10;qvalue=1.25e-07;sequence=DDIEQWF;
TPMFNDINIYDLFVW	fimo	sequence_motif	5	11	52.7	+	.	Name=DDIEKWF_TPMFNDINIYDLFVW+;Alias=MEME-5;ID=DDIEKWF-MEME-5-1-TPMFNDINIYDLFVW;pvalue=5.34e-06;qvalue=0.00103;sequence=NDINIYD;
VTELLGGDMVNQSFI	fimo	sequence_motif	8	14	52.6	+	.	Name=DDIEKWF_VTELLGGDMVNQSFI+;Alias=MEME-5;ID=DDIEKWF-MEME-5-1-VTELLGGDMVNQSFI;pvalue=5.5e-06;qvalue=0.00103;sequence=DMVNQSF;
