# Supplementary material for: Reactivity Graph Yields Interpretable IgM Repertoire Signatures as Potential Tumor Biomarkers
Source: Int J Mol Sci. 2023 Jan 30;24(3):2597. doi: 10.3390/ijms24032597 (PMC9917253; doi:10.3390/ijms24032597)
Supplement: Supplementary file 1 [file ijms-24-02597-s001.zip › SupplFileS2/fimo_out_22/fimo.tsv]

motif_id	motif_alt_id	sequence_name	start	stop	strand	score	p-value	q-value	matched_sequence
DDIEKWF	MEME-5	SPDDIEQWFTEDPGP	3	9	+	25.875	1.34e-10	1.25e-07	DDIEQWF
DDIEKWF	MEME-5	MLSPDDIEQWFTEDP	5	11	+	25.875	1.34e-10	1.25e-07	DDIEQWF
DDIEKWF	MEME-5	DLMLSPDDIEQWFTE	7	13	+	25.875	1.34e-10	1.25e-07	DDIEQWF
DDIEKWF	MEME-5	MDDLMLSPDDIEQWF	9	15	+	25.875	1.34e-10	1.25e-07	DDIEQWF
DDIEKWF	MEME-5	DDIAKYFSKEEWEKM	1	7	+	21.325	4.3e-08	2.67e-05	DDIAKYF
DDIEKWF	MEME-5	AFDDIAKYFSKEEWE	3	9	+	21.325	4.3e-08	2.67e-05	DDIAKYF
DDIEKWF	MEME-5	APSEDIWKKFELLPT	4	10	+	20.9	6.4e-08	2.67e-05	EDIWKKF
DDIEKWF	MEME-5	PPAPSEDIWKKFELL	6	12	+	20.9	6.4e-08	2.67e-05	EDIWKKF
DDIEKWF	MEME-5	LQPPAPSEDIWKKFE	8	14	+	20.9	6.4e-08	2.67e-05	EDIWKKF
DDIEKWF	MEME-5	LNEDLRSWTAADMAA	3	9	+	18.075	5.51e-07	0.000159	EDLRSWT
DDIEKWF	MEME-5	IALNEDLRSWTAADM	5	11	+	18.075	5.51e-07	0.000159	EDLRSWT
DDIEKWF	MEME-5	DYIALNEDLRSWTAA	7	13	+	18.075	5.51e-07	0.000159	EDLRSWT
DDIEKWF	MEME-5	GKDYIALNEDLRSWT	9	15	+	18.075	5.51e-07	0.000159	EDLRSWT
DDIEKWF	MEME-5	PFTGVDDRESWPSVF	6	12	+	17.35	8.72e-07	0.000234	DDRESWP
DDIEKWF	MEME-5	IGEVDVEQHTLAKYL	4	10	+	15.5	2.45e-06	0.000613	VDVEQHT
DDIEKWF	MEME-5	ILRNQDDRELWPRKF	6	12	+	14.8625	3.35e-06	0.000785	DDRELWP
DDIEKWF	MEME-5	REGDVHFDYDETWTI	8	14	+	13.9	5.19e-06	0.00103	DYDETWT
DDIEKWF	MEME-5	TPMFNDINIYDLFVW	5	11	+	13.8375	5.34e-06	0.00103	NDINIYD
DDIEKWF	MEME-5	GSTPMFNDINIYDLF	7	13	+	13.8375	5.34e-06	0.00103	NDINIYD
DDIEKWF	MEME-5	VTELLGGDMVNQSFI	8	14	+	13.775	5.5e-06	0.00103	DMVNQSF
DDIEKWF	MEME-5	GAQIPEKIQKAFDDI	6	12	+	13.05	7.38e-06	0.00132	EKIQKAF
# FIMO (Find Individual Motif Occurrences): Version 5.5.0 compiled on Dec 19 2022 at 09:36:54
# The format of this file is described at https://meme-suite.org/meme/doc/fimo-output-format.html.
# fimo --parse-genomic-coord --verbosity 1 --oc fimo_out_22 --bgfile ./background --motif DDIEKWF meme_out/meme.xml bigclq.txt
