# Supplementary material for: Reactivity Graph Yields Interpretable IgM Repertoire Signatures as Potential Tumor Biomarkers
Source: Int J Mol Sci. 2023 Jan 30;24(3):2597. doi: 10.3390/ijms24032597 (PMC9917253; doi:10.3390/ijms24032597)
Supplement: Supplementary file 1 [file ijms-24-02597-s001.zip › SupplFileS2/fimo_out_23/fimo.gff]

##gff-version 3
GLALIHHNTHLCFVH	fimo	sequence_motif	5	13	140	+	.	Name=IHHNTHLCF_GLALIHHNTHLCFVH+;Alias=MEME-13;ID=IHHNTHLCF-MEME-13-1-GLALIHHNTHLCFVH;pvalue=9.29e-15;qvalue=1.35e-11;sequence=IHHNTHLCF;
GSGLALIHHNTHLCF	fimo	sequence_motif	7	15	140	+	.	Name=IHHNTHLCF_GSGLALIHHNTHLCF+;Alias=MEME-13;ID=IHHNTHLCF-MEME-13-1-GSGLALIHHNTHLCF;pvalue=9.29e-15;qvalue=1.35e-11;sequence=IHHNTHLCF;
