# Supplementary material for: Reactivity Graph Yields Interpretable IgM Repertoire Signatures as Potential Tumor Biomarkers
Source: Int J Mol Sci. 2023 Jan 30;24(3):2597. doi: 10.3390/ijms24032597 (PMC9917253; doi:10.3390/ijms24032597)
Supplement: Supplementary file 1 [file ijms-24-02597-s001.zip › SupplFileS2/fimo_out_23/fimo.xml]

<?xml version="1.0" encoding="UTF-8" standalone="no"?>
<!-- Begin document body -->
<fimo version="5.5.0" release="Wed Sep 7 14:18:26 2022 -0700">
  xmlns:xsi="http://www.w3.org/2001/XMLSchema-instance"
  xsi:schemaLocation=  xmlns:fimo="http://noble.gs.washington.edu/schema/fimo"
>
<command-line>fimo --parse-genomic-coord --verbosity 1 --oc fimo_out_23 --bgfile ./background --motif IHHNTHLCF meme_out/meme.xml bigclq.txt</command-line>
<settings>
<setting name="output directory">fimo_out_23</setting>
<setting name="MEME file name">meme_out/meme.xml</setting>
<setting name="sequence file name">bigclq.txt</setting>
<setting name="background file name">./background</setting>
<setting name="allow clobber">true</setting>
<setting name="compute q-values">true</setting>
<setting name="parse genomic coord.">true</setting>
<setting name="text only">false</setting>
<setting name="scan both strands">false</setting>
<setting name="output threshold">0.0001</setting>
<setting name="threshold type">p-value</setting>
<setting name="max stored scores">100000</setting>
<setting name="pseudocount">0.1</setting>
<setting name="verbosity">1</setting>
<setting name="selected motif">IHHNTHLCF</setting>
</settings>
<sequence-data num-sequences="424" num-residues="6316" />
<alphabet name="Protein" like="protein">
<letter id="A" symbol="A" name="Alanine" colour="0000CC"/>
<letter id="C" symbol="C" name="Cysteine" colour="0000CC"/>
<letter id="D" symbol="D" name="Aspartic acid" colour="FF00FF"/>
<letter id="E" symbol="E" name="Glutamic acid" colour="FF00FF"/>
<letter id="F" symbol="F" name="Phenylalanine" colour="0000CC"/>
<letter id="G" symbol="G" name="Glycine" colour="FFB300"/>
<letter id="H" symbol="H" name="Histidine" colour="FFCCCC"/>
<letter id="I" symbol="I" name="Isoleucine" colour="0000CC"/>
<letter id="K" symbol="K" name="Lysine" colour="CC0000"/>
<letter id="L" symbol="L" name="Leucine" colour="0000CC"/>
<letter id="M" symbol="M" name="Methionine" colour="0000CC"/>
<letter id="N" symbol="N" name="Asparagine" colour="008000"/>
<letter id="P" symbol="P" name="Proline" colour="FFFF00"/>
<letter id="Q" symbol="Q" name="Glutamine" colour="008000"/>
<letter id="R" symbol="R" name="Arginine" colour="CC0000"/>
<letter id="S" symbol="S" name="Serine" colour="008000"/>
<letter id="T" symbol="T" name="Threonine" colour="008000"/>
<letter id="V" symbol="V" name="Valine" colour="0000CC"/>
<letter id="W" symbol="W" name="Tryptophan" colour="0000CC"/>
<letter id="Y" symbol="Y" name="Tyrosine" colour="33E6CC"/>
<letter id="X" symbol="X" aliases="*." equals="ACDEFGHIKLMNPQRSTVWY" name="Any amino acid"/>
<letter id="B" symbol="B" equals="DN" name="Asparagine or Aspartic acid"/>
<letter id="Z" symbol="Z" equals="EQ" name="Glutamine or Glutamic acid"/>
<letter id="J" symbol="J" equals="IL" name="Leucine or Isoleucine"/>
</alphabet>
<motif name="GSGSGSGMA" alt="MEME-1" width="9" best-possible-match="GSGSGSGMA"/>
<motif name="HEPENQDATYSW" alt="MEME-2" width="12" best-possible-match="HEPENQDATYSW"/>
<motif name="LEPSIPWKS" alt="MEME-3" width="9" best-possible-match="LEPSIPWKS"/>
<motif name="LVCNGVLQG" alt="MEME-4" width="9" best-possible-match="LVCNGVLQG"/>
<motif name="DDIEKWF" alt="MEME-5" width="7" best-possible-match="DDIEKWF"/>
<motif name="KIFYVYMKR" alt="MEME-6" width="9" best-possible-match="KIFYVYMKR"/>
<motif name="LKVEDPFYW" alt="MEME-7" width="9" best-possible-match="LKVEDPFYW"/>
<motif name="LSYTWDFGD" alt="MEME-8" width="9" best-possible-match="LSYTWDFGD"/>
<motif name="QASRIWS" alt="MEME-9" width="7" best-possible-match="QASRIWS"/>
<motif name="MPTPEATGMTPE" alt="MEME-10" width="12" best-possible-match="MSTPESTGMTPA"/>
<motif name="NWCMQI" alt="MEME-11" width="6" best-possible-match="NWCMQI"/>
<motif name="KLLMEKE" alt="MEME-12" width="7" best-possible-match="KLLMEKE"/>
<motif name="IHHNTHLCF" alt="MEME-13" width="9" best-possible-match="IHHNTHLCF"/>
<motif name="WLGVSRQLR" alt="MEME-14" width="9" best-possible-match="WLGVSRQLR"/>
<motif name="MHNSEISKR" alt="MEME-15" width="9" best-possible-match="MHNSEISKR"/>
<motif name="TLQGLGISW" alt="MEME-16" width="9" best-possible-match="TLQGLGISW"/>
<motif name="HCWGPGPTQCVN" alt="MEME-17" width="12" best-possible-match="HCWGPGPTQCVN"/>
<motif name="EPEPVKEEK" alt="MEME-18" width="9" best-possible-match="EPEPVKEEK"/>
<motif name="RELDLHF" alt="MEME-19" width="7" best-possible-match="RGLDLHF"/>
<motif name="CYHPDGGPVPI" alt="MEME-20" width="11" best-possible-match="EIFPDGGPVPS"/>
<motif name="KPTTSEKIH" alt="MEME-21" width="9" best-possible-match="KPTTSEKIH"/>
<motif name="TPTLQHY" alt="MEME-22" width="7" best-possible-match="TPTLQHY"/>
<motif name="QTYMNGSPTYSM" alt="MEME-23" width="12" best-possible-match="QTYMNGSPTYSM"/>
<motif name="TGDENFAJPYW" alt="MEME-24" width="11" best-possible-match="TGLESFALPMW"/>
<motif name="CQGGLPK" alt="MEME-25" width="7" best-possible-match="CQGGLPK"/>
<motif name="LGASLYLGW" alt="MEME-26" width="9" best-possible-match="LGASLYLGW"/>
<motif name="TAADMAAQITKR" alt="MEME-27" width="12" best-possible-match="TAADMAAQITKR"/>
<motif name="ANKEILDEAYVM" alt="MEME-28" width="12" best-possible-match="ANKEILDEAYVM"/>
<motif name="ICTIDVY" alt="MEME-29" width="7" best-possible-match="ICTIDVY"/>
<motif name="IPEEDLLKK" alt="MEME-30" width="9" best-possible-match="ASEEDLLKK"/>
<background source="./background">
<value letter="A">0.067</value>
<value letter="C">0.020</value>
<value letter="D">0.043</value>
<value letter="E">0.065</value>
<value letter="F">0.025</value>
<value letter="G">0.087</value>
<value letter="H">0.015</value>
<value letter="I">0.038</value>
<value letter="K">0.061</value>
<value letter="L">0.108</value>
<value letter="M">0.030</value>
<value letter="N">0.028</value>
<value letter="P">0.081</value>
<value letter="Q">0.034</value>
<value letter="R">0.043</value>
<value letter="S">0.096</value>
<value letter="T">0.047</value>
<value letter="V">0.049</value>
<value letter="W">0.034</value>
<value letter="Y">0.029</value>
</background>
<cisml-file>cisml.xml</cisml-file>
</fimo>
