# Supplementary material for: Reactivity Graph Yields Interpretable IgM Repertoire Signatures as Potential Tumor Biomarkers
Source: Int J Mol Sci. 2023 Jan 30;24(3):2597. doi: 10.3390/ijms24032597 (PMC9917253; doi:10.3390/ijms24032597)
Supplement: Supplementary file 1 [file ijms-24-02597-s001.zip › SupplFileS2/fimo_out_24/fimo.gff]

##gff-version 3
KILDNGEWTPTLQHY	fimo	sequence_motif	9	15	95.4	+	.	Name=TPTLQHY_KILDNGEWTPTLQHY+;Alias=MEME-22;ID=TPTLQHY-MEME-22-1-KILDNGEWTPTLQHY;pvalue=2.84e-10;qvalue=3.54e-07;sequence=TPTLQHY;
LDNGEWTPTLQHYLS	fimo	sequence_motif	7	13	95.4	+	.	Name=TPTLQHY_LDNGEWTPTLQHYLS+;Alias=MEME-22;ID=TPTLQHY-MEME-22-1-LDNGEWTPTLQHYLS;pvalue=2.84e-10;qvalue=3.54e-07;sequence=TPTLQHY;
NGEWTPTLQHYLSYT	fimo	sequence_motif	5	11	95.4	+	.	Name=TPTLQHY_NGEWTPTLQHYLSYT+;Alias=MEME-22;ID=TPTLQHY-MEME-22-1-NGEWTPTLQHYLSYT;pvalue=2.84e-10;qvalue=3.54e-07;sequence=TPTLQHY;
