# Supplementary material for: Reactivity Graph Yields Interpretable IgM Repertoire Signatures as Potential Tumor Biomarkers
Source: Int J Mol Sci. 2023 Jan 30;24(3):2597. doi: 10.3390/ijms24032597 (PMC9917253; doi:10.3390/ijms24032597)
Supplement: Supplementary file 1 [file ijms-24-02597-s001.zip › SupplFileS2/fimo_out_25/fimo.gff]

##gff-version 3
QTYMNGSPTYSMSYS	fimo	sequence_motif	1	12	160	+	.	Name=QTYMNGSPTYSM_QTYMNGSPTYSMSYS+;Alias=MEME-23;ID=QTYMNGSPTYSM-MEME-23-1-QTYMNGSPTYSMSYS;pvalue=9.93e-17;qvalue=7.81e-14;sequence=QTYMNGSPTYSM;
SSQTYMNGSPTYSMS	fimo	sequence_motif	3	14	160	+	.	Name=QTYMNGSPTYSM_SSQTYMNGSPTYSMS+;Alias=MEME-23;ID=QTYMNGSPTYSM-MEME-23-1-SSQTYMNGSPTYSMS;pvalue=9.93e-17;qvalue=7.81e-14;sequence=QTYMNGSPTYSM;
