# Supplementary material for: Reactivity Graph Yields Interpretable IgM Repertoire Signatures as Potential Tumor Biomarkers
Source: Int J Mol Sci. 2023 Jan 30;24(3):2597. doi: 10.3390/ijms24032597 (PMC9917253; doi:10.3390/ijms24032597)
Supplement: Supplementary file 1 [file ijms-24-02597-s001.zip › SupplFileS2/fimo_out_26/fimo.gff]

##gff-version 3
SWTAADMAAQITKRK	fimo	sequence_motif	3	14	157	+	.	Name=TAADMAAQITKR_SWTAADMAAQITKRK+;Alias=MEME-27;ID=TAADMAAQITKR-MEME-27-1-SWTAADMAAQITKRK;pvalue=1.94e-16;qvalue=1.59e-13;sequence=TAADMAAQITKR;
TAADMAAQITKRKWE	fimo	sequence_motif	1	12	157	+	.	Name=TAADMAAQITKR_TAADMAAQITKRKWE+;Alias=MEME-27;ID=TAADMAAQITKR-MEME-27-1-TAADMAAQITKRKWE;pvalue=1.94e-16;qvalue=1.59e-13;sequence=TAADMAAQITKR;
