# Supplementary material for: Reactivity Graph Yields Interpretable IgM Repertoire Signatures as Potential Tumor Biomarkers
Source: Int J Mol Sci. 2023 Jan 30;24(3):2597. doi: 10.3390/ijms24032597 (PMC9917253; doi:10.3390/ijms24032597)
Supplement: Supplementary file 1 [file ijms-24-02597-s001.zip › SupplFileS2/fimo_out_27/fimo.gff]

##gff-version 3
KANKEILDEAYVMAG	fimo	sequence_motif	2	13	156	+	.	Name=ANKEILDEAYVM_KANKEILDEAYVMAG+;Alias=MEME-28;ID=ANKEILDEAYVM-MEME-28-1-KANKEILDEAYVMAG;pvalue=2.39e-16;qvalue=1.94e-13;sequence=ANKEILDEAYVM;
SPKANKEILDEAYVM	fimo	sequence_motif	4	15	156	+	.	Name=ANKEILDEAYVM_SPKANKEILDEAYVM+;Alias=MEME-28;ID=ANKEILDEAYVM-MEME-28-1-SPKANKEILDEAYVM;pvalue=2.39e-16;qvalue=1.94e-13;sequence=ANKEILDEAYVM;
