# Supplementary material for: Reactivity Graph Yields Interpretable IgM Repertoire Signatures as Potential Tumor Biomarkers
Source: Int J Mol Sci. 2023 Jan 30;24(3):2597. doi: 10.3390/ijms24032597 (PMC9917253; doi:10.3390/ijms24032597)
Supplement: Supplementary file 1 [file ijms-24-02597-s001.zip › SupplFileS2/fimo_out_28/fimo.gff]

##gff-version 3
GERLPQPPICTIDVY	fimo	sequence_motif	9	15	101	+	.	Name=ICTIDVY_GERLPQPPICTIDVY+;Alias=MEME-29;ID=ICTIDVY-MEME-29-1-GERLPQPPICTIDVY;pvalue=8.39e-11;qvalue=1.58e-07;sequence=ICTIDVY;
ICTIDVYMIMVKCWM	fimo	sequence_motif	1	7	101	+	.	Name=ICTIDVY_ICTIDVYMIMVKCWM+;Alias=MEME-29;ID=ICTIDVY-MEME-29-1-ICTIDVYMIMVKCWM;pvalue=8.39e-11;qvalue=1.58e-07;sequence=ICTIDVY;
