# Supplementary material for: Reactivity Graph Yields Interpretable IgM Repertoire Signatures as Potential Tumor Biomarkers
Source: Int J Mol Sci. 2023 Jan 30;24(3):2597. doi: 10.3390/ijms24032597 (PMC9917253; doi:10.3390/ijms24032597)
Supplement: Supplementary file 1 [file ijms-24-02597-s001.zip › SupplFileS2/fimo_out_29/fimo.gff]

##gff-version 3
ARGHCWGPGPTQCVN	fimo	sequence_motif	4	15	166	+	.	Name=HCWGPGPTQCVN_ARGHCWGPGPTQCVN+;Alias=MEME-17;ID=HCWGPGPTQCVN-MEME-17-1-ARGHCWGPGPTQCVN;pvalue=2.23e-17;qvalue=1.81e-14;sequence=HCWGPGPTQCVN;
GHCWGPGPTQCVNCS	fimo	sequence_motif	2	13	166	+	.	Name=HCWGPGPTQCVN_GHCWGPGPTQCVNCS+;Alias=MEME-17;ID=HCWGPGPTQCVN-MEME-17-1-GHCWGPGPTQCVNCS;pvalue=2.23e-17;qvalue=1.81e-14;sequence=HCWGPGPTQCVN;
