# Supplementary material for: Reactivity Graph Yields Interpretable IgM Repertoire Signatures as Potential Tumor Biomarkers
Source: Int J Mol Sci. 2023 Jan 30;24(3):2597. doi: 10.3390/ijms24032597 (PMC9917253; doi:10.3390/ijms24032597)
Supplement: Supplementary file 1 [file ijms-24-02597-s001.zip › SupplFileS2/fimo_out_2/fimo.gff]

##gff-version 3
AFCLALKILDNGEWT	fimo	sequence_motif	7	13	62.3	+	.	Name=KLLMEKE_AFCLALKILDNGEWT+;Alias=MEME-12;ID=KLLMEKE-MEME-12-1-AFCLALKILDNGEWT;pvalue=5.86e-07;qvalue=0.000184;sequence=KILDNGE;
AITCQKPTPEKEKPD	fimo	sequence_motif	6	12	60.5	+	.	Name=KLLMEKE_AITCQKPTPEKEKPD+;Alias=MEME-12;ID=KLLMEKE-MEME-12-1-AITCQKPTPEKEKPD;pvalue=8.84e-07;qvalue=0.000237;sequence=KPTPEKE;
AQMRILKETELRKVK	fimo	sequence_motif	4	10	64.6	+	.	Name=KLLMEKE_AQMRILKETELRKVK+;Alias=MEME-12;ID=KLLMEKE-MEME-12-1-AQMRILKETELRKVK;pvalue=3.48e-07;qvalue=0.000145;sequence=RILKETE;
CQKPTPEKEKPDPYK	fimo	sequence_motif	3	9	60.5	+	.	Name=KLLMEKE_CQKPTPEKEKPDPYK+;Alias=MEME-12;ID=KLLMEKE-MEME-12-1-CQKPTPEKEKPDPYK;pvalue=8.84e-07;qvalue=0.000237;sequence=KPTPEKE;
EKQPLLMEKEDYHSL	fimo	sequence_motif	4	10	62.6	+	.	Name=KLLMEKE_EKQPLLMEKEDYHSL+;Alias=MEME-12;ID=KLLMEKE-MEME-12-1-EKQPLLMEKEDYHSL;pvalue=5.53e-07;qvalue=0.000184;sequence=PLLMEKE;
EWKLLSETEKRPFID	fimo	sequence_motif	3	9	65.7	+	.	Name=KLLMEKE_EWKLLSETEKRPFID+;Alias=MEME-12;ID=KLLMEKE-MEME-12-1-EWKLLSETEKRPFID;pvalue=2.66e-07;qvalue=0.000143;sequence=KLLSETE;
FPRACVSSKNLMEKE	fimo	sequence_motif	9	15	88.6	+	.	Name=KLLMEKE_FPRACVSSKNLMEKE+;Alias=MEME-12;ID=KLLMEKE-MEME-12-1-FPRACVSSKNLMEKE;pvalue=1.39e-09;qvalue=1.3e-06;sequence=KNLMEKE;
KILDNGEWTPTLQHY	fimo	sequence_motif	1	7	62.3	+	.	Name=KLLMEKE_KILDNGEWTPTLQHY+;Alias=MEME-12;ID=KLLMEKE-MEME-12-1-KILDNGEWTPTLQHY;pvalue=5.86e-07;qvalue=0.000184;sequence=KILDNGE;
KNLMEKECCPPWSGD	fimo	sequence_motif	1	7	88.6	+	.	Name=KLLMEKE_KNLMEKECCPPWSGD+;Alias=MEME-12;ID=KLLMEKE-MEME-12-1-KNLMEKECCPPWSGD;pvalue=1.39e-09;qvalue=1.3e-06;sequence=KNLMEKE;
NQAQMRILKETELRK	fimo	sequence_motif	6	12	64.6	+	.	Name=KLLMEKE_NQAQMRILKETELRK+;Alias=MEME-12;ID=KLLMEKE-MEME-12-1-NQAQMRILKETELRK;pvalue=3.48e-07;qvalue=0.000145;sequence=RILKETE;
RACVSSKNLMEKECC	fimo	sequence_motif	7	13	88.6	+	.	Name=KLLMEKE_RACVSSKNLMEKECC+;Alias=MEME-12;ID=KLLMEKE-MEME-12-1-RACVSSKNLMEKECC;pvalue=1.39e-09;qvalue=1.3e-06;sequence=KNLMEKE;
RLGAEWKLLSETEKR	fimo	sequence_motif	7	13	65.7	+	.	Name=KLLMEKE_RLGAEWKLLSETEKR+;Alias=MEME-12;ID=KLLMEKE-MEME-12-1-RLGAEWKLLSETEKR;pvalue=2.66e-07;qvalue=0.000143;sequence=KLLSETE;
SKRLGAEWKLLSETE	fimo	sequence_motif	9	15	65.7	+	.	Name=KLLMEKE_SKRLGAEWKLLSETE+;Alias=MEME-12;ID=KLLMEKE-MEME-12-1-SKRLGAEWKLLSETE;pvalue=2.66e-07;qvalue=0.000143;sequence=KLLSETE;
SSKNLMEKECCPPWS	fimo	sequence_motif	3	9	88.6	+	.	Name=KLLMEKE_SSKNLMEKECCPPWS+;Alias=MEME-12;ID=KLLMEKE-MEME-12-1-SSKNLMEKECCPPWS;pvalue=1.39e-09;qvalue=1.3e-06;sequence=KNLMEKE;
