# Supplementary material for: Reactivity Graph Yields Interpretable IgM Repertoire Signatures as Potential Tumor Biomarkers
Source: Int J Mol Sci. 2023 Jan 30;24(3):2597. doi: 10.3390/ijms24032597 (PMC9917253; doi:10.3390/ijms24032597)
Supplement: Supplementary file 1 [file ijms-24-02597-s001.zip › SupplFileS2/fimo_out_2/fimo.tsv]

motif_id	motif_alt_id	sequence_name	start	stop	strand	score	p-value	q-value	matched_sequence
KLLMEKE	MEME-12	KNLMEKECCPPWSGD	1	7	+	24.2651	1.39e-09	1.3e-06	KNLMEKE
KLLMEKE	MEME-12	SSKNLMEKECCPPWS	3	9	+	24.2651	1.39e-09	1.3e-06	KNLMEKE
KLLMEKE	MEME-12	RACVSSKNLMEKECC	7	13	+	24.2651	1.39e-09	1.3e-06	KNLMEKE
KLLMEKE	MEME-12	FPRACVSSKNLMEKE	9	15	+	24.2651	1.39e-09	1.3e-06	KNLMEKE
KLLMEKE	MEME-12	EWKLLSETEKRPFID	3	9	+	19.7831	2.66e-07	0.000143	KLLSETE
KLLMEKE	MEME-12	RLGAEWKLLSETEKR	7	13	+	19.7831	2.66e-07	0.000143	KLLSETE
KLLMEKE	MEME-12	SKRLGAEWKLLSETE	9	15	+	19.7831	2.66e-07	0.000143	KLLSETE
KLLMEKE	MEME-12	AQMRILKETELRKVK	4	10	+	19.3976	3.48e-07	0.000145	RILKETE
KLLMEKE	MEME-12	NQAQMRILKETELRK	6	12	+	19.3976	3.48e-07	0.000145	RILKETE
KLLMEKE	MEME-12	EKQPLLMEKEDYHSL	4	10	+	18.4458	5.53e-07	0.000184	PLLMEKE
KLLMEKE	MEME-12	KILDNGEWTPTLQHY	1	7	+	18.2892	5.86e-07	0.000184	KILDNGE
KLLMEKE	MEME-12	AFCLALKILDNGEWT	7	13	+	18.2892	5.86e-07	0.000184	KILDNGE
KLLMEKE	MEME-12	CQKPTPEKEKPDPYK	3	9	+	17.5783	8.84e-07	0.000237	KPTPEKE
KLLMEKE	MEME-12	AITCQKPTPEKEKPD	6	12	+	17.5783	8.84e-07	0.000237	KPTPEKE
# FIMO (Find Individual Motif Occurrences): Version 5.5.0 compiled on Dec 19 2022 at 09:36:54
# The format of this file is described at https://meme-suite.org/meme/doc/fimo-output-format.html.
# fimo --parse-genomic-coord --verbosity 1 --oc fimo_out_2 --bgfile ./background --motif KLLMEKE meme_out/meme.xml bigclq.txt
