# Supplementary material for: Reactivity Graph Yields Interpretable IgM Repertoire Signatures as Potential Tumor Biomarkers
Source: Int J Mol Sci. 2023 Jan 30;24(3):2597. doi: 10.3390/ijms24032597 (PMC9917253; doi:10.3390/ijms24032597)
Supplement: Supplementary file 1 [file ijms-24-02597-s001.zip › SupplFileS2/fimo_out_3/fimo.gff]

##gff-version 3
AEEQKLISEEDLLRK	fimo	sequence_motif	3	8	53.3	+	.	Name=3-LEPLJP_AEEQKLISEEDLLRK+;Alias=STREME-3;ID=3-LEPLJP-STREME-3-1-AEEQKLISEEDLLRK;pvalue=4.61e-06;qvalue=0.00193;sequence=EQKLIS;
DHILEPSIPWKS	fimo	sequence_motif	4	9	57	+	.	Name=3-LEPLJP_DHILEPSIPWKS+;Alias=STREME-3;ID=3-LEPLJP-STREME-3-1-DHILEPSIPWKS;pvalue=1.99e-06;qvalue=0.00104;sequence=LEPSIP;
DHILEPSIPWKSK	fimo	sequence_motif	4	9	57	+	.	Name=3-LEPLJP_DHILEPSIPWKSK+;Alias=STREME-3;ID=3-LEPLJP-STREME-3-1-DHILEPSIPWKSK;pvalue=1.99e-06;qvalue=0.00104;sequence=LEPSIP;
DHLLEPLLPLKSKL	fimo	sequence_motif	4	9	51.8	+	.	Name=3-LEPLJP_DHLLEPLLPLKSKL+;Alias=STREME-3;ID=3-LEPLJP-STREME-3-1-DHLLEPLLPLKSKL;pvalue=6.56e-06;qvalue=0.00211;sequence=LEPLLP;
EISKRLGAEWKLLSE	fimo	sequence_motif	9	14	50.2	+	.	Name=3-LEPLJP_EISKRLGAEWKLLSE+;Alias=STREME-3;ID=3-LEPLJP-STREME-3-1-EISKRLGAEWKLLSE;pvalue=9.59e-06;qvalue=0.00211;sequence=EWKLLS;
EPEPEPVKEEKLSPE	fimo	sequence_motif	9	14	50.5	+	.	Name=3-LEPLJP_EPEPEPVKEEKLSPE+;Alias=STREME-3;ID=3-LEPLJP-STREME-3-1-EPEPEPVKEEKLSPE;pvalue=8.9e-06;qvalue=0.00211;sequence=EEKLSP;
EPEPVKEEKLSPEPI	fimo	sequence_motif	7	12	50.5	+	.	Name=3-LEPLJP_EPEPVKEEKLSPEPI+;Alias=STREME-3;ID=3-LEPLJP-STREME-3-1-EPEPVKEEKLSPEPI;pvalue=8.9e-06;qvalue=0.00211;sequence=EEKLSP;
EQKLISEEDLLRKRR	fimo	sequence_motif	1	6	53.3	+	.	Name=3-LEPLJP_EQKLISEEDLLRKRR+;Alias=STREME-3;ID=3-LEPLJP-STREME-3-1-EQKLISEEDLLRKRR;pvalue=4.61e-06;qvalue=0.00193;sequence=EQKLIS;
EWKLLSETEKRPFID	fimo	sequence_motif	1	6	50.2	+	.	Name=3-LEPLJP_EWKLLSETEKRPFID+;Alias=STREME-3;ID=3-LEPLJP-STREME-3-1-EWKLLSETEKRPFID;pvalue=9.59e-06;qvalue=0.00211;sequence=EWKLLS;
HILEPSIPWKSKLLT	fimo	sequence_motif	3	8	57	+	.	Name=3-LEPLJP_HILEPSIPWKSKLLT+;Alias=STREME-3;ID=3-LEPLJP-STREME-3-1-HILEPSIPWKSKLLT;pvalue=1.99e-06;qvalue=0.00104;sequence=LEPSIP;
HSNLDHILEPSIPWK	fimo	sequence_motif	8	13	57	+	.	Name=3-LEPLJP_HSNLDHILEPSIPWK+;Alias=STREME-3;ID=3-LEPLJP-STREME-3-1-HSNLDHILEPSIPWK;pvalue=1.99e-06;qvalue=0.00104;sequence=LEPSIP;
ILEPSIPWKSKLLTL	fimo	sequence_motif	2	7	57	+	.	Name=3-LEPLJP_ILEPSIPWKSKLLTL+;Alias=STREME-3;ID=3-LEPLJP-STREME-3-1-ILEPSIPWKSKLLTL;pvalue=1.99e-06;qvalue=0.00104;sequence=LEPSIP;
IQKLTGDENFTIPYW	fimo	sequence_motif	1	6	40.4	+	.	Name=3-LEPLJP_IQKLTGDENFTIPYW+;Alias=STREME-3;ID=3-LEPLJP-STREME-3-1-IQKLTGDENFTIPYW;pvalue=9.04e-05;qvalue=0.0164;sequence=IQKLTG;
KNRETIEKLLSKLL	fimo	sequence_motif	6	11	46.5	+	.	Name=3-LEPLJP_KNRETIEKLLSKLL+;Alias=STREME-3;ID=3-LEPLJP-STREME-3-1-KNRETIEKLLSKLL;pvalue=2.25e-05;qvalue=0.0047;sequence=IEKLLS;
LDHILEPSIPWKSKL	fimo	sequence_motif	5	10	57	+	.	Name=3-LEPLJP_LDHILEPSIPWKSKL+;Alias=STREME-3;ID=3-LEPLJP-STREME-3-1-LDHILEPSIPWKSKL;pvalue=1.99e-06;qvalue=0.00104;sequence=LEPSIP;
LEPSIPWKSKLL	fimo	sequence_motif	1	6	57	+	.	Name=3-LEPLJP_LEPSIPWKSKLL+;Alias=STREME-3;ID=3-LEPLJP-STREME-3-1-LEPSIPWKSKLL;pvalue=1.99e-06;qvalue=0.00104;sequence=LEPSIP;
LLEPLLPLKSKLLTL	fimo	sequence_motif	2	7	51.8	+	.	Name=3-LEPLJP_LLEPLLPLKSKLLTL+;Alias=STREME-3;ID=3-LEPLJP-STREME-3-1-LLEPLLPLKSKLLTL;pvalue=6.56e-06;qvalue=0.00211;sequence=LEPLLP;
LNDHILEPSIPWKSK	fimo	sequence_motif	6	11	57	+	.	Name=3-LEPLJP_LNDHILEPSIPWKSK+;Alias=STREME-3;ID=3-LEPLJP-STREME-3-1-LNDHILEPSIPWKSK;pvalue=1.99e-06;qvalue=0.00104;sequence=LEPSIP;
LSQETFSDLWKLLPE	fimo	sequence_motif	9	14	52.5	+	.	Name=3-LEPLJP_LSQETFSDLWKLLPE+;Alias=STREME-3;ID=3-LEPLJP-STREME-3-1-LSQETFSDLWKLLPE;pvalue=5.63e-06;qvalue=0.00211;sequence=LWKLLP;
PAAPAPAPSWPLSSS	fimo	sequence_motif	9	14	40.8	+	.	Name=3-LEPLJP_PAAPAPAPSWPLSSS+;Alias=STREME-3;ID=3-LEPLJP-STREME-3-1-PAAPAPAPSWPLSSS;pvalue=8.24e-05;qvalue=0.0156;sequence=SWPLSS;
RLGAEWKLLSETEKR	fimo	sequence_motif	5	10	50.2	+	.	Name=3-LEPLJP_RLGAEWKLLSETEKR+;Alias=STREME-3;ID=3-LEPLJP-STREME-3-1-RLGAEWKLLSETEKR;pvalue=9.59e-06;qvalue=0.00211;sequence=EWKLLS;
SKRLGAEWKLLSETE	fimo	sequence_motif	7	12	50.2	+	.	Name=3-LEPLJP_SKRLGAEWKLLSETE+;Alias=STREME-3;ID=3-LEPLJP-STREME-3-1-SKRLGAEWKLLSETE;pvalue=9.59e-06;qvalue=0.00211;sequence=EWKLLS;
WGSIEPEEFLTPKKL	fimo	sequence_motif	7	12	45.1	+	.	Name=3-LEPLJP_WGSIEPEEFLTPKKL+;Alias=STREME-3;ID=3-LEPLJP-STREME-3-1-WGSIEPEEFLTPKKL;pvalue=3.07e-05;qvalue=0.00612;sequence=EEFLTP;
