# Supplementary material for: Reactivity Graph Yields Interpretable IgM Repertoire Signatures as Potential Tumor Biomarkers
Source: Int J Mol Sci. 2023 Jan 30;24(3):2597. doi: 10.3390/ijms24032597 (PMC9917253; doi:10.3390/ijms24032597)
Supplement: Supplementary file 1 [file ijms-24-02597-s001.zip › SupplFileS2/fimo_out_3/fimo.tsv]

motif_id	motif_alt_id	sequence_name	start	stop	strand	score	p-value	q-value	matched_sequence
3-LEPLJP	STREME-3	LEPSIPWKSKLL	1	6	+	16.1579	1.99e-06	0.00104	LEPSIP
3-LEPLJP	STREME-3	ILEPSIPWKSKLLTL	2	7	+	16.1579	1.99e-06	0.00104	LEPSIP
3-LEPLJP	STREME-3	HILEPSIPWKSKLLT	3	8	+	16.1579	1.99e-06	0.00104	LEPSIP
3-LEPLJP	STREME-3	DHILEPSIPWKSK	4	9	+	16.1579	1.99e-06	0.00104	LEPSIP
3-LEPLJP	STREME-3	DHILEPSIPWKS	4	9	+	16.1579	1.99e-06	0.00104	LEPSIP
3-LEPLJP	STREME-3	LDHILEPSIPWKSKL	5	10	+	16.1579	1.99e-06	0.00104	LEPSIP
3-LEPLJP	STREME-3	LNDHILEPSIPWKSK	6	11	+	16.1579	1.99e-06	0.00104	LEPSIP
3-LEPLJP	STREME-3	HSNLDHILEPSIPWK	8	13	+	16.1579	1.99e-06	0.00104	LEPSIP
3-LEPLJP	STREME-3	EQKLISEEDLLRKRR	1	6	+	15.4316	4.61e-06	0.00193	EQKLIS
3-LEPLJP	STREME-3	AEEQKLISEEDLLRK	3	8	+	15.4316	4.61e-06	0.00193	EQKLIS
3-LEPLJP	STREME-3	LSQETFSDLWKLLPE	9	14	+	15.1579	5.63e-06	0.00211	LWKLLP
3-LEPLJP	STREME-3	LLEPLLPLKSKLLTL	2	7	+	15.0526	6.56e-06	0.00211	LEPLLP
3-LEPLJP	STREME-3	DHLLEPLLPLKSKL	4	9	+	15.0526	6.56e-06	0.00211	LEPLLP
3-LEPLJP	STREME-3	EPEPVKEEKLSPEPI	7	12	+	14.6842	8.9e-06	0.00211	EEKLSP
3-LEPLJP	STREME-3	EPEPEPVKEEKLSPE	9	14	+	14.6842	8.9e-06	0.00211	EEKLSP
3-LEPLJP	STREME-3	EWKLLSETEKRPFID	1	6	+	14.5684	9.59e-06	0.00211	EWKLLS
3-LEPLJP	STREME-3	RLGAEWKLLSETEKR	5	10	+	14.5684	9.59e-06	0.00211	EWKLLS
3-LEPLJP	STREME-3	SKRLGAEWKLLSETE	7	12	+	14.5684	9.59e-06	0.00211	EWKLLS
3-LEPLJP	STREME-3	EISKRLGAEWKLLSE	9	14	+	14.5684	9.59e-06	0.00211	EWKLLS
3-LEPLJP	STREME-3	KNRETIEKLLSKLL	6	11	+	13.4737	2.25e-05	0.0047	IEKLLS
3-LEPLJP	STREME-3	WGSIEPEEFLTPKKL	7	12	+	12.9368	3.07e-05	0.00612	EEFLTP
3-LEPLJP	STREME-3	PAAPAPAPSWPLSSS	9	14	+	9.22105	8.24e-05	0.0156	SWPLSS
3-LEPLJP	STREME-3	IQKLTGDENFTIPYW	1	6	+	8.57895	9.04e-05	0.0164	IQKLTG
# FIMO (Find Individual Motif Occurrences): Version 5.5.0 compiled on Dec 19 2022 at 09:36:54
# The format of this file is described at https://meme-suite.org/meme/doc/fimo-output-format.html.
# fimo --parse-genomic-coord --verbosity 1 --oc fimo_out_3 --bgfile ./background --motif 3-LEPLJP streme_out/streme.xml bigclq.txt
