# Supplementary material for: Reactivity Graph Yields Interpretable IgM Repertoire Signatures as Potential Tumor Biomarkers
Source: Int J Mol Sci. 2023 Jan 30;24(3):2597. doi: 10.3390/ijms24032597 (PMC9917253; doi:10.3390/ijms24032597)
Supplement: Supplementary file 1 [file ijms-24-02597-s001.zip › SupplFileS2/fimo_out_4/fimo.gff]

##gff-version 3
CEPEAQNTTYLWWVN	fimo	sequence_motif	2	7	71	+	.	Name=4-EPETQB_CEPEAQNTTYLWWVN+;Alias=STREME-4;ID=4-EPETQB-STREME-4-1-CEPEAQNTTYLWWVN;pvalue=7.85e-08;qvalue=5.46e-05;sequence=EPEAQN;
CEPEIQNTTYLWWVN	fimo	sequence_motif	2	7	72.4	+	.	Name=4-EPETQB_CEPEIQNTTYLWWVN+;Alias=STREME-4;ID=4-EPETQB-STREME-4-1-CEPEIQNTTYLWWVN;pvalue=5.75e-08;qvalue=5.46e-05;sequence=EPEIQN;
CEPETQDATYLWWVN	fimo	sequence_motif	2	7	73.4	+	.	Name=4-EPETQB_CEPETQDATYLWWVN+;Alias=STREME-4;ID=4-EPETQB-STREME-4-1-CEPETQDATYLWWVN;pvalue=4.55e-08;qvalue=5.46e-05;sequence=EPETQD;
FTCEPEAQNTTYLWW	fimo	sequence_motif	4	9	71	+	.	Name=4-EPETQB_FTCEPEAQNTTYLWW+;Alias=STREME-4;ID=4-EPETQB-STREME-4-1-FTCEPEAQNTTYLWW;pvalue=7.85e-08;qvalue=5.46e-05;sequence=EPEAQN;
FTCEPETQDATYLWW	fimo	sequence_motif	4	9	73.4	+	.	Name=4-EPETQB_FTCEPETQDATYLWW+;Alias=STREME-4;ID=4-EPETQB-STREME-4-1-FTCEPETQDATYLWW;pvalue=4.55e-08;qvalue=5.46e-05;sequence=EPETQD;
LTCEPEIQNTTYLWW	fimo	sequence_motif	4	9	72.4	+	.	Name=4-EPETQB_LTCEPEIQNTTYLWW+;Alias=STREME-4;ID=4-EPETQB-STREME-4-1-LTCEPEIQNTTYLWW;pvalue=5.75e-08;qvalue=5.46e-05;sequence=EPEIQN;
LTSCGSSPVPGTTDG	fimo	sequence_motif	9	14	54.6	+	.	Name=4-EPETQB_LTSCGSSPVPGTTDG+;Alias=STREME-4;ID=4-EPETQB-STREME-4-1-LTSCGSSPVPGTTDG;pvalue=3.49e-06;qvalue=0.00146;sequence=VPGTTD;
MLDLQPETTDLYCYE	fimo	sequence_motif	5	10	61.3	+	.	Name=4-EPETQB_MLDLQPETTDLYCYE+;Alias=STREME-4;ID=4-EPETQB-STREME-4-1-MLDLQPETTDLYCYE;pvalue=7.38e-07;qvalue=0.00044;sequence=QPETTD;
QYAAQNRRGLDLLFW	fimo	sequence_motif	1	6	56.1	+	.	Name=4-EPETQB_QYAAQNRRGLDLLFW+;Alias=STREME-4;ID=4-EPETQB-STREME-4-1-QYAAQNRRGLDLLFW;pvalue=2.42e-06;qvalue=0.00112;sequence=QYAAQN;
VPRNQDWLGVSRQLR	fimo	sequence_motif	1	6	57.4	+	.	Name=4-EPETQB_VPRNQDWLGVSRQLR+;Alias=STREME-4;ID=4-EPETQB-STREME-4-1-VPRNQDWLGVSRQLR;pvalue=1.83e-06;qvalue=0.000953;sequence=VPRNQD;
