# Supplementary material for: Reactivity Graph Yields Interpretable IgM Repertoire Signatures as Potential Tumor Biomarkers
Source: Int J Mol Sci. 2023 Jan 30;24(3):2597. doi: 10.3390/ijms24032597 (PMC9917253; doi:10.3390/ijms24032597)
Supplement: Supplementary file 1 [file ijms-24-02597-s001.zip › SupplFileS2/fimo_out_4/fimo.tsv]

motif_id	motif_alt_id	sequence_name	start	stop	strand	score	p-value	q-value	matched_sequence
4-EPETQB	STREME-4	CEPETQDATYLWWVN	2	7	+	21.1383	4.55e-08	5.46e-05	EPETQD
4-EPETQB	STREME-4	FTCEPETQDATYLWW	4	9	+	21.1383	4.55e-08	5.46e-05	EPETQD
4-EPETQB	STREME-4	CEPEIQNTTYLWWVN	2	7	+	21.0851	5.75e-08	5.46e-05	EPEIQN
4-EPETQB	STREME-4	LTCEPEIQNTTYLWW	4	9	+	21.0851	5.75e-08	5.46e-05	EPEIQN
4-EPETQB	STREME-4	CEPEAQNTTYLWWVN	2	7	+	20.8511	7.85e-08	5.46e-05	EPEAQN
4-EPETQB	STREME-4	FTCEPEAQNTTYLWW	4	9	+	20.8511	7.85e-08	5.46e-05	EPEAQN
4-EPETQB	STREME-4	MLDLQPETTDLYCYE	5	10	+	18.0213	7.38e-07	0.00044	QPETTD
4-EPETQB	STREME-4	VPRNQDWLGVSRQLR	1	6	+	16.5213	1.83e-06	0.000953	VPRNQD
4-EPETQB	STREME-4	QYAAQNRRGLDLLFW	1	6	+	15.7021	2.42e-06	0.00112	QYAAQN
4-EPETQB	STREME-4	LTSCGSSPVPGTTDG	9	14	+	14.2766	3.49e-06	0.00146	VPGTTD
# FIMO (Find Individual Motif Occurrences): Version 5.5.0 compiled on Dec 19 2022 at 09:36:54
# The format of this file is described at https://meme-suite.org/meme/doc/fimo-output-format.html.
# fimo --parse-genomic-coord --verbosity 1 --oc fimo_out_4 --bgfile ./background --motif 4-EPETQB streme_out/streme.xml bigclq.txt
