# Supplementary material for: Reactivity Graph Yields Interpretable IgM Repertoire Signatures as Potential Tumor Biomarkers
Source: Int J Mol Sci. 2023 Jan 30;24(3):2597. doi: 10.3390/ijms24032597 (PMC9917253; doi:10.3390/ijms24032597)
Supplement: Supplementary file 1 [file ijms-24-02597-s001.zip › SupplFileS2/fimo_out_5/fimo.gff]

##gff-version 3
AASTQVCTGTDMKLR	fimo	sequence_motif	5	13	90.9	+	.	Name=LVCNGVLQG_AASTQVCTGTDMKLR+;Alias=MEME-4;ID=LVCNGVLQG-MEME-4-1-AASTQVCTGTDMKLR;pvalue=8.11e-10;qvalue=3.92e-07;sequence=QVCTGTDMK;
ADGLAVIGVLMK	fimo	sequence_motif	4	12	67.6	+	.	Name=LVCNGVLQG_ADGLAVIGVLMK+;Alias=MEME-4;ID=LVCNGVLQG-MEME-4-1-ADGLAVIGVLMK;pvalue=1.73e-07;qvalue=3.34e-05;sequence=LAVIGVLMK;
ASKADGLAVIGVLMK	fimo	sequence_motif	7	15	67.6	+	.	Name=LVCNGVLQG_ASKADGLAVIGVLMK+;Alias=MEME-4;ID=LVCNGVLQG-MEME-4-1-ASKADGLAVIGVLMK;pvalue=1.73e-07;qvalue=3.34e-05;sequence=LAVIGVLMK;
ERPPLENRVLTGWGL	fimo	sequence_motif	4	12	51.4	+	.	Name=LVCNGVLQG_ERPPLENRVLTGWGL+;Alias=MEME-4;ID=LVCNGVLQG-MEME-4-1-ERPPLENRVLTGWGL;pvalue=7.26e-06;qvalue=0.00105;sequence=PLENRVLTG;
ETFIKNIIIQDCMWS	fimo	sequence_motif	3	11	50.6	+	.	Name=LVCNGVLQG_ETFIKNIIIQDCMWS+;Alias=MEME-4;ID=LVCNGVLQG-MEME-4-1-ETFIKNIIIQDCMWS;pvalue=8.61e-06;qvalue=0.00119;sequence=FIKNIIIQD;
GDSGGPLVCNGVLQG	fimo	sequence_motif	7	15	107	+	.	Name=LVCNGVLQG_GDSGGPLVCNGVLQG+;Alias=MEME-4;ID=LVCNGVLQG-MEME-4-1-GDSGGPLVCNGVLQG;pvalue=2.14e-11;qvalue=2.07e-08;sequence=LVCNGVLQG;
GILLVVVLGVVFGIL	fimo	sequence_motif	5	13	74.6	+	.	Name=LVCNGVLQG_GILLVVVLGVVFGIL+;Alias=MEME-4;ID=LVCNGVLQG-MEME-4-1-GILLVVVLGVVFGIL;pvalue=3.49e-08;qvalue=1.13e-05;sequence=VVVLGVVFG;
GPLVCNGVLQGITSW	fimo	sequence_motif	3	11	107	+	.	Name=LVCNGVLQG_GPLVCNGVLQGITSW+;Alias=MEME-4;ID=LVCNGVLQG-MEME-4-1-GPLVCNGVLQGITSW;pvalue=2.14e-11;qvalue=2.07e-08;sequence=LVCNGVLQG;
GRNECDVCTDQLFGA	fimo	sequence_motif	6	14	65.2	+	.	Name=LVCNGVLQG_GRNECDVCTDQLFGA+;Alias=MEME-4;ID=LVCNGVLQG-MEME-4-1-GRNECDVCTDQLFGA;pvalue=2.99e-07;qvalue=4.82e-05;sequence=DVCTDQLFG;
GWPTTLLVVMGTLVA	fimo	sequence_motif	7	15	66.8	+	.	Name=LVCNGVLQG_GWPTTLLVVMGTLVA+;Alias=MEME-4;ID=LVCNGVLQG-MEME-4-1-GWPTTLLVVMGTLVA;pvalue=2.1e-07;qvalue=3.59e-05;sequence=LVVMGTLVA;
LVCNGVLQGITSWGS	fimo	sequence_motif	1	9	107	+	.	Name=LVCNGVLQG_LVCNGVLQGITSWGS+;Alias=MEME-4;ID=LVCNGVLQG-MEME-4-1-LVCNGVLQGITSWGS;pvalue=2.14e-11;qvalue=2.07e-08;sequence=LVCNGVLQG;
QMTFGRLQGISPKIM	fimo	sequence_motif	1	9	68.2	+	.	Name=LVCNGVLQG_QMTFGRLQGISPKIM+;Alias=MEME-4;ID=LVCNGVLQG-MEME-4-1-QMTFGRLQGISPKIM;pvalue=1.52e-07;qvalue=3.34e-05;sequence=QMTFGRLQG;
QVCTGTDMKLRLPAS	fimo	sequence_motif	1	9	90.9	+	.	Name=LVCNGVLQG_QVCTGTDMKLRLPAS+;Alias=MEME-4;ID=LVCNGVLQG-MEME-4-1-QVCTGTDMKLRLPAS;pvalue=8.11e-10;qvalue=3.92e-07;sequence=QVCTGTDMK;
RPQMTFGRLQGISPK	fimo	sequence_motif	3	11	68.2	+	.	Name=LVCNGVLQG_RPQMTFGRLQGISPK+;Alias=MEME-4;ID=LVCNGVLQG-MEME-4-1-RPQMTFGRLQGISPK;pvalue=1.52e-07;qvalue=3.34e-05;sequence=QMTFGRLQG;
STQVCTGTDMKLRLP	fimo	sequence_motif	3	11	90.9	+	.	Name=LVCNGVLQG_STQVCTGTDMKLRLP+;Alias=MEME-4;ID=LVCNGVLQG-MEME-4-1-STQVCTGTDMKLRLP;pvalue=8.11e-10;qvalue=3.92e-07;sequence=QVCTGTDMK;
TLLVVMGTLVALVGL	fimo	sequence_motif	3	11	66.8	+	.	Name=LVCNGVLQG_TLLVVMGTLVALVGL+;Alias=MEME-4;ID=LVCNGVLQG-MEME-4-1-TLLVVMGTLVALVGL;pvalue=2.1e-07;qvalue=3.59e-05;sequence=LVVMGTLVA;
VIWVNNTIINGSQVW	fimo	sequence_motif	3	11	56.9	+	.	Name=LVCNGVLQG_VIWVNNTIINGSQVW+;Alias=MEME-4;ID=LVCNGVLQG-MEME-4-1-VIWVNNTIINGSQVW;pvalue=2.02e-06;qvalue=0.000308;sequence=WVNNTIING;
VTLCNGTYEGLLRRN	fimo	sequence_motif	2	10	70.6	+	.	Name=LVCNGVLQG_VTLCNGTYEGLLRRN+;Alias=MEME-4;ID=LVCNGVLQG-MEME-4-1-VTLCNGTYEGLLRRN;pvalue=8.61e-08;qvalue=2.27e-05;sequence=TLCNGTYEG;
VVGILLVVVLGVVFG	fimo	sequence_motif	7	15	74.6	+	.	Name=LVCNGVLQG_VVGILLVVVLGVVFG+;Alias=MEME-4;ID=LVCNGVLQG-MEME-4-1-VVGILLVVVLGVVFG;pvalue=3.49e-08;qvalue=1.13e-05;sequence=VVVLGVVFG;
VVVLGVVFGILIKRR	fimo	sequence_motif	1	9	74.6	+	.	Name=LVCNGVLQG_VVVLGVVFGILIKRR+;Alias=MEME-4;ID=LVCNGVLQG-MEME-4-1-VVVLGVVFGILIKRR;pvalue=3.49e-08;qvalue=1.13e-05;sequence=VVVLGVVFG;
YNHLVTLCNGTYEGL	fimo	sequence_motif	6	14	70.6	+	.	Name=LVCNGVLQG_YNHLVTLCNGTYEGL+;Alias=MEME-4;ID=LVCNGVLQG-MEME-4-1-YNHLVTLCNGTYEGL;pvalue=8.61e-08;qvalue=2.27e-05;sequence=TLCNGTYEG;
