# Supplementary material for: Reactivity Graph Yields Interpretable IgM Repertoire Signatures as Potential Tumor Biomarkers
Source: Int J Mol Sci. 2023 Jan 30;24(3):2597. doi: 10.3390/ijms24032597 (PMC9917253; doi:10.3390/ijms24032597)
Supplement: Supplementary file 1 [file ijms-24-02597-s001.zip › SupplFileS2/fimo_out_5/fimo.tsv]

motif_id	motif_alt_id	sequence_name	start	stop	strand	score	p-value	q-value	matched_sequence
LVCNGVLQG	MEME-4	LVCNGVLQGITSWGS	1	9	+	27.9875	2.14e-11	2.07e-08	LVCNGVLQG
LVCNGVLQG	MEME-4	GPLVCNGVLQGITSW	3	11	+	27.9875	2.14e-11	2.07e-08	LVCNGVLQG
LVCNGVLQG	MEME-4	GDSGGPLVCNGVLQG	7	15	+	27.9875	2.14e-11	2.07e-08	LVCNGVLQG
LVCNGVLQG	MEME-4	QVCTGTDMKLRLPAS	1	9	+	25.6125	8.11e-10	3.92e-07	QVCTGTDMK
LVCNGVLQG	MEME-4	STQVCTGTDMKLRLP	3	11	+	25.6125	8.11e-10	3.92e-07	QVCTGTDMK
LVCNGVLQG	MEME-4	AASTQVCTGTDMKLR	5	13	+	25.6125	8.11e-10	3.92e-07	QVCTGTDMK
LVCNGVLQG	MEME-4	VVVLGVVFGILIKRR	1	9	+	21.925	3.49e-08	1.13e-05	VVVLGVVFG
LVCNGVLQG	MEME-4	GILLVVVLGVVFGIL	5	13	+	21.925	3.49e-08	1.13e-05	VVVLGVVFG
LVCNGVLQG	MEME-4	VVGILLVVVLGVVFG	7	15	+	21.925	3.49e-08	1.13e-05	VVVLGVVFG
LVCNGVLQG	MEME-4	VTLCNGTYEGLLRRN	2	10	+	20.75	8.61e-08	2.27e-05	TLCNGTYEG
LVCNGVLQG	MEME-4	YNHLVTLCNGTYEGL	6	14	+	20.75	8.61e-08	2.27e-05	TLCNGTYEG
LVCNGVLQG	MEME-4	QMTFGRLQGISPKIM	1	9	+	19.9375	1.52e-07	3.34e-05	QMTFGRLQG
LVCNGVLQG	MEME-4	RPQMTFGRLQGISPK	3	11	+	19.9375	1.52e-07	3.34e-05	QMTFGRLQG
LVCNGVLQG	MEME-4	ADGLAVIGVLMK	4	12	+	19.75	1.73e-07	3.34e-05	LAVIGVLMK
LVCNGVLQG	MEME-4	ASKADGLAVIGVLMK	7	15	+	19.75	1.73e-07	3.34e-05	LAVIGVLMK
LVCNGVLQG	MEME-4	TLLVVMGTLVALVGL	3	11	+	19.45	2.1e-07	3.59e-05	LVVMGTLVA
LVCNGVLQG	MEME-4	GWPTTLLVVMGTLVA	7	15	+	19.45	2.1e-07	3.59e-05	LVVMGTLVA
LVCNGVLQG	MEME-4	GRNECDVCTDQLFGA	6	14	+	18.875	2.99e-07	4.82e-05	DVCTDQLFG
LVCNGVLQG	MEME-4	VIWVNNTIINGSQVW	3	11	+	14.975	2.02e-06	0.000308	WVNNTIING
LVCNGVLQG	MEME-4	ERPPLENRVLTGWGL	4	12	+	11.3625	7.26e-06	0.00105	PLENRVLTG
LVCNGVLQG	MEME-4	ETFIKNIIIQDCMWS	3	11	+	10.8625	8.61e-06	0.00119	FIKNIIIQD
# FIMO (Find Individual Motif Occurrences): Version 5.5.0 compiled on Dec 19 2022 at 09:36:54
# The format of this file is described at https://meme-suite.org/meme/doc/fimo-output-format.html.
# fimo --parse-genomic-coord --verbosity 1 --oc fimo_out_5 --bgfile ./background --motif LVCNGVLQG meme_out/meme.xml bigclq.txt
