# Supplementary material for: Reactivity Graph Yields Interpretable IgM Repertoire Signatures as Potential Tumor Biomarkers
Source: Int J Mol Sci. 2023 Jan 30;24(3):2597. doi: 10.3390/ijms24032597 (PMC9917253; doi:10.3390/ijms24032597)
Supplement: Supplementary file 1 [file ijms-24-02597-s001.zip › SupplFileS2/fimo_out_6/cisml.xml]

<?xml version='1.0' encoding='UTF-8' standalone='yes'?>
<!-- Document definition -->
<!-- http://zlab.bu.edu/~phaverty/SupplementalData/CisML/cisml.dtd -->
<!DOCTYPE cis-element-search[
<!ELEMENT cis-element-search (program-name, parameters, (pattern | multi-pattern-scan)*)>
<!ELEMENT program-name (#PCDATA)>
<!ELEMENT parameters (
  pattern-file, 
  sequence-file, 
  background-seq-file?,
  pattern-pvalue-cutoff?,
  sequence-pvalue-cutoff?,
  site-pvalue-cutoff?,
  sequence-filtering,
  ANY*
 )>
<!ELEMENT command-line (#PCDATA)>
<!ELEMENT pattern-file (#PCDATA)>
<!ELEMENT sequence-file (#PCDATA)>
<!ELEMENT background-seq-file (#PCDATA)>
<!ELEMENT pattern-pvalue-cutoff (#PCDATA)>
<!ELEMENT sequence-pvalue-cutoff (#PCDATA)>
<!ELEMENT site-pvalue-cutoff (#PCDATA)>
<!ELEMENT sequence-filtering EMPTY>
<!ELEMENT multi-pattern-scan (pattern+, ANY*)>
<!ELEMENT pattern (scanned-sequence+, ANY*)>
<!ELEMENT scanned-sequence (matched-element*, ANY*)>
<!ELEMENT matched-element (sequence)>
<!ELEMENT sequence (#PCDATA)>
<!ATTLIST cis-element-search
xmlns:xsi CDATA #IMPLIED
xmlns:mem CDATA #IMPLIED
xsi:schemaLocation CDATA #IMPLIED
>
<!ATTLIST sequence-filtering
on-off CDATA #REQUIRED
type CDATA #IMPLIED
>
<!ATTLIST multi-pattern-scan
score CDATA #IMPLIED
pvalue CDATA #IMPLIED
>
<!ATTLIST pattern
accession CDATA #REQUIRED
name CDATA #REQUIRED
pvalue CDATA #IMPLIED
score CDATA #IMPLIED
db CDATA #IMPLIED
lsid CDATA #IMPLIED
>
<!ATTLIST scanned-sequence
accession CDATA #REQUIRED
name CDATA #REQUIRED
score CDATA #IMPLIED
pvalue CDATA #IMPLIED
length CDATA #IMPLIED
db CDATA #IMPLIED
lsid CDATA #IMPLIED
>
<!ATTLIST matched-element
start CDATA #REQUIRED
stop CDATA #REQUIRED
score CDATA #IMPLIED
pvalue CDATA #IMPLIED
clusterid CDATA #IMPLIED
>

]>
<cis-element-search
  xmlns:xsi="http://www.w3.org/2001/XMLSchema-instance"
  xsi:schemaLocation="http://zlab.bu.edu/schema/cisml cisml.xsd"
  xmlns="http://zlab.bu.edu/schema/cisml"
  xmlns:mem="http://noble.gs.washington.edu/meme"
>
<program-name>fimo</program-name>
<parameters>
<command-line>fimo --parse-genomic-coord --verbosity 1 --oc fimo_out_6 --bgfile ./background --motif IPEEDLLKK meme_out/meme.xml bigclq.txt</command-line>
<pattern-file>meme_out/meme.xml</pattern-file>
<sequence-file>bigclq.txt</sequence-file>
<site-pvalue-cutoff>0.0001</site-pvalue-cutoff>
<sequence-filtering on-off="off"/>
</parameters>
<pattern accession="IPEEDLLKK" name="MEME-30">
<scanned-sequence accession="AALCRWGLLLALLPP" name="AALCRWGLLLALLPP">
</scanned-sequence>
<scanned-sequence accession="AAMELKVEDPFYWVS" name="AAMELKVEDPFYWVS">
</scanned-sequence>
<scanned-sequence accession="AAPAVADARKPPSGK" name="AAPAVADARKPPSGK">
</scanned-sequence>
<scanned-sequence accession="AAPKKKGSGSGSGMS" name="AAPKKKGSGSGSGMS">
</scanned-sequence>
<scanned-sequence accession="AAPPSTRKDYPAAKR" name="AAPPSTRKDYPAAKR">
</scanned-sequence>
<scanned-sequence accession="AARKDSGSPNPARGH" name="AARKDSGSPNPARGH">
</scanned-sequence>
<scanned-sequence accession="AASNPPAQYSWLIDG" name="AASNPPAQYSWLIDG">
</scanned-sequence>
<scanned-sequence accession="AASTQVCTGTDMKLR" name="AASTQVCTGTDMKLR">
</scanned-sequence>
<scanned-sequence accession="ADGLAVIGVLMK" name="ADGLAVIGVLMK">
</scanned-sequence>
<scanned-sequence accession="ADGYAYFLRGRLYWK" name="ADGYAYFLRGRLYWK">
</scanned-sequence>
<scanned-sequence accession="ADLSYTWDFGDSSGT" name="ADLSYTWDFGDSSGT">
</scanned-sequence>
<scanned-sequence accession="AEADLSYTWDFGDSS" name="AEADLSYTWDFGDSS">
</scanned-sequence>
<scanned-sequence accession="AEEQKLISEEDLLRK" name="AEEQKLISEEDLLRK">
<matched-element start="7" stop="15" score="30.0842" pvalue="5.6e-11">
<sequence>ISEEDLLRK</sequence>
<mem:qvalue>5.31e-08</mem:qvalue>
</matched-element>
</scanned-sequence>
<scanned-sequence accession="AEMSTPEATGMTPAE" name="AEMSTPEATGMTPAE">
</scanned-sequence>
<scanned-sequence accession="AEVLKDAIKDLVM" name="AEVLKDAIKDLVM">
</scanned-sequence>
<scanned-sequence accession="AFCLALKILDNGEWT" name="AFCLALKILDNGEWT">
</scanned-sequence>
<scanned-sequence accession="AFDDIAKYFSKEEWE" name="AFDDIAKYFSKEEWE">
</scanned-sequence>
<scanned-sequence accession="AFSPAFDNLYYWDQD" name="AFSPAFDNLYYWDQD">
</scanned-sequence>
<scanned-sequence accession="AGMQILGVVLTLLGW" name="AGMQILGVVLTLLGW">
</scanned-sequence>
<scanned-sequence accession="AITCQKPTPEKEKPD" name="AITCQKPTPEKEKPD">
</scanned-sequence>
<scanned-sequence accession="AKCTTCVEEKDSKAR" name="AKCTTCVEEKDSKAR">
</scanned-sequence>
<scanned-sequence accession="ALLAGLVSLLCRHKR" name="ALLAGLVSLLCRHKR">
</scanned-sequence>
<scanned-sequence accession="ALNFGLGRPLPLHFL" name="ALNFGLGRPLPLHFL">
</scanned-sequence>
<scanned-sequence accession="APKEDPLKKYTFWEV" name="APKEDPLKKYTFWEV">
<matched-element start="1" stop="9" score="28.3158" pvalue="1.09e-09">
<sequence>APKEDPLKK</sequence>
<mem:qvalue>6.23e-07</mem:qvalue>
</matched-element>
</scanned-sequence>
<scanned-sequence accession="APSEDIWKKFELLPT" name="APSEDIWKKFELLPT">
<matched-element start="1" stop="9" score="26.1053" pvalue="2.3e-09">
<sequence>APSEDIWKK</sequence>
<mem:qvalue>7.26e-07</mem:qvalue>
</matched-element>
</scanned-sequence>
<scanned-sequence accession="AQENPKMHNSEISKR" name="AQENPKMHNSEISKR">
</scanned-sequence>
<scanned-sequence accession="AQMRILKETELRKVK" name="AQMRILKETELRKVK">
<matched-element start="5" stop="13" score="2.72632" pvalue="1.16e-05">
<sequence>ILKETELRK</sequence>
<mem:qvalue>0.00276</mem:qvalue>
</matched-element>
</scanned-sequence>
<scanned-sequence accession="ARCPSGVKPDLSYMP" name="ARCPSGVKPDLSYMP">
</scanned-sequence>
<scanned-sequence accession="AREIPDLLEKGERLP" name="AREIPDLLEKGERLP">
</scanned-sequence>
<scanned-sequence accession="ARGHCWGPGPTQCVN" name="ARGHCWGPGPTQCVN">
</scanned-sequence>
<scanned-sequence accession="ASEKIFYVYMKRKYE" name="ASEKIFYVYMKRKYE">
</scanned-sequence>
<scanned-sequence accession="ASKADGLAVIGVLMK" name="ASKADGLAVIGVLMK">
</scanned-sequence>
<scanned-sequence accession="ASKERSGVSLAALKK" name="ASKERSGVSLAALKK">
</scanned-sequence>
<scanned-sequence accession="AVRPKYLLGREVTGN" name="AVRPKYLLGREVTGN">
</scanned-sequence>
<scanned-sequence accession="AYSLTLQGLGISWLG" name="AYSLTLQGLGISWLG">
</scanned-sequence>
<scanned-sequence accession="CAGSGSGSGMASAGM" name="CAGSGSGSGMASAGM">
</scanned-sequence>
<scanned-sequence accession="CEPEAQNTTYLWWVN" name="CEPEAQNTTYLWWVN">
</scanned-sequence>
<scanned-sequence accession="CEPEIQNTTYLWWVN" name="CEPEIQNTTYLWWVN">
</scanned-sequence>
<scanned-sequence accession="CEPETQDATYLWWVN" name="CEPETQDATYLWWVN">
</scanned-sequence>
<scanned-sequence accession="CHAASNPPAQYSWFV" name="CHAASNPPAQYSWFV">
</scanned-sequence>
<scanned-sequence accession="CHAASNPPAQYSWLI" name="CHAASNPPAQYSWLI">
</scanned-sequence>
<scanned-sequence accession="CHSASNPSPQYSWRI" name="CHSASNPSPQYSWRI">
</scanned-sequence>
<scanned-sequence accession="CIFPDGGPCPSGSWS" name="CIFPDGGPCPSGSWS">
</scanned-sequence>
<scanned-sequence accession="CNGVLQGITSWGSEP" name="CNGVLQGITSWGSEP">
</scanned-sequence>
<scanned-sequence accession="CPPGKPTTSEKIHER" name="CPPGKPTTSEKIHER">
</scanned-sequence>
<scanned-sequence accession="CPSGVKPDLSYMPIW" name="CPSGVKPDLSYMPIW">
</scanned-sequence>
<scanned-sequence accession="CQGGLPKEACMEISS" name="CQGGLPKEACMEISS">
</scanned-sequence>
<scanned-sequence accession="CQKPTPEKEKPDPYK" name="CQKPTPEKEKPDPYK">
</scanned-sequence>
<scanned-sequence accession="CTSPRSSDTEENVKR" name="CTSPRSSDTEENVKR">
</scanned-sequence>
<scanned-sequence accession="DACIFPDGGPCPSGS" name="DACIFPDGGPCPSGS">
</scanned-sequence>
<scanned-sequence accession="DCKFGWTGPNCERKK" name="DCKFGWTGPNCERKK">
</scanned-sequence>
<scanned-sequence accession="DDIAKYFSKEEWEKM" name="DDIAKYFSKEEWEKM">
</scanned-sequence>
<scanned-sequence accession="DGGPCPSGSWSQKRS" name="DGGPCPSGSWSQKRS">
</scanned-sequence>
<scanned-sequence accession="DHILEPSIPWKS" name="DHILEPSIPWKS">
</scanned-sequence>
<scanned-sequence accession="DHILEPSIPWKSK" name="DHILEPSIPWKSK">
</scanned-sequence>
<scanned-sequence accession="DHLLEPLLPLKSKL" name="DHLLEPLLPLKSKL">
</scanned-sequence>
<scanned-sequence accession="DIWKKFELLPTPPLS" name="DIWKKFELLPTPPLS">
</scanned-sequence>
<scanned-sequence accession="DLMLSPDDIEQWFTE" name="DLMLSPDDIEQWFTE">
</scanned-sequence>
<scanned-sequence accession="DLTLGLEPSEEEAPR" name="DLTLGLEPSEEEAPR">
</scanned-sequence>
<scanned-sequence accession="DNYALAVLDNGDPLN" name="DNYALAVLDNGDPLN">
</scanned-sequence>
<scanned-sequence accession="DPEEDDEGSGSGSGM" name="DPEEDDEGSGSGSGM">
</scanned-sequence>
<scanned-sequence accession="DPSGYLAEADLSYTW" name="DPSGYLAEADLSYTW">
</scanned-sequence>
<scanned-sequence accession="DPTISPSYTYYRPGV" name="DPTISPSYTYYRPGV">
</scanned-sequence>
<scanned-sequence accession="DQCVACAHYKDPPFC" name="DQCVACAHYKDPPFC">
</scanned-sequence>
<scanned-sequence accession="DQLGYPQHPGLNAHG" name="DQLGYPQHPGLNAHG">
</scanned-sequence>
<scanned-sequence accession="DSKARLVLTSGIVFV" name="DSKARLVLTSGIVFV">
</scanned-sequence>
<scanned-sequence accession="DYIALNEDLRSWTAA" name="DYIALNEDLRSWTAA">
</scanned-sequence>
<scanned-sequence accession="DYIKSYLEQASRIWS" name="DYIKSYLEQASRIWS">
</scanned-sequence>
<scanned-sequence accession="EAGSGSGSGMEEPQS" name="EAGSGSGSGMEEPQS">
</scanned-sequence>
<scanned-sequence accession="EAQKRELGASLYLGW" name="EAQKRELGASLYLGW">
</scanned-sequence>
<scanned-sequence accession="EATGQFRVYPELPKP" name="EATGQFRVYPELPKP">
</scanned-sequence>
<scanned-sequence accession="EAYVMAGVGSPYVSR" name="EAYVMAGVGSPYVSR">
</scanned-sequence>
<scanned-sequence accession="EEAAMELKVEDPFYW" name="EEAAMELKVEDPFYW">
</scanned-sequence>
<scanned-sequence accession="EGLPKPLTLRWELSS" name="EGLPKPLTLRWELSS">
</scanned-sequence>
<scanned-sequence accession="EISKRLGAEWKLLSE" name="EISKRLGAEWKLLSE">
</scanned-sequence>
<scanned-sequence accession="EKIFYVYMKRKYEAM" name="EKIFYVYMKRKYEAM">
</scanned-sequence>
<scanned-sequence accession="EKQPLLMEKEDYHSL" name="EKQPLLMEKEDYHSL">
</scanned-sequence>
<scanned-sequence accession="ELAALCRWGLLLALL" name="ELAALCRWGLLLALL">
</scanned-sequence>
<scanned-sequence accession="ELMTFGAKPYDGIPA" name="ELMTFGAKPYDGIPA">
</scanned-sequence>
<scanned-sequence accession="ELRNPFGSGSGSGMA" name="ELRNPFGSGSGSGMA">
</scanned-sequence>
<scanned-sequence accession="EPALGTTCYASGWGS" name="EPALGTTCYASGWGS">
</scanned-sequence>
<scanned-sequence accession="EPEPEPEPEPVKEEK" name="EPEPEPEPEPVKEEK">
</scanned-sequence>
<scanned-sequence accession="EPEPEPEPVKEEKLS" name="EPEPEPEPVKEEKLS">
</scanned-sequence>
<scanned-sequence accession="EPEPEPVKEEKLSPE" name="EPEPEPVKEEKLSPE">
</scanned-sequence>
<scanned-sequence accession="EPEPVKEEKLSPEPI" name="EPEPVKEEKLSPEPI">
</scanned-sequence>
<scanned-sequence accession="EPQISPGGLEPPSEK" name="EPQISPGGLEPPSEK">
</scanned-sequence>
<scanned-sequence accession="EPRAPWIEQEGPEYW" name="EPRAPWIEQEGPEYW">
</scanned-sequence>
<scanned-sequence accession="EQKLISEEDLLRKRR" name="EQKLISEEDLLRKRR">
<matched-element start="5" stop="13" score="30.0842" pvalue="5.6e-11">
<sequence>ISEEDLLRK</sequence>
<mem:qvalue>5.31e-08</mem:qvalue>
</matched-element>
</scanned-sequence>
<scanned-sequence accession="EQLNDSSEEEDEIDG" name="EQLNDSSEEEDEIDG">
</scanned-sequence>
<scanned-sequence accession="EQLQAKMPMKKEAKP" name="EQLQAKMPMKKEAKP">
</scanned-sequence>
<scanned-sequence accession="EQRRVYLEGTCVEWL" name="EQRRVYLEGTCVEWL">
</scanned-sequence>
<scanned-sequence accession="ERPPLENRVLTGWGL" name="ERPPLENRVLTGWGL">
</scanned-sequence>
<scanned-sequence accession="ESISVSSEQLAQFR" name="ESISVSSEQLAQFR">
</scanned-sequence>
<scanned-sequence accession="ESTGMTPEKVPVSEV" name="ESTGMTPEKVPVSEV">
</scanned-sequence>
<scanned-sequence accession="ETEYHADGGKVPIKW" name="ETEYHADGGKVPIKW">
</scanned-sequence>
<scanned-sequence accession="ETFIKNIIIQDCMWS" name="ETFIKNIIIQDCMWS">
</scanned-sequence>
<scanned-sequence accession="EVLKDAIKDLVMTKP" name="EVLKDAIKDLVMTKP">
</scanned-sequence>
<scanned-sequence accession="EWKLLSETEKRPFID" name="EWKLLSETEKRPFID">
</scanned-sequence>
<scanned-sequence accession="EYHADGGKVPIKWMA" name="EYHADGGKVPIKWMA">
</scanned-sequence>
<scanned-sequence accession="FCQLAKTCPVQLWVD" name="FCQLAKTCPVQLWVD">
</scanned-sequence>
<scanned-sequence accession="FIDEAKRLRALHMKE" name="FIDEAKRLRALHMKE">
</scanned-sequence>
<scanned-sequence accession="FPDGGPCPSGSWSQK" name="FPDGGPCPSGSWSQK">
</scanned-sequence>
<scanned-sequence accession="FPGSQKVLPDGQVIW" name="FPGSQKVLPDGQVIW">
</scanned-sequence>
<scanned-sequence accession="FPRACVSSKNLMEKE" name="FPRACVSSKNLMEKE">
</scanned-sequence>
<scanned-sequence accession="FQNSTFSFRNALEGF" name="FQNSTFSFRNALEGF">
</scanned-sequence>
<scanned-sequence accession="FSIALNFPGSQKVLP" name="FSIALNFPGSQKVLP">
</scanned-sequence>
<scanned-sequence accession="FTCEPEAQNTTYLWW" name="FTCEPEAQNTTYLWW">
</scanned-sequence>
<scanned-sequence accession="FTCEPETQDATYLWW" name="FTCEPETQDATYLWW">
</scanned-sequence>
<scanned-sequence accession="FVVLHSFTDAIFDEW" name="FVVLHSFTDAIFDEW">
</scanned-sequence>
<scanned-sequence accession="FWQEGWSGQVYQDWL" name="FWQEGWSGQVYQDWL">
</scanned-sequence>
<scanned-sequence accession="GAAPQPHPPPAFSPA" name="GAAPQPHPPPAFSPA">
</scanned-sequence>
<scanned-sequence accession="GAPRGPHGGAASGLN" name="GAPRGPHGGAASGLN">
</scanned-sequence>
<scanned-sequence accession="GAQGQFPRVCMTVDS" name="GAQGQFPRVCMTVDS">
</scanned-sequence>
<scanned-sequence accession="GAQIPEKIQKAFDDI" name="GAQIPEKIQKAFDDI">
</scanned-sequence>
<scanned-sequence accession="GCQVVQGNLELTYLP" name="GCQVVQGNLELTYLP">
</scanned-sequence>
<scanned-sequence accession="GDFFISSKDLGYDYS" name="GDFFISSKDLGYDYS">
</scanned-sequence>
<scanned-sequence accession="GDSGGPLVCNGVLQG" name="GDSGGPLVCNGVLQG">
</scanned-sequence>
<scanned-sequence accession="GEGKVTLRIRNVRFS" name="GEGKVTLRIRNVRFS">
</scanned-sequence>
<scanned-sequence accession="GERLPQPPICTIDVY" name="GERLPQPPICTIDVY">
</scanned-sequence>
<scanned-sequence accession="GGITGSMSLASGK" name="GGITGSMSLASGK">
</scanned-sequence>
<scanned-sequence accession="GGQLQPGYPALASRH" name="GGQLQPGYPALASRH">
</scanned-sequence>
<scanned-sequence accession="GGVLVHPQWVLTAAH" name="GGVLVHPQWVLTAAH">
</scanned-sequence>
<scanned-sequence accession="GHCWGPGPTQCVNCS" name="GHCWGPGPTQCVNCS">
</scanned-sequence>
<scanned-sequence accession="GILLVVVLGVVFGIL" name="GILLVVVLGVVFGIL">
</scanned-sequence>
<scanned-sequence accession="GITGSMSLASGKSLL" name="GITGSMSLASGKSLL">
</scanned-sequence>
<scanned-sequence accession="GKDYIALNEDLRSWT" name="GKDYIALNEDLRSWT">
</scanned-sequence>
<scanned-sequence accession="GLALIHHNTHLCFVH" name="GLALIHHNTHLCFVH">
</scanned-sequence>
<scanned-sequence accession="GLKAKPKLKRAAP" name="GLKAKPKLKRAAP">
</scanned-sequence>
<scanned-sequence accession="GLPEGTPKDPILRS" name="GLPEGTPKDPILRS">
</scanned-sequence>
<scanned-sequence accession="GMPLNVSFTNRNYDL" name="GMPLNVSFTNRNYDL">
</scanned-sequence>
<scanned-sequence accession="GNIQQHTQELFISNI" name="GNIQQHTQELFISNI">
</scanned-sequence>
<scanned-sequence accession="GPAGQAEPDRAHYNI" name="GPAGQAEPDRAHYNI">
</scanned-sequence>
<scanned-sequence accession="GPLVCNGVLQGITSW" name="GPLVCNGVLQGITSW">
</scanned-sequence>
<scanned-sequence accession="GQIFSRSASPIPR" name="GQIFSRSASPIPR">
</scanned-sequence>
<scanned-sequence accession="GRDYWRFHPSTRRVD" name="GRDYWRFHPSTRRVD">
</scanned-sequence>
<scanned-sequence accession="GREIIYPNASLLIQN" name="GREIIYPNASLLIQN">
</scanned-sequence>
<scanned-sequence accession="GRLQGISPKIMPKKP" name="GRLQGISPKIMPKKP">
</scanned-sequence>
<scanned-sequence accession="GRNECDVCTDQLFGA" name="GRNECDVCTDQLFGA">
</scanned-sequence>
<scanned-sequence accession="GRPGAPGGSGSGP" name="GRPGAPGGSGSGP">
</scanned-sequence>
<scanned-sequence accession="GRPLPLHFLRRASKI" name="GRPLPLHFLRRASKI">
</scanned-sequence>
<scanned-sequence accession="GSDCTTIHYNYMCNS" name="GSDCTTIHYNYMCNS">
</scanned-sequence>
<scanned-sequence accession="GSDVFDGDLGMGAAK" name="GSDVFDGDLGMGAAK">
</scanned-sequence>
<scanned-sequence accession="GSGLALIHHNTHLCF" name="GSGLALIHHNTHLCF">
</scanned-sequence>
<scanned-sequence accession="GSGMALRVTRNSKIN" name="GSGMALRVTRNSKIN">
</scanned-sequence>
<scanned-sequence accession="GSGMELAALCRWGLL" name="GSGMELAALCRWGLL">
</scanned-sequence>
<scanned-sequence accession="GSGMLLAVLYCLLWS" name="GSGMLLAVLYCLLWS">
</scanned-sequence>
<scanned-sequence accession="GSGMYNMMETELKPP" name="GSGMYNMMETELKPP">
</scanned-sequence>
<scanned-sequence accession="GSGSGMDLVLKRCLL" name="GSGSGMDLVLKRCLL">
</scanned-sequence>
<scanned-sequence accession="GSGSGMYNMMETELK" name="GSGSGMYNMMETELK">
</scanned-sequence>
<scanned-sequence accession="GSGSGSGMAVMAPRT" name="GSGSGSGMAVMAPRT">
</scanned-sequence>
<scanned-sequence accession="GSGSGSGMDLVLKRC" name="GSGSGSGMDLVLKRC">
</scanned-sequence>
<scanned-sequence accession="GSPSAGGHSKPPHSP" name="GSPSAGGHSKPPHSP">
</scanned-sequence>
<scanned-sequence accession="GSTPMFNDINIYDLF" name="GSTPMFNDINIYDLF">
</scanned-sequence>
<scanned-sequence accession="GTLVALVGLFVLLAF" name="GTLVALVGLFVLLAF">
</scanned-sequence>
<scanned-sequence accession="GVPDPSDGLSARNRQ" name="GVPDPSDGLSARNRQ">
</scanned-sequence>
<scanned-sequence accession="GWGLNWDLGLSQW" name="GWGLNWDLGLSQW">
</scanned-sequence>
<scanned-sequence accession="GWPTTLLVVMGTLVA" name="GWPTTLLVVMGTLVA">
</scanned-sequence>
<scanned-sequence accession="GYDVEKNNSRIKLGL" name="GYDVEKNNSRIKLGL">
</scanned-sequence>
<scanned-sequence accession="GYPALASRHWQGLPS" name="GYPALASRHWQGLPS">
</scanned-sequence>
<scanned-sequence accession="HADGGKVPIKWMALE" name="HADGGKVPIKWMALE">
</scanned-sequence>
<scanned-sequence accession="HAFFPKTHREGDVHF" name="HAFFPKTHREGDVHF">
</scanned-sequence>
<scanned-sequence accession="HILEPSIPWKSKLLT" name="HILEPSIPWKSKLLT">
</scanned-sequence>
<scanned-sequence accession="HLCLAATKYPLLKLL" name="HLCLAATKYPLLKLL">
</scanned-sequence>
<scanned-sequence accession="HMGSGSGSGMASLSR" name="HMGSGSGSGMASLSR">
</scanned-sequence>
<scanned-sequence accession="HSNLDHILEPSIPWK" name="HSNLDHILEPSIPWK">
</scanned-sequence>
<scanned-sequence accession="HSYQEEAAMELKVED" name="HSYQEEAAMELKVED">
</scanned-sequence>
<scanned-sequence accession="HVSTAPTGSWFSA" name="HVSTAPTGSWFSA">
</scanned-sequence>
<scanned-sequence accession="IAKYFSKEEWEKMKA" name="IAKYFSKEEWEKMKA">
</scanned-sequence>
<scanned-sequence accession="IALNEDLRSWTAADM" name="IALNEDLRSWTAADM">
</scanned-sequence>
<scanned-sequence accession="IALNFPGSQKVLPDG" name="IALNFPGSQKVLPDG">
</scanned-sequence>
<scanned-sequence accession="ICTIDVYMIMVKCWM" name="ICTIDVYMIMVKCWM">
</scanned-sequence>
<scanned-sequence accession="IDVVSVEKRQAPGKR" name="IDVVSVEKRQAPGKR">
</scanned-sequence>
<scanned-sequence accession="IGDFAFVTDNTYTKH" name="IGDFAFVTDNTYTKH">
</scanned-sequence>
<scanned-sequence accession="IGEVDVEQHTLAKYL" name="IGEVDVEQHTLAKYL">
</scanned-sequence>
<scanned-sequence accession="IGNKVSEQLQAKMPM" name="IGNKVSEQLQAKMPM">
</scanned-sequence>
<scanned-sequence accession="IITLEDSSGNLLGRN" name="IITLEDSSGNLLGRN">
</scanned-sequence>
<scanned-sequence accession="IKDLVMTKPAPTC" name="IKDLVMTKPAPTC">
</scanned-sequence>
<scanned-sequence accession="IKSDLVNEEATGQFR" name="IKSDLVNEEATGQFR">
</scanned-sequence>
<scanned-sequence accession="IKSYLEQASRIWSWL" name="IKSYLEQASRIWSWL">
</scanned-sequence>
<scanned-sequence accession="ILEPSIPWKSKLLTL" name="ILEPSIPWKSKLLTL">
</scanned-sequence>
<scanned-sequence accession="ILRNQDDRELWPRKF" name="ILRNQDDRELWPRKF">
</scanned-sequence>
<scanned-sequence accession="IMSTESITGSLGPLL" name="IMSTESITGSLGPLL">
</scanned-sequence>
<scanned-sequence accession="IPKPSPWAPKKHR" name="IPKPSPWAPKKHR">
</scanned-sequence>
<scanned-sequence accession="IQKLTGDENFTIPYW" name="IQKLTGDENFTIPYW">
</scanned-sequence>
<scanned-sequence accession="IRDFYNPLVAEAQKR" name="IRDFYNPLVAEAQKR">
</scanned-sequence>
<scanned-sequence accession="ISDPEEDDEGSGSGS" name="ISDPEEDDEGSGSGS">
</scanned-sequence>
<scanned-sequence accession="ISEEDLLRKRREQLK" name="ISEEDLLRKRREQLK">
<matched-element start="1" stop="9" score="30.0842" pvalue="5.6e-11">
<sequence>ISEEDLLRK</sequence>
<mem:qvalue>5.31e-08</mem:qvalue>
</matched-element>
</scanned-sequence>
<scanned-sequence accession="ISMYLPGAEVPEPAA" name="ISMYLPGAEVPEPAA">
</scanned-sequence>
<scanned-sequence accession="ISPGGLEPPSEKHFR" name="ISPGGLEPPSEKHFR">
</scanned-sequence>
<scanned-sequence accession="ITGAVVAAVMWRRKS" name="ITGAVVAAVMWRRKS">
</scanned-sequence>
<scanned-sequence accession="ITGYLYISAWPDSLP" name="ITGYLYISAWPDSLP">
</scanned-sequence>
<scanned-sequence accession="ITTQHWLGLLGPNGT" name="ITTQHWLGLLGPNGT">
</scanned-sequence>
<scanned-sequence accession="KANKEILDEAYVMAG" name="KANKEILDEAYVMAG">
</scanned-sequence>
<scanned-sequence accession="KDAIKDLVMTKPAPT" name="KDAIKDLVMTKPAPT">
</scanned-sequence>
<scanned-sequence accession="KFDPVKVKALEGFPR" name="KFDPVKVKALEGFPR">
</scanned-sequence>
<scanned-sequence accession="KFELLPTPPLSPSRR" name="KFELLPTPPLSPSRR">
</scanned-sequence>
<scanned-sequence accession="KILDNGEWTPTLQHY" name="KILDNGEWTPTLQHY">
</scanned-sequence>
<scanned-sequence accession="KLTGDENFTIPYWDW" name="KLTGDENFTIPYWDW">
</scanned-sequence>
<scanned-sequence accession="KNLMEKECCPPWSGD" name="KNLMEKECCPPWSGD">
</scanned-sequence>
<scanned-sequence accession="KNRETIEKLLSKLL" name="KNRETIEKLLSKLL">
</scanned-sequence>
<scanned-sequence accession="KPTTSEKIHERSGPK" name="KPTTSEKIHERSGPK">
</scanned-sequence>
<scanned-sequence accession="KRSFVYVWKTWGQYW" name="KRSFVYVWKTWGQYW">
</scanned-sequence>
<scanned-sequence accession="KTEGPDSDGSGSGSG" name="KTEGPDSDGSGSGSG">
</scanned-sequence>
<scanned-sequence accession="KVGSGSGSGMSPLWW" name="KVGSGSGSGMSPLWW">
</scanned-sequence>
<scanned-sequence accession="LAPSTLRSLRKRRLS" name="LAPSTLRSLRKRRLS">
</scanned-sequence>
<scanned-sequence accession="LDHILEPSIPWKSKL" name="LDHILEPSIPWKSKL">
</scanned-sequence>
<scanned-sequence accession="LDLLFWEQGGLCK" name="LDLLFWEQGGLCK">
</scanned-sequence>
<scanned-sequence accession="LDNGEWTPTLQHYLS" name="LDNGEWTPTLQHYLS">
</scanned-sequence>
<scanned-sequence accession="LENNEKAPKVVILKK" name="LENNEKAPKVVILKK">
<matched-element start="7" stop="15" score="8.11579" pvalue="5.62e-06">
<sequence>APKVVILKK</sequence>
<mem:qvalue>0.0016</mem:qvalue>
</matched-element>
</scanned-sequence>
<scanned-sequence accession="LEPSIPWKSKLL" name="LEPSIPWKSKLL">
</scanned-sequence>
<scanned-sequence accession="LEQASRIWSWLLGAA" name="LEQASRIWSWLLGAA">
</scanned-sequence>
<scanned-sequence accession="LGASLYLGWAASGLL" name="LGASLYLGWAASGLL">
</scanned-sequence>
<scanned-sequence accession="LGAVITGAVVAAVMW" name="LGAVITGAVVAAVMW">
</scanned-sequence>
<scanned-sequence accession="LGSGAFGTVYKGIWI" name="LGSGAFGTVYKGIWI">
</scanned-sequence>
<scanned-sequence accession="LGWVNGLVSCALPMW" name="LGWVNGLVSCALPMW">
</scanned-sequence>
<scanned-sequence accession="LIGCKPPIGEHWGKG" name="LIGCKPPIGEHWGKG">
</scanned-sequence>
<scanned-sequence accession="LIGSGSGSGMDLVLK" name="LIGSGSGSGMDLVLK">
</scanned-sequence>
<scanned-sequence accession="LKAKPKFTLGKRKAT" name="LKAKPKFTLGKRKAT">
</scanned-sequence>
<scanned-sequence accession="LKVEDPFYWVSPGVL" name="LKVEDPFYWVSPGVL">
</scanned-sequence>
<scanned-sequence accession="LLCVSPMCMMIEPPK" name="LLCVSPMCMMIEPPK">
</scanned-sequence>
<scanned-sequence accession="LLEDDDMGDLVDAEE" name="LLEDDDMGDLVDAEE">
</scanned-sequence>
<scanned-sequence accession="LLEPLLPLKSKLLTL" name="LLEPLLPLKSKLLTL">
</scanned-sequence>
<scanned-sequence accession="LLLLSGALALTQTWA" name="LLLLSGALALTQTWA">
</scanned-sequence>
<scanned-sequence accession="LLNWCMQIAKGMSYL" name="LLNWCMQIAKGMSYL">
</scanned-sequence>
<scanned-sequence accession="LLSGALALTQTWAGS" name="LLSGALALTQTWAGS">
</scanned-sequence>
<scanned-sequence accession="LLVHNLPQHLFGYSW" name="LLVHNLPQHLFGYSW">
</scanned-sequence>
<scanned-sequence accession="LNDHILEPSIPWKSK" name="LNDHILEPSIPWKSK">
</scanned-sequence>
<scanned-sequence accession="LNEALELKDAQAGKE" name="LNEALELKDAQAGKE">
</scanned-sequence>
<scanned-sequence accession="LNEDLRSWTAADMAA" name="LNEDLRSWTAADMAA">
</scanned-sequence>
<scanned-sequence accession="LPLSHMGSGSGSGMA" name="LPLSHMGSGSGSGMA">
</scanned-sequence>
<scanned-sequence accession="LPSETDGYVAPLTCS" name="LPSETDGYVAPLTCS">
</scanned-sequence>
<scanned-sequence accession="LPTPPLSPSRRSGLC" name="LPTPPLSPSRRSGLC">
</scanned-sequence>
<scanned-sequence accession="LQAKMPMKKEAKPSA" name="LQAKMPMKKEAKPSA">
</scanned-sequence>
<scanned-sequence accession="LQGISPKIMPKKPAE" name="LQGISPKIMPKKPAE">
</scanned-sequence>
<scanned-sequence accession="LQGITSWGSEPCALP" name="LQGITSWGSEPCALP">
</scanned-sequence>
<scanned-sequence accession="LQPPAPSEDIWKKFE" name="LQPPAPSEDIWKKFE">
<matched-element start="5" stop="13" score="26.1053" pvalue="2.3e-09">
<sequence>APSEDIWKK</sequence>
<mem:qvalue>7.26e-07</mem:qvalue>
</matched-element>
</scanned-sequence>
<scanned-sequence accession="LRDMISMYLPGAEVP" name="LRDMISMYLPGAEVP">
</scanned-sequence>
<scanned-sequence accession="LRNFSLMLLRYIGKK" name="LRNFSLMLLRYIGKK">
</scanned-sequence>
<scanned-sequence accession="LRNSCAGSGSGSGMA" name="LRNSCAGSGSGSGMA">
</scanned-sequence>
<scanned-sequence accession="LSCHAASNPPAQYSW" name="LSCHAASNPPAQYSW">
</scanned-sequence>
<scanned-sequence accession="LSCHSASNPSPQYSW" name="LSCHSASNPSPQYSW">
</scanned-sequence>
<scanned-sequence accession="LSGTTAAQVTTTEWV" name="LSGTTAAQVTTTEWV">
</scanned-sequence>
<scanned-sequence accession="LSHMGSGSGSGMASL" name="LSHMGSGSGSGMASL">
</scanned-sequence>
<scanned-sequence accession="LSISSCLQQLSLLMW" name="LSISSCLQQLSLLMW">
</scanned-sequence>
<scanned-sequence accession="LSKLLCVSPMCMMIE" name="LSKLLCVSPMCMMIE">
</scanned-sequence>
<scanned-sequence accession="LSQETFSDLWKLLPE" name="LSQETFSDLWKLLPE">
</scanned-sequence>
<scanned-sequence accession="LSYTWDFGDSSGTLI" name="LSYTWDFGDSSGTLI">
</scanned-sequence>
<scanned-sequence accession="LTCEPEIQNTTYLWW" name="LTCEPEIQNTTYLWW">
</scanned-sequence>
<scanned-sequence accession="LTSCGSSPVPGTTDG" name="LTSCGSSPVPGTTDG">
</scanned-sequence>
<scanned-sequence accession="LTVSCQGGLPKEACM" name="LTVSCQGGLPKEACM">
</scanned-sequence>
<scanned-sequence accession="LVCNGVLQGITSWGS" name="LVCNGVLQGITSWGS">
</scanned-sequence>
<scanned-sequence accession="LVETRPAGDGTFQKW" name="LVETRPAGDGTFQKW">
</scanned-sequence>
<scanned-sequence accession="LVGDEVELPCRISPG" name="LVGDEVELPCRISPG">
</scanned-sequence>
<scanned-sequence accession="LVRRNIFDLSAPEKD" name="LVRRNIFDLSAPEKD">
</scanned-sequence>
<scanned-sequence accession="LWWVNNQSLPVSPRL" name="LWWVNNQSLPVSPRL">
</scanned-sequence>
<scanned-sequence accession="MDDLMLSPDDIEQWF" name="MDDLMLSPDDIEQWF">
</scanned-sequence>
<scanned-sequence accession="MELKVEDPFYWVSPG" name="MELKVEDPFYWVSPG">
</scanned-sequence>
<scanned-sequence accession="MESPSAPPHRWCIPW" name="MESPSAPPHRWCIPW">
</scanned-sequence>
<scanned-sequence accession="MFKTEGPDSDGSGSG" name="MFKTEGPDSDGSGSG">
</scanned-sequence>
<scanned-sequence accession="MGRNSMKLPTLKDIR" name="MGRNSMKLPTLKDIR">
</scanned-sequence>
<scanned-sequence accession="MHNSEISKRLGAEWK" name="MHNSEISKRLGAEWK">
</scanned-sequence>
<scanned-sequence accession="MKASEKIFYVYMKRK" name="MKASEKIFYVYMKRK">
</scanned-sequence>
<scanned-sequence accession="MKKDKYTLPGGLLAP" name="MKKDKYTLPGGLLAP">
</scanned-sequence>
<scanned-sequence accession="MLDLQPETTDLYCYE" name="MLDLQPETTDLYCYE">
</scanned-sequence>
<scanned-sequence accession="MLSPDDIEQWFTEDP" name="MLSPDDIEQWFTEDP">
</scanned-sequence>
<scanned-sequence accession="MPTAESTGMTPEKVP" name="MPTAESTGMTPEKVP">
</scanned-sequence>
<scanned-sequence accession="MSTPEATGMTPAEVS" name="MSTPEATGMTPAEVS">
</scanned-sequence>
<scanned-sequence accession="MWSGFSAAAKLVSEK" name="MWSGFSAAAKLVSEK">
</scanned-sequence>
<scanned-sequence accession="NAENKAKINMAGAKR" name="NAENKAKINMAGAKR">
</scanned-sequence>
<scanned-sequence accession="NGAYSLTLQGLGISW" name="NGAYSLTLQGLGISW">
</scanned-sequence>
<scanned-sequence accession="NGEWTPTLQHYLSYT" name="NGEWTPTLQHYLSYT">
</scanned-sequence>
<scanned-sequence accession="NGLVSCALPMWKVTA" name="NGLVSCALPMWKVTA">
</scanned-sequence>
<scanned-sequence accession="NGTPEGPLRRNPGNH" name="NGTPEGPLRRNPGNH">
</scanned-sequence>
<scanned-sequence accession="NKVSEQLQAKMPMKK" name="NKVSEQLQAKMPMKK">
</scanned-sequence>
<scanned-sequence accession="NNQLALTLIDTNRSR" name="NNQLALTLIDTNRSR">
</scanned-sequence>
<scanned-sequence accession="NQAQMRILKETELRK" name="NQAQMRILKETELRK">
<matched-element start="7" stop="15" score="2.72632" pvalue="1.16e-05">
<sequence>ILKETELRK</sequence>
<mem:qvalue>0.00276</mem:qvalue>
</matched-element>
</scanned-sequence>
<scanned-sequence accession="NQMGRNSMKLPTLKD" name="NQMGRNSMKLPTLKD">
</scanned-sequence>
<scanned-sequence accession="NSCAGSGSGSGMASA" name="NSCAGSGSGSGMASA">
</scanned-sequence>
<scanned-sequence accession="NSEISKRLGAEWKLL" name="NSEISKRLGAEWKLL">
</scanned-sequence>
<scanned-sequence accession="NWCMQIAKGMSYLED" name="NWCMQIAKGMSYLED">
</scanned-sequence>
<scanned-sequence accession="NYVGSGSGSGMESPS" name="NYVGSGSGSGMESPS">
</scanned-sequence>
<scanned-sequence accession="PAAKRVKLDSVRVLR" name="PAAKRVKLDSVRVLR">
</scanned-sequence>
<scanned-sequence accession="PAAPAPAPSWPLSSS" name="PAAPAPAPSWPLSSS">
</scanned-sequence>
<scanned-sequence accession="PATPLSCCTETQW" name="PATPLSCCTETQW">
</scanned-sequence>
<scanned-sequence accession="PDSDGSGSGSGMELA" name="PDSDGSGSGSGMELA">
</scanned-sequence>
<scanned-sequence accession="PESLEECDSELEIKR" name="PESLEECDSELEIKR">
</scanned-sequence>
<scanned-sequence accession="PESRLLEFYLAMPFA" name="PESRLLEFYLAMPFA">
</scanned-sequence>
<scanned-sequence accession="PFGSGSGSGMAVMAP" name="PFGSGSGSGMAVMAP">
</scanned-sequence>
<scanned-sequence accession="PFTGVDDRESWPSVF" name="PFTGVDDRESWPSVF">
</scanned-sequence>
<scanned-sequence accession="PGKPTTSEKIHERSG" name="PGKPTTSEKIHERSG">
</scanned-sequence>
<scanned-sequence accession="PGRDRRTEEENLRKK" name="PGRDRRTEEENLRKK">
</scanned-sequence>
<scanned-sequence accession="PGSGSGSGMAPAAWL" name="PGSGSGSGMAPAAWL">
</scanned-sequence>
<scanned-sequence accession="PKMHNSEISKRLGAE" name="PKMHNSEISKRLGAE">
</scanned-sequence>
<scanned-sequence accession="PLILSRIVGGWECEK" name="PLILSRIVGGWECEK">
</scanned-sequence>
<scanned-sequence accession="PLSPSRRSGLCSPSY" name="PLSPSRRSGLCSPSY">
</scanned-sequence>
<scanned-sequence accession="PNVSVPSSSSTPLLY" name="PNVSVPSSSSTPLLY">
</scanned-sequence>
<scanned-sequence accession="PPAFSPAFDNLYYWD" name="PPAFSPAFDNLYYWD">
</scanned-sequence>
<scanned-sequence accession="PPAPSEDIWKKFELL" name="PPAPSEDIWKKFELL">
<matched-element start="3" stop="11" score="26.1053" pvalue="2.3e-09">
<sequence>APSEDIWKK</sequence>
<mem:qvalue>7.26e-07</mem:qvalue>
</matched-element>
</scanned-sequence>
<scanned-sequence accession="PPFSLSPVPTLGSRS" name="PPFSLSPVPTLGSRS">
</scanned-sequence>
<scanned-sequence accession="PPLSQETFSDLWKLL" name="PPLSQETFSDLWKLL">
</scanned-sequence>
<scanned-sequence accession="PPRPIPKPSPWAPK" name="PPRPIPKPSPWAPK">
</scanned-sequence>
<scanned-sequence accession="PPSTRKDYPAAKRVK" name="PPSTRKDYPAAKRVK">
</scanned-sequence>
<scanned-sequence accession="PQLPHSSSHWLRLPR" name="PQLPHSSSHWLRLPR">
</scanned-sequence>
<scanned-sequence accession="PQQPESLEECDSELE" name="PQQPESLEECDSELE">
</scanned-sequence>
<scanned-sequence accession="PRPASSLRPPRCGVP" name="PRPASSLRPPRCGVP">
</scanned-sequence>
<scanned-sequence accession="PSGAMPNQAQMRILK" name="PSGAMPNQAQMRILK">
</scanned-sequence>
<scanned-sequence accession="PSISSNNSKPVEDKD" name="PSISSNNSKPVEDKD">
</scanned-sequence>
<scanned-sequence accession="PSSSSTPLLYPSLA" name="PSSSSTPLLYPSLA">
</scanned-sequence>
<scanned-sequence accession="PSTLRSLRKRRLSSP" name="PSTLRSLRKRRLSSP">
</scanned-sequence>
<scanned-sequence accession="PSYVAVTPFSLRGDN" name="PSYVAVTPFSLRGDN">
</scanned-sequence>
<scanned-sequence accession="PVLGPLVALIICYNW" name="PVLGPLVALIICYNW">
</scanned-sequence>
<scanned-sequence accession="PVSGLSIGTGRAMLG" name="PVSGLSIGTGRAMLG">
</scanned-sequence>
<scanned-sequence accession="QAPLPCVLWPVLP" name="QAPLPCVLWPVLP">
</scanned-sequence>
<scanned-sequence accession="QASRIWSWLLGAAMV" name="QASRIWSWLLGAAMV">
</scanned-sequence>
<scanned-sequence accession="QDLLNWCMQIAKGMS" name="QDLLNWCMQIAKGMS">
</scanned-sequence>
<scanned-sequence accession="QDWLGVSRQLRTKAW" name="QDWLGVSRQLRTKAW">
</scanned-sequence>
<scanned-sequence accession="QEDEEEIDVVSVEKR" name="QEDEEEIDVVSVEKR">
</scanned-sequence>
<scanned-sequence accession="QEQVRQTMAEALKVW" name="QEQVRQTMAEALKVW">
</scanned-sequence>
<scanned-sequence accession="QEVTAEDGTQRCEKC" name="QEVTAEDGTQRCEKC">
</scanned-sequence>
<scanned-sequence accession="QKHTPPAPKEDPLKK" name="QKHTPPAPKEDPLKK">
<matched-element start="7" stop="15" score="28.3158" pvalue="1.09e-09">
<sequence>APKEDPLKK</sequence>
<mem:qvalue>6.23e-07</mem:qvalue>
</matched-element>
</scanned-sequence>
<scanned-sequence accession="QKRELGASLYLGWAA" name="QKRELGASLYLGWAA">
</scanned-sequence>
<scanned-sequence accession="QKTYQGSYGFRLGFL" name="QKTYQGSYGFRLGFL">
</scanned-sequence>
<scanned-sequence accession="QLFEDNYALAVLDNG" name="QLFEDNYALAVLDNG">
</scanned-sequence>
<scanned-sequence accession="QMTFGRLQGISPKIM" name="QMTFGRLQGISPKIM">
</scanned-sequence>
<scanned-sequence accession="QQSELQPPAPSEDIW" name="QQSELQPPAPSEDIW">
</scanned-sequence>
<scanned-sequence accession="QRNPQLCYQDTILWK" name="QRNPQLCYQDTILWK">
</scanned-sequence>
<scanned-sequence accession="QTYMNGSPTYSMSYS" name="QTYMNGSPTYSMSYS">
</scanned-sequence>
<scanned-sequence accession="QVCTGTDMKLRLPAS" name="QVCTGTDMKLRLPAS">
</scanned-sequence>
<scanned-sequence accession="QYAAQNRRGLDLLFW" name="QYAAQNRRGLDLLFW">
</scanned-sequence>
<scanned-sequence accession="RACVSSKNLMEKECC" name="RACVSSKNLMEKECC">
</scanned-sequence>
<scanned-sequence accession="RDIDFAHEAPAFLPW" name="RDIDFAHEAPAFLPW">
</scanned-sequence>
<scanned-sequence accession="REGDVHFDYDETWTI" name="REGDVHFDYDETWTI">
</scanned-sequence>
<scanned-sequence accession="RELGASLYLGWAASG" name="RELGASLYLGWAASG">
</scanned-sequence>
<scanned-sequence accession="RFTHQSDVWSYGVTV" name="RFTHQSDVWSYGVTV">
</scanned-sequence>
<scanned-sequence accession="RGLDLLFWEQGGLCK" name="RGLDLLFWEQGGLCK">
</scanned-sequence>
<scanned-sequence accession="RKQLPEEKQPLLMEK" name="RKQLPEEKQPLLMEK">
</scanned-sequence>
<scanned-sequence accession="RLGAEWKLLSETEKR" name="RLGAEWKLLSETEKR">
</scanned-sequence>
<scanned-sequence accession="RLVLTSGIVFVISGV" name="RLVLTSGIVFVISGV">
</scanned-sequence>
<scanned-sequence accession="RLYWKFDPVKVKALE" name="RLYWKFDPVKVKALE">
</scanned-sequence>
<scanned-sequence accession="RNQDWLGVSRQLRTK" name="RNQDWLGVSRQLRTK">
</scanned-sequence>
<scanned-sequence accession="RPGRGEPRFIAVGYV" name="RPGRGEPRFIAVGYV">
</scanned-sequence>
<scanned-sequence accession="RPQMTFGRLQGISPK" name="RPQMTFGRLQGISPK">
</scanned-sequence>
<scanned-sequence accession="RSESGSPSAGGHSKP" name="RSESGSPSAGGHSKP">
</scanned-sequence>
<scanned-sequence accession="RWGLLLALLPPGAAS" name="RWGLLLALLPPGAAS">
</scanned-sequence>
<scanned-sequence accession="RYPHYSLIKPESSL" name="RYPHYSLIKPESSL">
</scanned-sequence>
<scanned-sequence accession="SDAASQKMEPRAPWI" name="SDAASQKMEPRAPWI">
</scanned-sequence>
<scanned-sequence accession="SELQPPAPSEDIWKK" name="SELQPPAPSEDIWKK">
<matched-element start="7" stop="15" score="26.1053" pvalue="2.3e-09">
<sequence>APSEDIWKK</sequence>
<mem:qvalue>7.26e-07</mem:qvalue>
</matched-element>
</scanned-sequence>
<scanned-sequence accession="SGSWSQKRSFVYVWK" name="SGSWSQKRSFVYVWK">
</scanned-sequence>
<scanned-sequence accession="SGYLAEADLSYTWDF" name="SGYLAEADLSYTWDF">
</scanned-sequence>
<scanned-sequence accession="SKRLGAEWKLLSETE" name="SKRLGAEWKLLSETE">
</scanned-sequence>
<scanned-sequence accession="SLTLQGLGISWLGLR" name="SLTLQGLGISWLGLR">
</scanned-sequence>
<scanned-sequence accession="SLTRTVCAGGCARCK" name="SLTRTVCAGGCARCK">
</scanned-sequence>
<scanned-sequence accession="SPAFDNLYYWDQDPP" name="SPAFDNLYYWDQDPP">
</scanned-sequence>
<scanned-sequence accession="SPDDIEQWFTEDPGP" name="SPDDIEQWFTEDPGP">
</scanned-sequence>
<scanned-sequence accession="SPKANKEILDEAYVM" name="SPKANKEILDEAYVM">
</scanned-sequence>
<scanned-sequence accession="SPNVSVPSSSSTPLL" name="SPNVSVPSSSSTPLL">
</scanned-sequence>
<scanned-sequence accession="SPVDAAFEDAQGHIW" name="SPVDAAFEDAQGHIW">
</scanned-sequence>
<scanned-sequence accession="SQQGTPGMALGSMGS" name="SQQGTPGMALGSMGS">
</scanned-sequence>
<scanned-sequence accession="SRIWSWLLGAAMVGA" name="SRIWSWLLGAAMVGA">
</scanned-sequence>
<scanned-sequence accession="SRLLEFYLAMPFATP" name="SRLLEFYLAMPFATP">
</scanned-sequence>
<scanned-sequence accession="SSDYVIPIGTYGQMK" name="SSDYVIPIGTYGQMK">
</scanned-sequence>
<scanned-sequence accession="SSKNLMEKECCPPWS" name="SSKNLMEKECCPPWS">
</scanned-sequence>
<scanned-sequence accession="SSQTYMNGSPTYSMS" name="SSQTYMNGSPTYSMS">
</scanned-sequence>
<scanned-sequence accession="STESITGSLGPLLDG" name="STESITGSLGPLLDG">
</scanned-sequence>
<scanned-sequence accession="STQVCTGTDMKLRLP" name="STQVCTGTDMKLRLP">
</scanned-sequence>
<scanned-sequence accession="STWPTTPPRPIPKPS" name="STWPTTPPRPIPKPS">
</scanned-sequence>
<scanned-sequence accession="SVEKRQAPGKRSESG" name="SVEKRQAPGKRSESG">
</scanned-sequence>
<scanned-sequence accession="SWSQKRSFVYVWKTW" name="SWSQKRSFVYVWKTW">
</scanned-sequence>
<scanned-sequence accession="SWTAADMAAQITKRK" name="SWTAADMAAQITKRK">
</scanned-sequence>
<scanned-sequence accession="SYLEQASRIWSWLLG" name="SYLEQASRIWSWLLG">
</scanned-sequence>
<scanned-sequence accession="TAADMAAQITKRKWE" name="TAADMAAQITKRKWE">
</scanned-sequence>
<scanned-sequence accession="TFGRLQGISPKIMPK" name="TFGRLQGISPKIMPK">
</scanned-sequence>
<scanned-sequence accession="TGPRGQGDGGRRKK" name="TGPRGQGDGGRRKK">
</scanned-sequence>
<scanned-sequence accession="THREGDVHFDYDETW" name="THREGDVHFDYDETW">
</scanned-sequence>
<scanned-sequence accession="TKNYVGSGSGSGMES" name="TKNYVGSGSGSGMES">
</scanned-sequence>
<scanned-sequence accession="TKYPLLKLLGSTWP" name="TKYPLLKLLGSTWP">
</scanned-sequence>
<scanned-sequence accession="TLLVVMGTLVALVGL" name="TLLVVMGTLVALVGL">
</scanned-sequence>
<scanned-sequence accession="TLQGLGISWLGLRSL" name="TLQGLGISWLGLRSL">
</scanned-sequence>
<scanned-sequence accession="TNPNLLSPASFFSSW" name="TNPNLLSPASFFSSW">
</scanned-sequence>
<scanned-sequence accession="TNRNYDLDYDSVQPY" name="TNRNYDLDYDSVQPY">
</scanned-sequence>
<scanned-sequence accession="TNSLAVVSTQLIMPG" name="TNSLAVVSTQLIMPG">
</scanned-sequence>
<scanned-sequence accession="TPGMALGSMGSVVKS" name="TPGMALGSMGSVVKS">
</scanned-sequence>
<scanned-sequence accession="TPMFNDINIYDLFVW" name="TPMFNDINIYDLFVW">
</scanned-sequence>
<scanned-sequence accession="VALIGSGSGSGMDLV" name="VALIGSGSGSGMDLV">
</scanned-sequence>
<scanned-sequence accession="VGHSFHVNFEDNDNR" name="VGHSFHVNFEDNDNR">
</scanned-sequence>
<scanned-sequence accession="VGPDFFGCAEPANTF" name="VGPDFFGCAEPANTF">
</scanned-sequence>
<scanned-sequence accession="VGSGSGSGMESPSAP" name="VGSGSGSGMESPSAP">
</scanned-sequence>
<scanned-sequence accession="VHNLPQHLFGYSWYK" name="VHNLPQHLFGYSWYK">
</scanned-sequence>
<scanned-sequence accession="VIGALLAVGATKVPR" name="VIGALLAVGATKVPR">
</scanned-sequence>
<scanned-sequence accession="VIWVNNTIINGSQVW" name="VIWVNNTIINGSQVW">
</scanned-sequence>
<scanned-sequence accession="VKSITVSASGTSPGL" name="VKSITVSASGTSPGL">
</scanned-sequence>
<scanned-sequence accession="VLGGPVSGLSIGTGR" name="VLGGPVSGLSIGTGR">
</scanned-sequence>
<scanned-sequence accession="VLHKRTLGLSAMSTT" name="VLHKRTLGLSAMSTT">
</scanned-sequence>
<scanned-sequence accession="VLLLVHNLPQHLFGY" name="VLLLVHNLPQHLFGY">
</scanned-sequence>
<scanned-sequence accession="VLRDNIQGITKPAIR" name="VLRDNIQGITKPAIR">
</scanned-sequence>
<scanned-sequence accession="VLRQISNNRKCTSPR" name="VLRQISNNRKCTSPR">
</scanned-sequence>
<scanned-sequence accession="VPRNQDWLGVSRQLR" name="VPRNQDWLGVSRQLR">
</scanned-sequence>
<scanned-sequence accession="VQMPTAESTGMTPEK" name="VQMPTAESTGMTPEK">
</scanned-sequence>
<scanned-sequence accession="VRFDSDAASQKMEPR" name="VRFDSDAASQKMEPR">
</scanned-sequence>
<scanned-sequence accession="VSCQGGLPKEACMEI" name="VSCQGGLPKEACMEI">
</scanned-sequence>
<scanned-sequence accession="VSEQLQAKMPMKKEA" name="VSEQLQAKMPMKKEA">
</scanned-sequence>
<scanned-sequence accession="VSVPSSSSTPLLYPS" name="VSVPSSSSTPLLYPS">
</scanned-sequence>
<scanned-sequence accession="VTELLGGDMVNQSFI" name="VTELLGGDMVNQSFI">
</scanned-sequence>
<scanned-sequence accession="VTLALDVTNAYVVGY" name="VTLALDVTNAYVVGY">
</scanned-sequence>
<scanned-sequence accession="VTLCNGTYEGLLRRN" name="VTLCNGTYEGLLRRN">
</scanned-sequence>
<scanned-sequence accession="VVAAVMWRRKSSDRK" name="VVAAVMWRRKSSDRK">
</scanned-sequence>
<scanned-sequence accession="VVGILLVVVLGVVFG" name="VVGILLVVVLGVVFG">
</scanned-sequence>
<scanned-sequence accession="VVSVEKRQAPGKRSE" name="VVSVEKRQAPGKRSE">
</scanned-sequence>
<scanned-sequence accession="VVVLGVVFGILIKRR" name="VVVLGVVFGILIKRR">
</scanned-sequence>
<scanned-sequence accession="VYALKRQGRTLYGFG" name="VYALKRQGRTLYGFG">
</scanned-sequence>
<scanned-sequence accession="VYLEGTCVEWLRRYL" name="VYLEGTCVEWLRRYL">
</scanned-sequence>
<scanned-sequence accession="WGSIEPEEFLTPKKL" name="WGSIEPEEFLTPKKL">
</scanned-sequence>
<scanned-sequence accession="WLGVSRQLRTKAWNR" name="WLGVSRQLRTKAWNR">
</scanned-sequence>
<scanned-sequence accession="WQVLGGPVSGLSIGT" name="WQVLGGPVSGLSIGT">
</scanned-sequence>
<scanned-sequence accession="WVNGLVSCALPMWKV" name="WVNGLVSCALPMWKV">
</scanned-sequence>
<scanned-sequence accession="YAAQNRRGLDLLFWE" name="YAAQNRRGLDLLFWE">
</scanned-sequence>
<scanned-sequence accession="YASGWGSIEPEEFLT" name="YASGWGSIEPEEFLT">
</scanned-sequence>
<scanned-sequence accession="YGVTVWELMTFGAKP" name="YGVTVWELMTFGAKP">
</scanned-sequence>
<scanned-sequence accession="YLAEADLSYTWDFGD" name="YLAEADLSYTWDFGD">
</scanned-sequence>
<scanned-sequence accession="YLAMPFATPMEAELA" name="YLAMPFATPMEAELA">
</scanned-sequence>
<scanned-sequence accession="YNHLVTLCNGTYEGL" name="YNHLVTLCNGTYEGL">
</scanned-sequence>
<scanned-sequence accession="YQEEAAMELKVEDPF" name="YQEEAAMELKVEDPF">
</scanned-sequence>
<scanned-sequence accession="YSASYSDPGSLKCPV" name="YSASYSDPGSLKCPV">
</scanned-sequence>
<scanned-sequence accession="YVITTQHWLGLLGPN" name="YVITTQHWLGLLGPN">
</scanned-sequence>
<mem:has-qvalues>yes</mem:has-qvalues>
</pattern>
</cis-element-search>
