# Supplementary material for: Reactivity Graph Yields Interpretable IgM Repertoire Signatures as Potential Tumor Biomarkers
Source: Int J Mol Sci. 2023 Jan 30;24(3):2597. doi: 10.3390/ijms24032597 (PMC9917253; doi:10.3390/ijms24032597)
Supplement: Supplementary file 1 [file ijms-24-02597-s001.zip › SupplFileS2/fimo_out_6/fimo.gff]

##gff-version 3
AEEQKLISEEDLLRK	fimo	sequence_motif	7	15	102	+	.	Name=IPEEDLLKK_AEEQKLISEEDLLRK+;Alias=MEME-30;ID=IPEEDLLKK-MEME-30-1-AEEQKLISEEDLLRK;pvalue=5.6e-11;qvalue=5.31e-08;sequence=ISEEDLLRK;
APKEDPLKKYTFWEV	fimo	sequence_motif	1	9	89.6	+	.	Name=IPEEDLLKK_APKEDPLKKYTFWEV+;Alias=MEME-30;ID=IPEEDLLKK-MEME-30-1-APKEDPLKKYTFWEV;pvalue=1.09e-09;qvalue=6.23e-07;sequence=APKEDPLKK;
APSEDIWKKFELLPT	fimo	sequence_motif	1	9	86.4	+	.	Name=IPEEDLLKK_APSEDIWKKFELLPT+;Alias=MEME-30;ID=IPEEDLLKK-MEME-30-1-APSEDIWKKFELLPT;pvalue=2.3e-09;qvalue=7.26e-07;sequence=APSEDIWKK;
AQMRILKETELRKVK	fimo	sequence_motif	5	13	49.3	+	.	Name=IPEEDLLKK_AQMRILKETELRKVK+;Alias=MEME-30;ID=IPEEDLLKK-MEME-30-1-AQMRILKETELRKVK;pvalue=1.16e-05;qvalue=0.00276;sequence=ILKETELRK;
EQKLISEEDLLRKRR	fimo	sequence_motif	5	13	102	+	.	Name=IPEEDLLKK_EQKLISEEDLLRKRR+;Alias=MEME-30;ID=IPEEDLLKK-MEME-30-1-EQKLISEEDLLRKRR;pvalue=5.6e-11;qvalue=5.31e-08;sequence=ISEEDLLRK;
ISEEDLLRKRREQLK	fimo	sequence_motif	1	9	102	+	.	Name=IPEEDLLKK_ISEEDLLRKRREQLK+;Alias=MEME-30;ID=IPEEDLLKK-MEME-30-1-ISEEDLLRKRREQLK;pvalue=5.6e-11;qvalue=5.31e-08;sequence=ISEEDLLRK;
LENNEKAPKVVILKK	fimo	sequence_motif	7	15	52.5	+	.	Name=IPEEDLLKK_LENNEKAPKVVILKK+;Alias=MEME-30;ID=IPEEDLLKK-MEME-30-1-LENNEKAPKVVILKK;pvalue=5.62e-06;qvalue=0.0016;sequence=APKVVILKK;
LQPPAPSEDIWKKFE	fimo	sequence_motif	5	13	86.4	+	.	Name=IPEEDLLKK_LQPPAPSEDIWKKFE+;Alias=MEME-30;ID=IPEEDLLKK-MEME-30-1-LQPPAPSEDIWKKFE;pvalue=2.3e-09;qvalue=7.26e-07;sequence=APSEDIWKK;
NQAQMRILKETELRK	fimo	sequence_motif	7	15	49.3	+	.	Name=IPEEDLLKK_NQAQMRILKETELRK+;Alias=MEME-30;ID=IPEEDLLKK-MEME-30-1-NQAQMRILKETELRK;pvalue=1.16e-05;qvalue=0.00276;sequence=ILKETELRK;
PPAPSEDIWKKFELL	fimo	sequence_motif	3	11	86.4	+	.	Name=IPEEDLLKK_PPAPSEDIWKKFELL+;Alias=MEME-30;ID=IPEEDLLKK-MEME-30-1-PPAPSEDIWKKFELL;pvalue=2.3e-09;qvalue=7.26e-07;sequence=APSEDIWKK;
QKHTPPAPKEDPLKK	fimo	sequence_motif	7	15	89.6	+	.	Name=IPEEDLLKK_QKHTPPAPKEDPLKK+;Alias=MEME-30;ID=IPEEDLLKK-MEME-30-1-QKHTPPAPKEDPLKK;pvalue=1.09e-09;qvalue=6.23e-07;sequence=APKEDPLKK;
SELQPPAPSEDIWKK	fimo	sequence_motif	7	15	86.4	+	.	Name=IPEEDLLKK_SELQPPAPSEDIWKK+;Alias=MEME-30;ID=IPEEDLLKK-MEME-30-1-SELQPPAPSEDIWKK;pvalue=2.3e-09;qvalue=7.26e-07;sequence=APSEDIWKK;
