# Supplementary material for: Reactivity Graph Yields Interpretable IgM Repertoire Signatures as Potential Tumor Biomarkers
Source: Int J Mol Sci. 2023 Jan 30;24(3):2597. doi: 10.3390/ijms24032597 (PMC9917253; doi:10.3390/ijms24032597)
Supplement: Supplementary file 1 [file ijms-24-02597-s001.zip › SupplFileS2/fimo_out_6/fimo.tsv]

motif_id	motif_alt_id	sequence_name	start	stop	strand	score	p-value	q-value	matched_sequence
IPEEDLLKK	MEME-30	ISEEDLLRKRREQLK	1	9	+	30.0842	5.6e-11	5.31e-08	ISEEDLLRK
IPEEDLLKK	MEME-30	EQKLISEEDLLRKRR	5	13	+	30.0842	5.6e-11	5.31e-08	ISEEDLLRK
IPEEDLLKK	MEME-30	AEEQKLISEEDLLRK	7	15	+	30.0842	5.6e-11	5.31e-08	ISEEDLLRK
IPEEDLLKK	MEME-30	APKEDPLKKYTFWEV	1	9	+	28.3158	1.09e-09	6.23e-07	APKEDPLKK
IPEEDLLKK	MEME-30	QKHTPPAPKEDPLKK	7	15	+	28.3158	1.09e-09	6.23e-07	APKEDPLKK
IPEEDLLKK	MEME-30	APSEDIWKKFELLPT	1	9	+	26.1053	2.3e-09	7.26e-07	APSEDIWKK
IPEEDLLKK	MEME-30	PPAPSEDIWKKFELL	3	11	+	26.1053	2.3e-09	7.26e-07	APSEDIWKK
IPEEDLLKK	MEME-30	LQPPAPSEDIWKKFE	5	13	+	26.1053	2.3e-09	7.26e-07	APSEDIWKK
IPEEDLLKK	MEME-30	SELQPPAPSEDIWKK	7	15	+	26.1053	2.3e-09	7.26e-07	APSEDIWKK
IPEEDLLKK	MEME-30	LENNEKAPKVVILKK	7	15	+	8.11579	5.62e-06	0.0016	APKVVILKK
IPEEDLLKK	MEME-30	AQMRILKETELRKVK	5	13	+	2.72632	1.16e-05	0.00276	ILKETELRK
IPEEDLLKK	MEME-30	NQAQMRILKETELRK	7	15	+	2.72632	1.16e-05	0.00276	ILKETELRK
# FIMO (Find Individual Motif Occurrences): Version 5.5.0 compiled on Dec 19 2022 at 09:36:54
# The format of this file is described at https://meme-suite.org/meme/doc/fimo-output-format.html.
# fimo --parse-genomic-coord --verbosity 1 --oc fimo_out_6 --bgfile ./background --motif IPEEDLLKK meme_out/meme.xml bigclq.txt
