# Supplementary material for: Reactivity Graph Yields Interpretable IgM Repertoire Signatures as Potential Tumor Biomarkers
Source: Int J Mol Sci. 2023 Jan 30;24(3):2597. doi: 10.3390/ijms24032597 (PMC9917253; doi:10.3390/ijms24032597)
Supplement: Supplementary file 1 [file ijms-24-02597-s001.zip › SupplFileS2/fimo_out_7/fimo.gff]

##gff-version 3
ALNFGLGRPLPLHFL	fimo	sequence_motif	8	14	78.2	+	.	Name=RELDLHF_ALNFGLGRPLPLHFL+;Alias=MEME-19;ID=RELDLHF-MEME-19-1-ALNFGLGRPLPLHFL;pvalue=1.49e-08;qvalue=1.12e-05;sequence=RPLPLHF;
GRPLPLHFLRRASKI	fimo	sequence_motif	2	8	78.2	+	.	Name=RELDLHF_GRPLPLHFLRRASKI+;Alias=MEME-19;ID=RELDLHF-MEME-19-1-GRPLPLHFLRRASKI;pvalue=1.49e-08;qvalue=1.12e-05;sequence=RPLPLHF;
HAFFPKTHREGDVHF	fimo	sequence_motif	9	15	90.1	+	.	Name=RELDLHF_HAFFPKTHREGDVHF+;Alias=MEME-19;ID=RELDLHF-MEME-19-1-HAFFPKTHREGDVHF;pvalue=9.77e-10;qvalue=1.23e-06;sequence=REGDVHF;
QYAAQNRRGLDLLFW	fimo	sequence_motif	8	14	74.9	+	.	Name=RELDLHF_QYAAQNRRGLDLLFW+;Alias=MEME-19;ID=RELDLHF-MEME-19-1-QYAAQNRRGLDLLFW;pvalue=3.23e-08;qvalue=1.52e-05;sequence=RGLDLLF;
REGDVHFDYDETWTI	fimo	sequence_motif	1	7	90.1	+	.	Name=RELDLHF_REGDVHFDYDETWTI+;Alias=MEME-19;ID=RELDLHF-MEME-19-1-REGDVHFDYDETWTI;pvalue=9.77e-10;qvalue=1.23e-06;sequence=REGDVHF;
RGLDLLFWEQGGLCK	fimo	sequence_motif	1	7	74.9	+	.	Name=RELDLHF_RGLDLLFWEQGGLCK+;Alias=MEME-19;ID=RELDLHF-MEME-19-1-RGLDLLFWEQGGLCK;pvalue=3.23e-08;qvalue=1.52e-05;sequence=RGLDLLF;
THREGDVHFDYDETW	fimo	sequence_motif	3	9	90.1	+	.	Name=RELDLHF_THREGDVHFDYDETW+;Alias=MEME-19;ID=RELDLHF-MEME-19-1-THREGDVHFDYDETW;pvalue=9.77e-10;qvalue=1.23e-06;sequence=REGDVHF;
YAAQNRRGLDLLFWE	fimo	sequence_motif	7	13	74.9	+	.	Name=RELDLHF_YAAQNRRGLDLLFWE+;Alias=MEME-19;ID=RELDLHF-MEME-19-1-YAAQNRRGLDLLFWE;pvalue=3.23e-08;qvalue=1.52e-05;sequence=RGLDLLF;
