# Supplementary material for: Reactivity Graph Yields Interpretable IgM Repertoire Signatures as Potential Tumor Biomarkers
Source: Int J Mol Sci. 2023 Jan 30;24(3):2597. doi: 10.3390/ijms24032597 (PMC9917253; doi:10.3390/ijms24032597)
Supplement: Supplementary file 1 [file ijms-24-02597-s001.zip › SupplFileS2/fimo_out_8/fimo.gff]

##gff-version 3
CQGGLPKEACMEISS	fimo	sequence_motif	2	7	65	+	.	Name=2-QGGLPK_CQGGLPKEACMEISS+;Alias=STREME-2;ID=2-QGGLPK-STREME-2-1-CQGGLPKEACMEISS;pvalue=3.17e-07;qvalue=0.000161;sequence=QGGLPK;
DQLGYPQHPGLNAHG	fimo	sequence_motif	2	7	50.5	+	.	Name=2-QGGLPK_DQLGYPQHPGLNAHG+;Alias=STREME-2;ID=2-QGGLPK-STREME-2-1-DQLGYPQHPGLNAHG;pvalue=8.79e-06;qvalue=0.00297;sequence=QLGYPQ;
GAQGQFPRVCMTVDS	fimo	sequence_motif	3	8	52.1	+	.	Name=2-QGGLPK_GAQGQFPRVCMTVDS+;Alias=STREME-2;ID=2-QGGLPK-STREME-2-1-GAQGQFPRVCMTVDS;pvalue=6.19e-06;qvalue=0.00228;sequence=QGQFPR;
GGQLQPGYPALASRH	fimo	sequence_motif	5	10	49.5	+	.	Name=2-QGGLPK_GGQLQPGYPALASRH+;Alias=STREME-2;ID=2-QGGLPK-STREME-2-1-GGQLQPGYPALASRH;pvalue=1.13e-05;qvalue=0.00327;sequence=QPGYPA;
GRLQGISPKIMPKKP	fimo	sequence_motif	4	9	67.8	+	.	Name=2-QGGLPK_GRLQGISPKIMPKKP+;Alias=STREME-2;ID=2-QGGLPK-STREME-2-1-GRLQGISPKIMPKKP;pvalue=1.67e-07;qvalue=0.000136;sequence=QGISPK;
IGEVDVEQHTLAKYL	fimo	sequence_motif	8	13	49.6	+	.	Name=2-QGGLPK_IGEVDVEQHTLAKYL+;Alias=STREME-2;ID=2-QGGLPK-STREME-2-1-IGEVDVEQHTLAKYL;pvalue=1.1e-05;qvalue=0.00327;sequence=QHTLAK;
LDLLFWEQGGLCK	fimo	sequence_motif	8	13	60.7	+	.	Name=2-QGGLPK_LDLLFWEQGGLCK+;Alias=STREME-2;ID=2-QGGLPK-STREME-2-1-LDLLFWEQGGLCK;pvalue=8.53e-07;qvalue=0.000346;sequence=QGGLCK;
LQGISPKIMPKKPAE	fimo	sequence_motif	2	7	67.8	+	.	Name=2-QGGLPK_LQGISPKIMPKKPAE+;Alias=STREME-2;ID=2-QGGLPK-STREME-2-1-LQGISPKIMPKKPAE;pvalue=1.67e-07;qvalue=0.000136;sequence=QGISPK;
LTVSCQGGLPKEACM	fimo	sequence_motif	6	11	65	+	.	Name=2-QGGLPK_LTVSCQGGLPKEACM+;Alias=STREME-2;ID=2-QGGLPK-STREME-2-1-LTVSCQGGLPKEACM;pvalue=3.17e-07;qvalue=0.000161;sequence=QGGLPK;
QMTFGRLQGISPKIM	fimo	sequence_motif	8	13	67.8	+	.	Name=2-QGGLPK_QMTFGRLQGISPKIM+;Alias=STREME-2;ID=2-QGGLPK-STREME-2-1-QMTFGRLQGISPKIM;pvalue=1.67e-07;qvalue=0.000136;sequence=QGISPK;
RGLDLLFWEQGGLCK	fimo	sequence_motif	10	15	60.7	+	.	Name=2-QGGLPK_RGLDLLFWEQGGLCK+;Alias=STREME-2;ID=2-QGGLPK-STREME-2-1-RGLDLLFWEQGGLCK;pvalue=8.53e-07;qvalue=0.000346;sequence=QGGLCK;
RPQMTFGRLQGISPK	fimo	sequence_motif	10	15	67.8	+	.	Name=2-QGGLPK_RPQMTFGRLQGISPK+;Alias=STREME-2;ID=2-QGGLPK-STREME-2-1-RPQMTFGRLQGISPK;pvalue=1.67e-07;qvalue=0.000136;sequence=QGISPK;
SQQGTPGMALGSMGS	fimo	sequence_motif	2	7	48.2	+	.	Name=2-QGGLPK_SQQGTPGMALGSMGS+;Alias=STREME-2;ID=2-QGGLPK-STREME-2-1-SQQGTPGMALGSMGS;pvalue=1.5e-05;qvalue=0.00406;sequence=QQGTPG;
TFGRLQGISPKIMPK	fimo	sequence_motif	6	11	67.8	+	.	Name=2-QGGLPK_TFGRLQGISPKIMPK+;Alias=STREME-2;ID=2-QGGLPK-STREME-2-1-TFGRLQGISPKIMPK;pvalue=1.67e-07;qvalue=0.000136;sequence=QGISPK;
VSCQGGLPKEACMEI	fimo	sequence_motif	4	9	65	+	.	Name=2-QGGLPK_VSCQGGLPKEACMEI+;Alias=STREME-2;ID=2-QGGLPK-STREME-2-1-VSCQGGLPKEACMEI;pvalue=3.17e-07;qvalue=0.000161;sequence=QGGLPK;
