# Supplementary material for: Reactivity Graph Yields Interpretable IgM Repertoire Signatures as Potential Tumor Biomarkers
Source: Int J Mol Sci. 2023 Jan 30;24(3):2597. doi: 10.3390/ijms24032597 (PMC9917253; doi:10.3390/ijms24032597)
Supplement: Supplementary file 1 [file ijms-24-02597-s001.zip › SupplFileS2/fimo_out_8/fimo.tsv]

motif_id	motif_alt_id	sequence_name	start	stop	strand	score	p-value	q-value	matched_sequence
2-QGGLPK	STREME-2	LQGISPKIMPKKPAE	2	7	+	19.3516	1.67e-07	0.000136	QGISPK
2-QGGLPK	STREME-2	GRLQGISPKIMPKKP	4	9	+	19.3516	1.67e-07	0.000136	QGISPK
2-QGGLPK	STREME-2	TFGRLQGISPKIMPK	6	11	+	19.3516	1.67e-07	0.000136	QGISPK
2-QGGLPK	STREME-2	QMTFGRLQGISPKIM	8	13	+	19.3516	1.67e-07	0.000136	QGISPK
2-QGGLPK	STREME-2	RPQMTFGRLQGISPK	10	15	+	19.3516	1.67e-07	0.000136	QGISPK
2-QGGLPK	STREME-2	CQGGLPKEACMEISS	2	7	+	19.1099	3.17e-07	0.000161	QGGLPK
2-QGGLPK	STREME-2	VSCQGGLPKEACMEI	4	9	+	19.1099	3.17e-07	0.000161	QGGLPK
2-QGGLPK	STREME-2	LTVSCQGGLPKEACM	6	11	+	19.1099	3.17e-07	0.000161	QGGLPK
2-QGGLPK	STREME-2	LDLLFWEQGGLCK	8	13	+	17.6703	8.53e-07	0.000346	QGGLCK
2-QGGLPK	STREME-2	RGLDLLFWEQGGLCK	10	15	+	17.6703	8.53e-07	0.000346	QGGLCK
2-QGGLPK	STREME-2	GAQGQFPRVCMTVDS	3	8	+	14.7802	6.19e-06	0.00228	QGQFPR
2-QGGLPK	STREME-2	DQLGYPQHPGLNAHG	2	7	+	13.9231	8.79e-06	0.00297	QLGYPQ
2-QGGLPK	STREME-2	IGEVDVEQHTLAKYL	8	13	+	13.3956	1.1e-05	0.00327	QHTLAK
2-QGGLPK	STREME-2	GGQLQPGYPALASRH	5	10	+	13.3407	1.13e-05	0.00327	QPGYPA
2-QGGLPK	STREME-2	SQQGTPGMALGSMGS	2	7	+	12.5604	1.5e-05	0.00406	QQGTPG
# FIMO (Find Individual Motif Occurrences): Version 5.5.0 compiled on Dec 19 2022 at 09:36:54
# The format of this file is described at https://meme-suite.org/meme/doc/fimo-output-format.html.
# fimo --parse-genomic-coord --verbosity 1 --oc fimo_out_8 --bgfile ./background --motif 2-QGGLPK streme_out/streme.xml bigclq.txt
