# Supplementary material for: Reactivity Graph Yields Interpretable IgM Repertoire Signatures as Potential Tumor Biomarkers
Source: Int J Mol Sci. 2023 Jan 30;24(3):2597. doi: 10.3390/ijms24032597 (PMC9917253; doi:10.3390/ijms24032597)
Supplement: Supplementary file 1 [file ijms-24-02597-s001.zip › SupplFileS2/fimo_out_9/fimo.gff]

##gff-version 3
CQGGLPKEACMEISS	fimo	sequence_motif	8	13	71.7	+	.	Name=NWCMQI_CQGGLPKEACMEISS+;Alias=MEME-11;ID=NWCMQI-MEME-11-1-CQGGLPKEACMEISS;pvalue=6.68e-08;qvalue=4e-05;sequence=EACMEI;
LLCVSPMCMMIEPPK	fimo	sequence_motif	6	11	77.6	+	.	Name=NWCMQI_LLCVSPMCMMIEPPK+;Alias=MEME-11;ID=NWCMQI-MEME-11-1-LLCVSPMCMMIEPPK;pvalue=1.72e-08;qvalue=1.44e-05;sequence=PMCMMI;
LLNWCMQIAKGMSYL	fimo	sequence_motif	3	8	91.4	+	.	Name=NWCMQI_LLNWCMQIAKGMSYL+;Alias=MEME-11;ID=NWCMQI-MEME-11-1-LLNWCMQIAKGMSYL;pvalue=7.27e-10;qvalue=1.02e-06;sequence=NWCMQI;
LSKLLCVSPMCMMIE	fimo	sequence_motif	9	14	77.6	+	.	Name=NWCMQI_LSKLLCVSPMCMMIE+;Alias=MEME-11;ID=NWCMQI-MEME-11-1-LSKLLCVSPMCMMIE;pvalue=1.72e-08;qvalue=1.44e-05;sequence=PMCMMI;
NWCMQIAKGMSYLED	fimo	sequence_motif	1	6	91.4	+	.	Name=NWCMQI_NWCMQIAKGMSYLED+;Alias=MEME-11;ID=NWCMQI-MEME-11-1-NWCMQIAKGMSYLED;pvalue=7.27e-10;qvalue=1.02e-06;sequence=NWCMQI;
QDLLNWCMQIAKGMS	fimo	sequence_motif	5	10	91.4	+	.	Name=NWCMQI_QDLLNWCMQIAKGMS+;Alias=MEME-11;ID=NWCMQI-MEME-11-1-QDLLNWCMQIAKGMS;pvalue=7.27e-10;qvalue=1.02e-06;sequence=NWCMQI;
VSCQGGLPKEACMEI	fimo	sequence_motif	10	15	71.7	+	.	Name=NWCMQI_VSCQGGLPKEACMEI+;Alias=MEME-11;ID=NWCMQI-MEME-11-1-VSCQGGLPKEACMEI;pvalue=6.68e-08;qvalue=4e-05;sequence=EACMEI;
