# Supplementary material for: Reactivity Graph Yields Interpretable IgM Repertoire Signatures as Potential Tumor Biomarkers
Source: Int J Mol Sci. 2023 Jan 30;24(3):2597. doi: 10.3390/ijms24032597 (PMC9917253; doi:10.3390/ijms24032597)
Supplement: Supplementary file 1 [file ijms-24-02597-s001.zip › SupplFileS2/fimo_out_9/fimo.tsv]

motif_id	motif_alt_id	sequence_name	start	stop	strand	score	p-value	q-value	matched_sequence
NWCMQI	MEME-11	NWCMQIAKGMSYLED	1	6	+	27.2209	7.27e-10	1.02e-06	NWCMQI
NWCMQI	MEME-11	LLNWCMQIAKGMSYL	3	8	+	27.2209	7.27e-10	1.02e-06	NWCMQI
NWCMQI	MEME-11	QDLLNWCMQIAKGMS	5	10	+	27.2209	7.27e-10	1.02e-06	NWCMQI
NWCMQI	MEME-11	LLCVSPMCMMIEPPK	6	11	+	24.2674	1.72e-08	1.44e-05	PMCMMI
NWCMQI	MEME-11	LSKLLCVSPMCMMIE	9	14	+	24.2674	1.72e-08	1.44e-05	PMCMMI
NWCMQI	MEME-11	CQGGLPKEACMEISS	8	13	+	19.3488	6.68e-08	4e-05	EACMEI
NWCMQI	MEME-11	VSCQGGLPKEACMEI	10	15	+	19.3488	6.68e-08	4e-05	EACMEI
# FIMO (Find Individual Motif Occurrences): Version 5.5.0 compiled on Dec 19 2022 at 09:36:54
# The format of this file is described at https://meme-suite.org/meme/doc/fimo-output-format.html.
# fimo --parse-genomic-coord --verbosity 1 --oc fimo_out_9 --bgfile ./background --motif NWCMQI meme_out/meme.xml bigclq.txt
