# Supplementary material for: Reactivity Graph Yields Interpretable IgM Repertoire Signatures as Potential Tumor Biomarkers
Source: Int J Mol Sci. 2023 Jan 30;24(3):2597. doi: 10.3390/ijms24032597 (PMC9917253; doi:10.3390/ijms24032597)
Supplement: Supplementary file 1 [file ijms-24-02597-s001.zip › SupplFileS2/meme_out/meme.txt]

********************************************************************************
MEME - Motif discovery tool
********************************************************************************
MEME version 5.5.0 (Release date: Wed Sep 7 14:18:26 2022 -0700)

For further information on how to interpret these results please access https://meme-suite.org/meme.
To get a copy of the MEME Suite software please access https://meme-suite.org.

********************************************************************************


********************************************************************************
REFERENCE
********************************************************************************
If you use this program in your research, please cite:

Timothy L. Bailey and Charles Elkan,
"Fitting a mixture model by expectation maximization to
discover motifs in biopolymers",
Proceedings of the Second International Conference on Intelligent Systems
for Molecular Biology, pp. 28-36, AAAI Press, Menlo Park, California, 1994.
********************************************************************************


********************************************************************************
TRAINING SET
********************************************************************************
PRIMARY SEQUENCES= bigclq.txt
CONTROL SEQUENCES= --none--
ALPHABET= ACDEFGHIKLMNPQRSTVWY
Sequence name            Weight Length  Sequence name            Weight Length  
-------------            ------ ------  -------------            ------ ------  
AALCRWGLLLALLPP          1.0000     15  AAMELKVEDPFYWVS          1.0000     15  
AAPAVADARKPPSGK          1.0000     15  AAPKKKGSGSGSGMS          1.0000     15  
AAPPSTRKDYPAAKR          1.0000     15  AARKDSGSPNPARGH          1.0000     15  
AASNPPAQYSWLIDG          1.0000     15  AASTQVCTGTDMKLR          1.0000     15  
ADGLAVIGVLMK             1.0000     12  ADGYAYFLRGRLYWK          1.0000     15  
ADLSYTWDFGDSSGT          1.0000     15  AEADLSYTWDFGDSS          1.0000     15  
AEEQKLISEEDLLRK          1.0000     15  AEMSTPEATGMTPAE          1.0000     15  
AEVLKDAIKDLVM            1.0000     13  AFCLALKILDNGEWT          1.0000     15  
AFDDIAKYFSKEEWE          1.0000     15  AFSPAFDNLYYWDQD          1.0000     15  
AGMQILGVVLTLLGW          1.0000     15  AITCQKPTPEKEKPD          1.0000     15  
AKCTTCVEEKDSKAR          1.0000     15  ALLAGLVSLLCRHKR          1.0000     15  
ALNFGLGRPLPLHFL          1.0000     15  APKEDPLKKYTFWEV          1.0000     15  
APSEDIWKKFELLPT          1.0000     15  AQENPKMHNSEISKR          1.0000     15  
AQMRILKETELRKVK          1.0000     15  ARCPSGVKPDLSYMP          1.0000     15  
AREIPDLLEKGERLP          1.0000     15  ARGHCWGPGPTQCVN          1.0000     15  
ASEKIFYVYMKRKYE          1.0000     15  ASKADGLAVIGVLMK          1.0000     15  
ASKERSGVSLAALKK          1.0000     15  AVRPKYLLGREVTGN          1.0000     15  
AYSLTLQGLGISWLG          1.0000     15  CAGSGSGSGMASAGM          1.0000     15  
CEPEAQNTTYLWWVN          1.0000     15  CEPEIQNTTYLWWVN          1.0000     15  
CEPETQDATYLWWVN          1.0000     15  CHAASNPPAQYSWFV          1.0000     15  
CHAASNPPAQYSWLI          1.0000     15  CHSASNPSPQYSWRI          1.0000     15  
CIFPDGGPCPSGSWS          1.0000     15  CNGVLQGITSWGSEP          1.0000     15  
CPPGKPTTSEKIHER          1.0000     15  CPSGVKPDLSYMPIW          1.0000     15  
CQGGLPKEACMEISS          1.0000     15  CQKPTPEKEKPDPYK          1.0000     15  
CTSPRSSDTEENVKR          1.0000     15  DACIFPDGGPCPSGS          1.0000     15  
DCKFGWTGPNCERKK          1.0000     15  DDIAKYFSKEEWEKM          1.0000     15  
DGGPCPSGSWSQKRS          1.0000     15  DHILEPSIPWKS             1.0000     12  
DHILEPSIPWKSK            1.0000     13  DHLLEPLLPLKSKL           1.0000     14  
DIWKKFELLPTPPLS          1.0000     15  DLMLSPDDIEQWFTE          1.0000     15  
DLTLGLEPSEEEAPR          1.0000     15  DNYALAVLDNGDPLN          1.0000     15  
DPEEDDEGSGSGSGM          1.0000     15  DPSGYLAEADLSYTW          1.0000     15  
DPTISPSYTYYRPGV          1.0000     15  DQCVACAHYKDPPFC          1.0000     15  
DQLGYPQHPGLNAHG          1.0000     15  DSKARLVLTSGIVFV          1.0000     15  
DYIALNEDLRSWTAA          1.0000     15  DYIKSYLEQASRIWS          1.0000     15  
EAGSGSGSGMEEPQS          1.0000     15  EAQKRELGASLYLGW          1.0000     15  
EATGQFRVYPELPKP          1.0000     15  EAYVMAGVGSPYVSR          1.0000     15  
EEAAMELKVEDPFYW          1.0000     15  EGLPKPLTLRWELSS          1.0000     15  
EISKRLGAEWKLLSE          1.0000     15  EKIFYVYMKRKYEAM          1.0000     15  
EKQPLLMEKEDYHSL          1.0000     15  ELAALCRWGLLLALL          1.0000     15  
ELMTFGAKPYDGIPA          1.0000     15  ELRNPFGSGSGSGMA          1.0000     15  
EPALGTTCYASGWGS          1.0000     15  EPEPEPEPEPVKEEK          1.0000     15  
EPEPEPEPVKEEKLS          1.0000     15  EPEPEPVKEEKLSPE          1.0000     15  
EPEPVKEEKLSPEPI          1.0000     15  EPQISPGGLEPPSEK          1.0000     15  
EPRAPWIEQEGPEYW          1.0000     15  EQKLISEEDLLRKRR          1.0000     15  
EQLNDSSEEEDEIDG          1.0000     15  EQLQAKMPMKKEAKP          1.0000     15  
EQRRVYLEGTCVEWL          1.0000     15  ERPPLENRVLTGWGL          1.0000     15  
ESISVSSEQLAQFR           1.0000     14  ESTGMTPEKVPVSEV          1.0000     15  
ETEYHADGGKVPIKW          1.0000     15  ETFIKNIIIQDCMWS          1.0000     15  
EVLKDAIKDLVMTKP          1.0000     15  EWKLLSETEKRPFID          1.0000     15  
EYHADGGKVPIKWMA          1.0000     15  FCQLAKTCPVQLWVD          1.0000     15  
FIDEAKRLRALHMKE          1.0000     15  FPDGGPCPSGSWSQK          1.0000     15  
FPGSQKVLPDGQVIW          1.0000     15  FPRACVSSKNLMEKE          1.0000     15  
FQNSTFSFRNALEGF          1.0000     15  FSIALNFPGSQKVLP          1.0000     15  
FTCEPEAQNTTYLWW          1.0000     15  FTCEPETQDATYLWW          1.0000     15  
FVVLHSFTDAIFDEW          1.0000     15  FWQEGWSGQVYQDWL          1.0000     15  
GAAPQPHPPPAFSPA          1.0000     15  GAPRGPHGGAASGLN          1.0000     15  
GAQGQFPRVCMTVDS          1.0000     15  GAQIPEKIQKAFDDI          1.0000     15  
GCQVVQGNLELTYLP          1.0000     15  GDFFISSKDLGYDYS          1.0000     15  
GDSGGPLVCNGVLQG          1.0000     15  GEGKVTLRIRNVRFS          1.0000     15  
GERLPQPPICTIDVY          1.0000     15  GGITGSMSLASGK            1.0000     13  
GGQLQPGYPALASRH          1.0000     15  GGVLVHPQWVLTAAH          1.0000     15  
GHCWGPGPTQCVNCS          1.0000     15  GILLVVVLGVVFGIL          1.0000     15  
GITGSMSLASGKSLL          1.0000     15  GKDYIALNEDLRSWT          1.0000     15  
GLALIHHNTHLCFVH          1.0000     15  GLKAKPKLKRAAP            1.0000     13  
GLPEGTPKDPILRS           1.0000     14  GMPLNVSFTNRNYDL          1.0000     15  
GNIQQHTQELFISNI          1.0000     15  GPAGQAEPDRAHYNI          1.0000     15  
GPLVCNGVLQGITSW          1.0000     15  GQIFSRSASPIPR            1.0000     13  
GRDYWRFHPSTRRVD          1.0000     15  GREIIYPNASLLIQN          1.0000     15  
GRLQGISPKIMPKKP          1.0000     15  GRNECDVCTDQLFGA          1.0000     15  
GRPGAPGGSGSGP            1.0000     13  GRPLPLHFLRRASKI          1.0000     15  
GSDCTTIHYNYMCNS          1.0000     15  GSDVFDGDLGMGAAK          1.0000     15  
GSGLALIHHNTHLCF          1.0000     15  GSGMALRVTRNSKIN          1.0000     15  
GSGMELAALCRWGLL          1.0000     15  GSGMLLAVLYCLLWS          1.0000     15  
GSGMYNMMETELKPP          1.0000     15  GSGSGMDLVLKRCLL          1.0000     15  
GSGSGMYNMMETELK          1.0000     15  GSGSGSGMAVMAPRT          1.0000     15  
GSGSGSGMDLVLKRC          1.0000     15  GSPSAGGHSKPPHSP          1.0000     15  
GSTPMFNDINIYDLF          1.0000     15  GTLVALVGLFVLLAF          1.0000     15  
GVPDPSDGLSARNRQ          1.0000     15  GWGLNWDLGLSQW            1.0000     13  
GWPTTLLVVMGTLVA          1.0000     15  GYDVEKNNSRIKLGL          1.0000     15  
GYPALASRHWQGLPS          1.0000     15  HADGGKVPIKWMALE          1.0000     15  
HAFFPKTHREGDVHF          1.0000     15  HILEPSIPWKSKLLT          1.0000     15  
HLCLAATKYPLLKLL          1.0000     15  HMGSGSGSGMASLSR          1.0000     15  
HSNLDHILEPSIPWK          1.0000     15  HSYQEEAAMELKVED          1.0000     15  
HVSTAPTGSWFSA            1.0000     13  IAKYFSKEEWEKMKA          1.0000     15  
IALNEDLRSWTAADM          1.0000     15  IALNFPGSQKVLPDG          1.0000     15  
ICTIDVYMIMVKCWM          1.0000     15  IDVVSVEKRQAPGKR          1.0000     15  
IGDFAFVTDNTYTKH          1.0000     15  IGEVDVEQHTLAKYL          1.0000     15  
IGNKVSEQLQAKMPM          1.0000     15  IITLEDSSGNLLGRN          1.0000     15  
IKDLVMTKPAPTC            1.0000     13  IKSDLVNEEATGQFR          1.0000     15  
IKSYLEQASRIWSWL          1.0000     15  ILEPSIPWKSKLLTL          1.0000     15  
ILRNQDDRELWPRKF          1.0000     15  IMSTESITGSLGPLL          1.0000     15  
IPKPSPWAPKKHR            1.0000     13  IQKLTGDENFTIPYW          1.0000     15  
IRDFYNPLVAEAQKR          1.0000     15  ISDPEEDDEGSGSGS          1.0000     15  
ISEEDLLRKRREQLK          1.0000     15  ISMYLPGAEVPEPAA          1.0000     15  
ISPGGLEPPSEKHFR          1.0000     15  ITGAVVAAVMWRRKS          1.0000     15  
ITGYLYISAWPDSLP          1.0000     15  ITTQHWLGLLGPNGT          1.0000     15  
KANKEILDEAYVMAG          1.0000     15  KDAIKDLVMTKPAPT          1.0000     15  
KFDPVKVKALEGFPR          1.0000     15  KFELLPTPPLSPSRR          1.0000     15  
KILDNGEWTPTLQHY          1.0000     15  KLTGDENFTIPYWDW          1.0000     15  
KNLMEKECCPPWSGD          1.0000     15  KNRETIEKLLSKLL           1.0000     14  
KPTTSEKIHERSGPK          1.0000     15  KRSFVYVWKTWGQYW          1.0000     15  
KTEGPDSDGSGSGSG          1.0000     15  KVGSGSGSGMSPLWW          1.0000     15  
LAPSTLRSLRKRRLS          1.0000     15  LDHILEPSIPWKSKL          1.0000     15  
LDLLFWEQGGLCK            1.0000     13  LDNGEWTPTLQHYLS          1.0000     15  
LENNEKAPKVVILKK          1.0000     15  LEPSIPWKSKLL             1.0000     12  
LEQASRIWSWLLGAA          1.0000     15  LGASLYLGWAASGLL          1.0000     15  
LGAVITGAVVAAVMW          1.0000     15  LGSGAFGTVYKGIWI          1.0000     15  
LGWVNGLVSCALPMW          1.0000     15  LIGCKPPIGEHWGKG          1.0000     15  
LIGSGSGSGMDLVLK          1.0000     15  LKAKPKFTLGKRKAT          1.0000     15  
LKVEDPFYWVSPGVL          1.0000     15  LLCVSPMCMMIEPPK          1.0000     15  
LLEDDDMGDLVDAEE          1.0000     15  LLEPLLPLKSKLLTL          1.0000     15  
LLLLSGALALTQTWA          1.0000     15  LLNWCMQIAKGMSYL          1.0000     15  
LLSGALALTQTWAGS          1.0000     15  LLVHNLPQHLFGYSW          1.0000     15  
LNDHILEPSIPWKSK          1.0000     15  LNEALELKDAQAGKE          1.0000     15  
LNEDLRSWTAADMAA          1.0000     15  LPLSHMGSGSGSGMA          1.0000     15  
LPSETDGYVAPLTCS          1.0000     15  LPTPPLSPSRRSGLC          1.0000     15  
LQAKMPMKKEAKPSA          1.0000     15  LQGISPKIMPKKPAE          1.0000     15  
LQGITSWGSEPCALP          1.0000     15  LQPPAPSEDIWKKFE          1.0000     15  
LRDMISMYLPGAEVP          1.0000     15  LRNFSLMLLRYIGKK          1.0000     15  
LRNSCAGSGSGSGMA          1.0000     15  LSCHAASNPPAQYSW          1.0000     15  
LSCHSASNPSPQYSW          1.0000     15  LSGTTAAQVTTTEWV          1.0000     15  
LSHMGSGSGSGMASL          1.0000     15  LSISSCLQQLSLLMW          1.0000     15  
LSKLLCVSPMCMMIE          1.0000     15  LSQETFSDLWKLLPE          1.0000     15  
LSYTWDFGDSSGTLI          1.0000     15  LTCEPEIQNTTYLWW          1.0000     15  
LTSCGSSPVPGTTDG          1.0000     15  LTVSCQGGLPKEACM          1.0000     15  
LVCNGVLQGITSWGS          1.0000     15  LVETRPAGDGTFQKW          1.0000     15  
LVGDEVELPCRISPG          1.0000     15  LVRRNIFDLSAPEKD          1.0000     15  
LWWVNNQSLPVSPRL          1.0000     15  MDDLMLSPDDIEQWF          1.0000     15  
MELKVEDPFYWVSPG          1.0000     15  MESPSAPPHRWCIPW          1.0000     15  
MFKTEGPDSDGSGSG          1.0000     15  MGRNSMKLPTLKDIR          1.0000     15  
MHNSEISKRLGAEWK          1.0000     15  MKASEKIFYVYMKRK          1.0000     15  
MKKDKYTLPGGLLAP          1.0000     15  MLDLQPETTDLYCYE          1.0000     15  
MLSPDDIEQWFTEDP          1.0000     15  MPTAESTGMTPEKVP          1.0000     15  
MSTPEATGMTPAEVS          1.0000     15  MWSGFSAAAKLVSEK          1.0000     15  
NAENKAKINMAGAKR          1.0000     15  NGAYSLTLQGLGISW          1.0000     15  
NGEWTPTLQHYLSYT          1.0000     15  NGLVSCALPMWKVTA          1.0000     15  
NGTPEGPLRRNPGNH          1.0000     15  NKVSEQLQAKMPMKK          1.0000     15  
NNQLALTLIDTNRSR          1.0000     15  NQAQMRILKETELRK          1.0000     15  
NQMGRNSMKLPTLKD          1.0000     15  NSCAGSGSGSGMASA          1.0000     15  
NSEISKRLGAEWKLL          1.0000     15  NWCMQIAKGMSYLED          1.0000     15  
NYVGSGSGSGMESPS          1.0000     15  PAAKRVKLDSVRVLR          1.0000     15  
PAAPAPAPSWPLSSS          1.0000     15  PATPLSCCTETQW            1.0000     13  
PDSDGSGSGSGMELA          1.0000     15  PESLEECDSELEIKR          1.0000     15  
PESRLLEFYLAMPFA          1.0000     15  PFGSGSGSGMAVMAP          1.0000     15  
PFTGVDDRESWPSVF          1.0000     15  PGKPTTSEKIHERSG          1.0000     15  
PGRDRRTEEENLRKK          1.0000     15  PGSGSGSGMAPAAWL          1.0000     15  
PKMHNSEISKRLGAE          1.0000     15  PLILSRIVGGWECEK          1.0000     15  
PLSPSRRSGLCSPSY          1.0000     15  PNVSVPSSSSTPLLY          1.0000     15  
PPAFSPAFDNLYYWD          1.0000     15  PPAPSEDIWKKFELL          1.0000     15  
PPFSLSPVPTLGSRS          1.0000     15  PPLSQETFSDLWKLL          1.0000     15  
PPRPIPKPSPWAPK           1.0000     14  PPSTRKDYPAAKRVK          1.0000     15  
PQLPHSSSHWLRLPR          1.0000     15  PQQPESLEECDSELE          1.0000     15  
PRPASSLRPPRCGVP          1.0000     15  PSGAMPNQAQMRILK          1.0000     15  
PSISSNNSKPVEDKD          1.0000     15  PSSSSTPLLYPSLA           1.0000     14  
PSTLRSLRKRRLSSP          1.0000     15  PSYVAVTPFSLRGDN          1.0000     15  
PVLGPLVALIICYNW          1.0000     15  PVSGLSIGTGRAMLG          1.0000     15  
QAPLPCVLWPVLP            1.0000     13  QASRIWSWLLGAAMV          1.0000     15  
QDLLNWCMQIAKGMS          1.0000     15  QDWLGVSRQLRTKAW          1.0000     15  
QEDEEEIDVVSVEKR          1.0000     15  QEQVRQTMAEALKVW          1.0000     15  
QEVTAEDGTQRCEKC          1.0000     15  QKHTPPAPKEDPLKK          1.0000     15  
QKRELGASLYLGWAA          1.0000     15  QKTYQGSYGFRLGFL          1.0000     15  
QLFEDNYALAVLDNG          1.0000     15  QMTFGRLQGISPKIM          1.0000     15  
QQSELQPPAPSEDIW          1.0000     15  QRNPQLCYQDTILWK          1.0000     15  
QTYMNGSPTYSMSYS          1.0000     15  QVCTGTDMKLRLPAS          1.0000     15  
QYAAQNRRGLDLLFW          1.0000     15  RACVSSKNLMEKECC          1.0000     15  
RDIDFAHEAPAFLPW          1.0000     15  REGDVHFDYDETWTI          1.0000     15  
RELGASLYLGWAASG          1.0000     15  RFTHQSDVWSYGVTV          1.0000     15  
RGLDLLFWEQGGLCK          1.0000     15  RKQLPEEKQPLLMEK          1.0000     15  
RLGAEWKLLSETEKR          1.0000     15  RLVLTSGIVFVISGV          1.0000     15  
RLYWKFDPVKVKALE          1.0000     15  RNQDWLGVSRQLRTK          1.0000     15  
RPGRGEPRFIAVGYV          1.0000     15  RPQMTFGRLQGISPK          1.0000     15  
RSESGSPSAGGHSKP          1.0000     15  RWGLLLALLPPGAAS          1.0000     15  
RYPHYSLIKPESSL           1.0000     14  SDAASQKMEPRAPWI          1.0000     15  
SELQPPAPSEDIWKK          1.0000     15  SGSWSQKRSFVYVWK          1.0000     15  
SGYLAEADLSYTWDF          1.0000     15  SKRLGAEWKLLSETE          1.0000     15  
SLTLQGLGISWLGLR          1.0000     15  SLTRTVCAGGCARCK          1.0000     15  
SPAFDNLYYWDQDPP          1.0000     15  SPDDIEQWFTEDPGP          1.0000     15  
SPKANKEILDEAYVM          1.0000     15  SPNVSVPSSSSTPLL          1.0000     15  
SPVDAAFEDAQGHIW          1.0000     15  SQQGTPGMALGSMGS          1.0000     15  
SRIWSWLLGAAMVGA          1.0000     15  SRLLEFYLAMPFATP          1.0000     15  
SSDYVIPIGTYGQMK          1.0000     15  SSKNLMEKECCPPWS          1.0000     15  
SSQTYMNGSPTYSMS          1.0000     15  STESITGSLGPLLDG          1.0000     15  
STQVCTGTDMKLRLP          1.0000     15  STWPTTPPRPIPKPS          1.0000     15  
SVEKRQAPGKRSESG          1.0000     15  SWSQKRSFVYVWKTW          1.0000     15  
SWTAADMAAQITKRK          1.0000     15  SYLEQASRIWSWLLG          1.0000     15  
TAADMAAQITKRKWE          1.0000     15  TFGRLQGISPKIMPK          1.0000     15  
TGPRGQGDGGRRKK           1.0000     14  THREGDVHFDYDETW          1.0000     15  
TKNYVGSGSGSGMES          1.0000     15  TKYPLLKLLGSTWP           1.0000     14  
TLLVVMGTLVALVGL          1.0000     15  TLQGLGISWLGLRSL          1.0000     15  
TNPNLLSPASFFSSW          1.0000     15  TNRNYDLDYDSVQPY          1.0000     15  
TNSLAVVSTQLIMPG          1.0000     15  TPGMALGSMGSVVKS          1.0000     15  
TPMFNDINIYDLFVW          1.0000     15  VALIGSGSGSGMDLV          1.0000     15  
VGHSFHVNFEDNDNR          1.0000     15  VGPDFFGCAEPANTF          1.0000     15  
VGSGSGSGMESPSAP          1.0000     15  VHNLPQHLFGYSWYK          1.0000     15  
VIGALLAVGATKVPR          1.0000     15  VIWVNNTIINGSQVW          1.0000     15  
VKSITVSASGTSPGL          1.0000     15  VLGGPVSGLSIGTGR          1.0000     15  
VLHKRTLGLSAMSTT          1.0000     15  VLLLVHNLPQHLFGY          1.0000     15  
VLRDNIQGITKPAIR          1.0000     15  VLRQISNNRKCTSPR          1.0000     15  
VPRNQDWLGVSRQLR          1.0000     15  VQMPTAESTGMTPEK          1.0000     15  
VRFDSDAASQKMEPR          1.0000     15  VSCQGGLPKEACMEI          1.0000     15  
VSEQLQAKMPMKKEA          1.0000     15  VSVPSSSSTPLLYPS          1.0000     15  
VTELLGGDMVNQSFI          1.0000     15  VTLALDVTNAYVVGY          1.0000     15  
VTLCNGTYEGLLRRN          1.0000     15  VVAAVMWRRKSSDRK          1.0000     15  
VVGILLVVVLGVVFG          1.0000     15  VVSVEKRQAPGKRSE          1.0000     15  
VVVLGVVFGILIKRR          1.0000     15  VYALKRQGRTLYGFG          1.0000     15  
VYLEGTCVEWLRRYL          1.0000     15  WGSIEPEEFLTPKKL          1.0000     15  
WLGVSRQLRTKAWNR          1.0000     15  WQVLGGPVSGLSIGT          1.0000     15  
WVNGLVSCALPMWKV          1.0000     15  YAAQNRRGLDLLFWE          1.0000     15  
YASGWGSIEPEEFLT          1.0000     15  YGVTVWELMTFGAKP          1.0000     15  
YLAEADLSYTWDFGD          1.0000     15  YLAMPFATPMEAELA          1.0000     15  
YNHLVTLCNGTYEGL          1.0000     15  YQEEAAMELKVEDPF          1.0000     15  
YSASYSDPGSLKCPV          1.0000     15  YVITTQHWLGLLGPN          1.0000     15  
********************************************************************************

********************************************************************************
COMMAND LINE SUMMARY
********************************************************************************
This information can also be useful in the event you wish to report a
problem with the MEME software.

command: meme -oc meme_out -mod zoops -minw 5 -maxw 15 -bfile ./background -markov_order 0 -seed 0 -protein -evt 0.05 -nostatus -time 7139 -searchsize 100000 bigclq.txt 

model:  mod=         zoops    nmotifs=      1000    evt=          0.05
objective function:           em=       E-value of product of p-values
                              starts=   E-value of product of p-values
width:  minw=            5    maxw=           15
nsites: minsites=        2    maxsites=      424    wnsites=       0.8
theta:  spmap=         pam    spfuzz=        120
em:     prior=       megap    b=           31580    maxiter=        50
        distance=    1e-05
trim:   wg=             11    ws=              1    endgaps=       yes
data:   n=            6316    N=             424
sample: seed=            0    hsfrac=          0
        searchsize=   6316    norand=         no    csites=       1000
Dirichlet mixture priors file: prior30.plib
Letter frequencies in dataset:
A 0.0671 C 0.0201 D 0.0431 E 0.0646 F 0.0255 G 0.0868 H 0.015 I 0.038 K 0.0611 
L 0.108 M 0.0299 N 0.0275 P 0.0814 Q 0.0336 R 0.0431 S 0.0956 T 0.047 V 0.0492 
W 0.0344 Y 0.029 
Background letter frequencies (from file ./background):
A 0.0671 C 0.0201 D 0.0431 E 0.0646 F 0.0255 G 0.0868 H 0.015 I 0.038 K 0.0611 
L 0.108 M 0.0299 N 0.0275 P 0.0814 Q 0.0336 R 0.0431 S 0.0956 T 0.047 V 0.0492 
W 0.0344 Y 0.029 
Background model order: 0
********************************************************************************


********************************************************************************
MOTIF GSGSGSGMA MEME-1	width =   9  sites =  23  llr = 471  E-value = 1.9e-091
********************************************************************************
--------------------------------------------------------------------------------
	Motif GSGSGSGMA MEME-1 Description
--------------------------------------------------------------------------------
Simplified        A  ::::::::4
pos.-specific     C  :::::::::
probability       D  ::::::::1
matrix            E  ::::::::3
                  F  :::::::::
                  G  a:a:9:9::
                  H  :::::::::
                  I  :::::::::
                  K  :::::::::
                  L  :::::::::
                  M  :::1::1a:
                  N  :::::1:::
                  P  :::::::::
                  Q  :::::::::
                  R  :::::::::
                  S  :a:9:9::1
                  T  :::::::::
                  V  :::::::::
                  W  :::::::::
                  Y  ::::1::::

         bits    6.1          
                 5.4          
                 4.8        * 
                 4.2        * 
Relative         3.6 ***    * 
Entropy          3.0 ******** 
(29.5 bits)      2.4 ******** 
                 1.8 *********
                 1.2 *********
                 0.6 *********
                 0.0 ---------

Multilevel           GSGSGSGMA
consensus                    E
sequence                      
                              
                              
--------------------------------------------------------------------------------

--------------------------------------------------------------------------------
	Motif GSGSGSGMA MEME-1 sites sorted by position p-value
--------------------------------------------------------------------------------
Sequence name             Start   P-value              Site 
-------------             ----- ---------            ---------
PGSGSGSGMAPAAWL               2  9.95e-11          P GSGSGSGMA PAAWL     
PFGSGSGSGMAVMAP               3  9.95e-11         PF GSGSGSGMA VMAP      
NSCAGSGSGSGMASA               5  9.95e-11       NSCA GSGSGSGMA SA        
LSHMGSGSGSGMASL               5  9.95e-11       LSHM GSGSGSGMA SL        
LRNSCAGSGSGSGMA               7  9.95e-11     LRNSCA GSGSGSGMA           
LPLSHMGSGSGSGMA               7  9.95e-11     LPLSHM GSGSGSGMA           
HMGSGSGSGMASLSR               3  9.95e-11         HM GSGSGSGMA SLSR      
GSGSGSGMAVMAPRT               1  9.95e-11          . GSGSGSGMA VMAPRT    
ELRNPFGSGSGSGMA               7  9.95e-11     ELRNPF GSGSGSGMA           
CAGSGSGSGMASAGM               3  9.95e-11         CA GSGSGSGMA SAGM      
VGSGSGSGMESPSAP               2  1.95e-10          V GSGSGSGME SPSAP     
TKNYVGSGSGSGMES               6  1.95e-10      TKNYV GSGSGSGME S         
PDSDGSGSGSGMELA               5  1.95e-10       PDSD GSGSGSGME LA        
NYVGSGSGSGMESPS               4  1.95e-10        NYV GSGSGSGME SPS       
EAGSGSGSGMEEPQS               3  1.95e-10         EA GSGSGSGME EPQS      
VALIGSGSGSGMDLV               5  2.59e-10       VALI GSGSGSGMD LV        
LIGSGSGSGMDLVLK               3  2.59e-10         LI GSGSGSGMD LVLK      
GSGSGSGMDLVLKRC               1  2.59e-10          . GSGSGSGMD LVLKRC    
KVGSGSGSGMSPLWW               3  7.91e-10         KV GSGSGSGMS PLWW      
AAPKKKGSGSGSGMS               7  7.91e-10     AAPKKK GSGSGSGMS           
GSGSGMYNMMETELK               3  2.42e-08         GS GSGMYNMME TELK      
GSGMYNMMETELKPP               1  2.42e-08          . GSGMYNMME TELKPP    
GSGSGMDLVLKRCLL               1  1.08e-06          . GSGSGMDLV LKRCLL    
--------------------------------------------------------------------------------

--------------------------------------------------------------------------------
	Motif GSGSGSGMA MEME-1 block diagrams
--------------------------------------------------------------------------------
SEQUENCE NAME            POSITION P-VALUE  MOTIF DIAGRAM
-------------            ----------------  -------------
PGSGSGSGMAPAAWL                     1e-10  1_[1]_5
PFGSGSGSGMAVMAP                     1e-10  2_[1]_4
NSCAGSGSGSGMASA                     1e-10  4_[1]_2
LSHMGSGSGSGMASL                     1e-10  4_[1]_2
LRNSCAGSGSGSGMA                     1e-10  6_[1]
LPLSHMGSGSGSGMA                     1e-10  6_[1]
HMGSGSGSGMASLSR                     1e-10  2_[1]_4
GSGSGSGMAVMAPRT                     1e-10  [1]_6
ELRNPFGSGSGSGMA                     1e-10  6_[1]
CAGSGSGSGMASAGM                     1e-10  2_[1]_4
VGSGSGSGMESPSAP                     2e-10  1_[1]_5
TKNYVGSGSGSGMES                     2e-10  5_[1]_1
PDSDGSGSGSGMELA                     2e-10  4_[1]_2
NYVGSGSGSGMESPS                     2e-10  3_[1]_3
EAGSGSGSGMEEPQS                     2e-10  2_[1]_4
VALIGSGSGSGMDLV                   2.6e-10  4_[1]_2
LIGSGSGSGMDLVLK                   2.6e-10  2_[1]_4
GSGSGSGMDLVLKRC                   2.6e-10  [1]_6
KVGSGSGSGMSPLWW                   7.9e-10  2_[1]_4
AAPKKKGSGSGSGMS                   7.9e-10  6_[1]
GSGSGMYNMMETELK                   2.4e-08  2_[1]_4
GSGMYNMMETELKPP                   2.4e-08  [1]_6
GSGSGMDLVLKRCLL                   1.1e-06  [1]_6
--------------------------------------------------------------------------------

--------------------------------------------------------------------------------
	Motif GSGSGSGMA MEME-1 in BLOCKS format
--------------------------------------------------------------------------------
BL   MOTIF GSGSGSGMA width=9 seqs=23
PGSGSGSGMAPAAWL          (    2) GSGSGSGMA  1 
PFGSGSGSGMAVMAP          (    3) GSGSGSGMA  1 
NSCAGSGSGSGMASA          (    5) GSGSGSGMA  1 
LSHMGSGSGSGMASL          (    5) GSGSGSGMA  1 
LRNSCAGSGSGSGMA          (    7) GSGSGSGMA  1 
LPLSHMGSGSGSGMA          (    7) GSGSGSGMA  1 
HMGSGSGSGMASLSR          (    3) GSGSGSGMA  1 
GSGSGSGMAVMAPRT          (    1) GSGSGSGMA  1 
ELRNPFGSGSGSGMA          (    7) GSGSGSGMA  1 
CAGSGSGSGMASAGM          (    3) GSGSGSGMA  1 
VGSGSGSGMESPSAP          (    2) GSGSGSGME  1 
TKNYVGSGSGSGMES          (    6) GSGSGSGME  1 
PDSDGSGSGSGMELA          (    5) GSGSGSGME  1 
NYVGSGSGSGMESPS          (    4) GSGSGSGME  1 
EAGSGSGSGMEEPQS          (    3) GSGSGSGME  1 
VALIGSGSGSGMDLV          (    5) GSGSGSGMD  1 
LIGSGSGSGMDLVLK          (    3) GSGSGSGMD  1 
GSGSGSGMDLVLKRC          (    1) GSGSGSGMD  1 
KVGSGSGSGMSPLWW          (    3) GSGSGSGMS  1 
AAPKKKGSGSGSGMS          (    7) GSGSGSGMS  1 
GSGSGMYNMMETELK          (    3) GSGMYNMME  1 
GSGMYNMMETELKPP          (    1) GSGMYNMME  1 
GSGSGMDLVLKRCLL          (    1) GSGSGMDLV  1 
//

--------------------------------------------------------------------------------

--------------------------------------------------------------------------------
	Motif GSGSGSGMA MEME-1 position-specific scoring matrix
--------------------------------------------------------------------------------
log-odds matrix: alength= 20 w= 9 n= 2924 bayes= 7.3841 E= 1.9e-091 
  -420   -545   -456   -566   -571    350   -458   -607   -549   -707   -629   -386   -654   -547   -502   -519   -537   -576   -696   -582 
  -529   -597   -680   -802   -673   -632   -607   -766   -780   -807   -801   -614   -739   -701   -695    337   -544   -695   -821   -707 
  -420   -545   -456   -566   -571    350   -458   -607   -549   -707   -629   -386   -654   -547   -502   -519   -537   -576   -696   -582 
  -263   -369   -540   -619   -476   -445   -472   -499   -578   -581    142   -380   -583   -512   -518    320   -221   -440   -701   -522 
  -297   -444   -339   -446   -429    337   -347   -488   -429   -604   -507   -262   -562   -435   -388   -398   -425   -458   -583     99 
  -199   -252   -304   -416   -337   -374   -281   -366   -353   -464    -17    111   -448   -334   -318    303     34   -373   -555   -367 
  -230   -387    -79   -378   -415    332   -291   -426   -362   -551     35   -194   -505   -371   -323   -332   -363   -395   -540   -418 
  -442   -378   -504   -551   -330   -566   -406   -212   -504   -210    496   -427   -588   -460   -513   -521   -409   -292   -464   -327 
   251   -582    160    230   -550   -461   -303   -463   -286   -535   -467   -257   -493   -171   -367    -25   -339    -29   -753   -513 
--------------------------------------------------------------------------------

--------------------------------------------------------------------------------
	Motif GSGSGSGMA MEME-1 position-specific probability matrix
--------------------------------------------------------------------------------
letter-probability matrix: alength= 20 w= 9 nsites= 23 E= 1.9e-091 
 0.000000  0.000000  0.000000  0.000000  0.000000  1.000000  0.000000  0.000000  0.000000  0.000000  0.000000  0.000000  0.000000  0.000000  0.000000  0.000000  0.000000  0.000000  0.000000  0.000000 
 0.000000  0.000000  0.000000  0.000000  0.000000  0.000000  0.000000  0.000000  0.000000  0.000000  0.000000  0.000000  0.000000  0.000000  0.000000  1.000000  0.000000  0.000000  0.000000  0.000000 
 0.000000  0.000000  0.000000  0.000000  0.000000  1.000000  0.000000  0.000000  0.000000  0.000000  0.000000  0.000000  0.000000  0.000000  0.000000  0.000000  0.000000  0.000000  0.000000  0.000000 
 0.000000  0.000000  0.000000  0.000000  0.000000  0.000000  0.000000  0.000000  0.000000  0.000000  0.086957  0.000000  0.000000  0.000000  0.000000  0.913043  0.000000  0.000000  0.000000  0.000000 
 0.000000  0.000000  0.000000  0.000000  0.000000  0.913043  0.000000  0.000000  0.000000  0.000000  0.000000  0.000000  0.000000  0.000000  0.000000  0.000000  0.000000  0.000000  0.000000  0.086957 
 0.000000  0.000000  0.000000  0.000000  0.000000  0.000000  0.000000  0.000000  0.000000  0.000000  0.043478  0.086957  0.000000  0.000000  0.000000  0.869565  0.000000  0.000000  0.000000  0.000000 
 0.000000  0.000000  0.043478  0.000000  0.000000  0.869565  0.000000  0.000000  0.000000  0.000000  0.086957  0.000000  0.000000  0.000000  0.000000  0.000000  0.000000  0.000000  0.000000  0.000000 
 0.000000  0.000000  0.000000  0.000000  0.000000  0.000000  0.000000  0.000000  0.000000  0.043478  0.956522  0.000000  0.000000  0.000000  0.000000  0.000000  0.000000  0.000000  0.000000  0.000000 
 0.434783  0.000000  0.130435  0.304348  0.000000  0.000000  0.000000  0.000000  0.000000  0.000000  0.000000  0.000000  0.000000  0.000000  0.000000  0.086957  0.000000  0.043478  0.000000  0.000000 
--------------------------------------------------------------------------------

--------------------------------------------------------------------------------
	Motif GSGSGSGMA MEME-1 regular expression
--------------------------------------------------------------------------------
GSGSGSGM[AE]
--------------------------------------------------------------------------------


Time 120.62 secs.

********************************************************************************


********************************************************************************
MOTIF HEPENQDATYSW MEME-2	width =  12  sites =  21  llr = 391  E-value = 1.3e-041
********************************************************************************
--------------------------------------------------------------------------------
	Motif HEPENQDATYSW MEME-2 Description
--------------------------------------------------------------------------------
Simplified        A  123121:2::::
pos.-specific     C  3:::::::::::
probability       D  ::::::3:::::
matrix            E  :3:31:::::::
                  F  :1:::1:2::::
                  G  1:::::::1:::
                  H  3::::1::::::
                  I  ::::1:::::::
                  K  ::::1:::::::
                  L  ::2:::111:3:
                  M  ::::::::::::
                  N  :1::3:21::::
                  P  ::32:211::::
                  Q  :::113::2:::
                  R  :::::1::::::
                  S  1122::2:1:3:
                  T  ::::1::23:1:
                  V  ::::::::1:1:
                  W  :1:::::::::a
                  Y  :1:::::::91:

         bits    6.1             
                 5.4             
                 4.8          * *
                 4.2          * *
Relative         3.6          * *
Entropy          3.0          * *
(26.8 bits)      2.4 *        * *
                 1.8 **  ****** *
                 1.2 ************
                 0.6 ************
                 0.0 ------------

Multilevel           HEAENQDATYSW
consensus            C PS P  Q L 
sequence                         
                                 
                                 
--------------------------------------------------------------------------------

--------------------------------------------------------------------------------
	Motif HEPENQDATYSW MEME-2 sites sorted by position p-value
--------------------------------------------------------------------------------
Sequence name             Start   P-value                Site  
-------------             ----- ---------            ------------
FTCEPEAQNTTYLWW               3  1.37e-12         FT CEPEAQNTTYLW W         
CEPEAQNTTYLWWVN               1  1.37e-12          . CEPEAQNTTYLW WVN       
LTCEPEIQNTTYLWW               3  1.99e-12         LT CEPEIQNTTYLW W         
CEPEIQNTTYLWWVN               1  1.99e-12          . CEPEIQNTTYLW WVN       
FTCEPETQDATYLWW               3  3.42e-12         FT CEPETQDATYLW W         
CEPETQDATYLWWVN               1  3.42e-12          . CEPETQDATYLW WVN       
LSCHAASNPPAQYSW               4  3.75e-11        LSC HAASNPPAQYSW           
CHAASNPPAQYSWLI               2  3.75e-11          C HAASNPPAQYSW LI        
CHAASNPPAQYSWFV               2  3.75e-11          C HAASNPPAQYSW FV        
LSCHSASNPSPQYSW               4  7.42e-10        LSC HSASNPSPQYSW           
CHSASNPSPQYSWRI               2  7.42e-10          C HSASNPSPQYSW RI        
VHNLPQHLFGYSWYK               2  1.05e-09          V HNLPQHLFGYSW YK        
LLVHNLPQHLFGYSW               4  1.05e-09        LLV HNLPQHLFGYSW           
PPAFSPAFDNLYYWD               3  1.70e-08         PP AFSPAFDNLYYW D         
AFSPAFDNLYYWDQD               1  1.70e-08          . AFSPAFDNLYYW DQD       
SWSQKRSFVYVWKTW               1  5.44e-08          . SWSQKRSFVYVW KTW       
SGSWSQKRSFVYVWK               3  5.44e-08         SG SWSQKRSFVYVW K         
SGYLAEADLSYTWDF               2  7.69e-07          S GYLAEADLSYTW DF        
DPSGYLAEADLSYTW               4  7.69e-07        DPS GYLAEADLSYTW           
TPMFNDINIYDLFVW               4  2.13e-06        TPM FNDINIYDLFVW           
SPVDAAFEDAQGHIW               4  5.53e-06        SPV DAAFEDAQGHIW           
--------------------------------------------------------------------------------

--------------------------------------------------------------------------------
	Motif HEPENQDATYSW MEME-2 block diagrams
--------------------------------------------------------------------------------
SEQUENCE NAME            POSITION P-VALUE  MOTIF DIAGRAM
-------------            ----------------  -------------
FTCEPEAQNTTYLWW                   1.4e-12  2_[2]_1
CEPEAQNTTYLWWVN                   1.4e-12  [2]_3
LTCEPEIQNTTYLWW                     2e-12  2_[2]_1
CEPEIQNTTYLWWVN                     2e-12  [2]_3
FTCEPETQDATYLWW                   3.4e-12  2_[2]_1
CEPETQDATYLWWVN                   3.4e-12  [2]_3
LSCHAASNPPAQYSW                   3.7e-11  3_[2]
CHAASNPPAQYSWLI                   3.7e-11  1_[2]_2
CHAASNPPAQYSWFV                   3.7e-11  1_[2]_2
LSCHSASNPSPQYSW                   7.4e-10  3_[2]
CHSASNPSPQYSWRI                   7.4e-10  1_[2]_2
VHNLPQHLFGYSWYK                     1e-09  1_[2]_2
LLVHNLPQHLFGYSW                     1e-09  3_[2]
PPAFSPAFDNLYYWD                   1.7e-08  2_[2]_1
AFSPAFDNLYYWDQD                   1.7e-08  [2]_3
SWSQKRSFVYVWKTW                   5.4e-08  [2]_3
SGSWSQKRSFVYVWK                   5.4e-08  2_[2]_1
SGYLAEADLSYTWDF                   7.7e-07  1_[2]_2
DPSGYLAEADLSYTW                   7.7e-07  3_[2]
TPMFNDINIYDLFVW                   2.1e-06  3_[2]
SPVDAAFEDAQGHIW                   5.5e-06  3_[2]
--------------------------------------------------------------------------------

--------------------------------------------------------------------------------
	Motif HEPENQDATYSW MEME-2 in BLOCKS format
--------------------------------------------------------------------------------
BL   MOTIF HEPENQDATYSW width=12 seqs=21
FTCEPEAQNTTYLWW          (    3) CEPEAQNTTYLW  1 
CEPEAQNTTYLWWVN          (    1) CEPEAQNTTYLW  1 
LTCEPEIQNTTYLWW          (    3) CEPEIQNTTYLW  1 
CEPEIQNTTYLWWVN          (    1) CEPEIQNTTYLW  1 
FTCEPETQDATYLWW          (    3) CEPETQDATYLW  1 
CEPETQDATYLWWVN          (    1) CEPETQDATYLW  1 
LSCHAASNPPAQYSW          (    4) HAASNPPAQYSW  1 
CHAASNPPAQYSWLI          (    2) HAASNPPAQYSW  1 
CHAASNPPAQYSWFV          (    2) HAASNPPAQYSW  1 
LSCHSASNPSPQYSW          (    4) HSASNPSPQYSW  1 
CHSASNPSPQYSWRI          (    2) HSASNPSPQYSW  1 
VHNLPQHLFGYSWYK          (    2) HNLPQHLFGYSW  1 
LLVHNLPQHLFGYSW          (    4) HNLPQHLFGYSW  1 
PPAFSPAFDNLYYWD          (    3) AFSPAFDNLYYW  1 
AFSPAFDNLYYWDQD          (    1) AFSPAFDNLYYW  1 
SWSQKRSFVYVWKTW          (    1) SWSQKRSFVYVW  1 
SGSWSQKRSFVYVWK          (    3) SWSQKRSFVYVW  1 
SGYLAEADLSYTWDF          (    2) GYLAEADLSYTW  1 
DPSGYLAEADLSYTW          (    4) GYLAEADLSYTW  1 
TPMFNDINIYDLFVW          (    4) FNDINIYDLFVW  1 
SPVDAAFEDAQGHIW          (    4) DAAFEDAQGHIW  1 
//

--------------------------------------------------------------------------------

--------------------------------------------------------------------------------
	Motif HEPENQDATYSW MEME-2 position-specific scoring matrix
--------------------------------------------------------------------------------
log-odds matrix: alength= 20 w= 12 n= 1652 bayes= 2.7875 E= 1.3e-041 
    57    365     24   -305     78      8    431   -356   -306   -455   -391   -127   -478   -258   -318      3   -248   -320   -605   -385 
   129   -342   -165    190    163   -329    -96   -240   -133   -322   -254    216   -378    -98   -149     -5   -161   -226    111    149 
   196   -317      4   -369   -396   -363   -310   -371   -380     62   -413   -259    189   -321   -372     86   -263   -320   -632   -451 
    46   -340   -140    190     62   -315    -88     14   -110   -319   -246    -80     88    142   -128    104   -144   -221   -473   -249 
   127   -348   -136    106   -264   -309    -79     99     72   -327   -250    303   -353    143   -116   -202     89   -234   -473   -247 
    46   -337     23   -117    152   -308    236     12    -99   -316   -242    -71    118    276    103   -200   -137   -221   -466   -242 
   -35   -397    254   -186   -333   -315   -128   -333   -183    -36   -338    267     57   -146   -205     86   -202   -312   -549     54 
   156   -318     21   -130    250   -313    -87   -205   -114    -37   -226    164     -9     69   -130   -207    175   -193   -458   -239 
  -183   -251   -314   -295   -193     47   -203   -119   -270     30   -193   -203   -442    255   -260     -7    246     97   -454   -264 
  -559   -487   -595   -634    132   -657    167   -433   -589   -462   -462   -420   -682   -467   -500   -581   -522   -457   -321    489 
  -196   -216   -425   -392   -131   -408   -227     79   -360    126   -135   -270   -460   -291   -313    152     94    157   -406    150 
  -484   -435   -471   -521   -168   -536   -375   -442   -502   -386   -419   -406   -604   -427   -425   -549   -463   -418    479   -240 
--------------------------------------------------------------------------------

--------------------------------------------------------------------------------
	Motif HEPENQDATYSW MEME-2 position-specific probability matrix
--------------------------------------------------------------------------------
letter-probability matrix: alength= 20 w= 12 nsites= 21 E= 1.3e-041 
 0.095238  0.285714  0.047619  0.000000  0.047619  0.095238  0.333333  0.000000  0.000000  0.000000  0.000000  0.000000  0.000000  0.000000  0.000000  0.095238  0.000000  0.000000  0.000000  0.000000 
 0.190476  0.000000  0.000000  0.285714  0.095238  0.000000  0.000000  0.000000  0.000000  0.000000  0.000000  0.142857  0.000000  0.000000  0.000000  0.095238  0.000000  0.000000  0.095238  0.095238 
 0.285714  0.000000  0.047619  0.000000  0.000000  0.000000  0.000000  0.000000  0.000000  0.190476  0.000000  0.000000  0.285714  0.000000  0.000000  0.190476  0.000000  0.000000  0.000000  0.000000 
 0.095238  0.000000  0.000000  0.285714  0.047619  0.000000  0.000000  0.047619  0.000000  0.000000  0.000000  0.000000  0.190476  0.095238  0.000000  0.238095  0.000000  0.000000  0.000000  0.000000 
 0.190476  0.000000  0.000000  0.142857  0.000000  0.000000  0.000000  0.095238  0.095238  0.000000  0.000000  0.285714  0.000000  0.095238  0.000000  0.000000  0.095238  0.000000  0.000000  0.000000 
 0.095238  0.000000  0.047619  0.000000  0.095238  0.000000  0.095238  0.047619  0.000000  0.000000  0.000000  0.000000  0.238095  0.285714  0.095238  0.000000  0.000000  0.000000  0.000000  0.000000 
 0.047619  0.000000  0.285714  0.000000  0.000000  0.000000  0.000000  0.000000  0.000000  0.095238  0.000000  0.190476  0.142857  0.000000  0.000000  0.190476  0.000000  0.000000  0.000000  0.047619 
 0.238095  0.000000  0.047619  0.000000  0.190476  0.000000  0.000000  0.000000  0.000000  0.095238  0.000000  0.095238  0.095238  0.047619  0.000000  0.000000  0.190476  0.000000  0.000000  0.000000 
 0.000000  0.000000  0.000000  0.000000  0.000000  0.142857  0.000000  0.000000  0.000000  0.142857  0.000000  0.000000  0.000000  0.238095  0.000000  0.095238  0.285714  0.095238  0.000000  0.000000 
 0.000000  0.000000  0.000000  0.000000  0.047619  0.000000  0.047619  0.000000  0.000000  0.000000  0.000000  0.000000  0.000000  0.000000  0.000000  0.000000  0.000000  0.000000  0.000000  0.904762 
 0.000000  0.000000  0.000000  0.000000  0.000000  0.000000  0.000000  0.047619  0.000000  0.285714  0.000000  0.000000  0.000000  0.000000  0.000000  0.333333  0.095238  0.142857  0.000000  0.095238 
 0.000000  0.000000  0.000000  0.000000  0.000000  0.000000  0.000000  0.000000  0.000000  0.000000  0.000000  0.000000  0.000000  0.000000  0.000000  0.000000  0.000000  0.000000  1.000000  0.000000 
--------------------------------------------------------------------------------

--------------------------------------------------------------------------------
	Motif HEPENQDATYSW MEME-2 regular expression
--------------------------------------------------------------------------------
[HC]E[AP][ES]N[QP]DA[TQ]Y[SL]W
--------------------------------------------------------------------------------


Time 123.50 secs.

********************************************************************************


********************************************************************************
MOTIF LEPSIPWKS MEME-3	width =   9  sites =  13  llr = 255  E-value = 4.4e-029
********************************************************************************
--------------------------------------------------------------------------------
	Motif LEPSIPWKS MEME-3 Description
--------------------------------------------------------------------------------
Simplified        A  ::3::::::
pos.-specific     C  :::::::::
probability       D  :::::::::
matrix            E  :7:::::::
                  F  :::::::::
                  G  :::::::::
                  H  :::::::::
                  I  ::::5::::
                  K  :::3:::a3
                  L  a::22:2::
                  M  ::::3:3::
                  N  :::::::::
                  P  ::7::a:::
                  Q  :3:::::::
                  R  :::::::::
                  S  :::5::::7
                  T  :::::::::
                  V  :::::::::
                  W  ::::::5::
                  Y  :::::::::

         bits    6.1          
                 5.4          
                 4.8          
                 4.2        * 
Relative         3.6  *   * * 
Entropy          3.0 *** **** 
(28.3 bits)      2.4 *********
                 1.8 *********
                 1.2 *********
                 0.6 *********
                 0.0 ---------

Multilevel           LEPSIPWKS
consensus             QAKM M K
sequence                      
                              
                              
--------------------------------------------------------------------------------

--------------------------------------------------------------------------------
	Motif LEPSIPWKS MEME-3 sites sorted by position p-value
--------------------------------------------------------------------------------
Sequence name             Start   P-value              Site 
-------------             ----- ---------            ---------
LNDHILEPSIPWKSK               6  5.53e-11      LNDHI LEPSIPWKS K         
LEPSIPWKSKLL                  1  5.53e-11          . LEPSIPWKS KLL       
LDHILEPSIPWKSKL               5  5.53e-11       LDHI LEPSIPWKS KL        
ILEPSIPWKSKLLTL               2  5.53e-11          I LEPSIPWKS KLLTL     
HILEPSIPWKSKLLT               3  5.53e-11         HI LEPSIPWKS KLLT      
DHILEPSIPWKSK                 4  5.53e-11        DHI LEPSIPWKS K         
DHILEPSIPWKS                  4  5.53e-11        DHI LEPSIPWKS           
VSEQLQAKMPMKKEA               5  1.75e-09       VSEQ LQAKMPMKK EA        
NKVSEQLQAKMPMKK               7  1.75e-09     NKVSEQ LQAKMPMKK           
LQAKMPMKKEAKPSA               1  1.75e-09          . LQAKMPMKK EAKPSA    
EQLQAKMPMKKEAKP               3  1.75e-09         EQ LQAKMPMKK EAKP      
LLEPLLPLKSKLLTL               2  3.16e-08          L LEPLLPLKS KLLTL     
DHLLEPLLPLKSKL                4  3.16e-08        DHL LEPLLPLKS KL        
--------------------------------------------------------------------------------

--------------------------------------------------------------------------------
	Motif LEPSIPWKS MEME-3 block diagrams
--------------------------------------------------------------------------------
SEQUENCE NAME            POSITION P-VALUE  MOTIF DIAGRAM
-------------            ----------------  -------------
LNDHILEPSIPWKSK                   5.5e-11  5_[3]_1
LEPSIPWKSKLL                      5.5e-11  [3]_3
LDHILEPSIPWKSKL                   5.5e-11  4_[3]_2
ILEPSIPWKSKLLTL                   5.5e-11  1_[3]_5
HILEPSIPWKSKLLT                   5.5e-11  2_[3]_4
DHILEPSIPWKSK                     5.5e-11  3_[3]_1
DHILEPSIPWKS                      5.5e-11  3_[3]
VSEQLQAKMPMKKEA                   1.8e-09  4_[3]_2
NKVSEQLQAKMPMKK                   1.8e-09  6_[3]
LQAKMPMKKEAKPSA                   1.8e-09  [3]_6
EQLQAKMPMKKEAKP                   1.8e-09  2_[3]_4
LLEPLLPLKSKLLTL                   3.2e-08  1_[3]_5
DHLLEPLLPLKSKL                    3.2e-08  3_[3]_2
--------------------------------------------------------------------------------

--------------------------------------------------------------------------------
	Motif LEPSIPWKS MEME-3 in BLOCKS format
--------------------------------------------------------------------------------
BL   MOTIF LEPSIPWKS width=9 seqs=13
LNDHILEPSIPWKSK          (    6) LEPSIPWKS  1 
LEPSIPWKSKLL             (    1) LEPSIPWKS  1 
LDHILEPSIPWKSKL          (    5) LEPSIPWKS  1 
ILEPSIPWKSKLLTL          (    2) LEPSIPWKS  1 
HILEPSIPWKSKLLT          (    3) LEPSIPWKS  1 
DHILEPSIPWKSK            (    4) LEPSIPWKS  1 
DHILEPSIPWKS             (    4) LEPSIPWKS  1 
VSEQLQAKMPMKKEA          (    5) LQAKMPMKK  1 
NKVSEQLQAKMPMKK          (    7) LQAKMPMKK  1 
LQAKMPMKKEAKPSA          (    1) LQAKMPMKK  1 
EQLQAKMPMKKEAKP          (    3) LQAKMPMKK  1 
LLEPLLPLKSKLLTL          (    2) LEPLLPLKS  1 
DHLLEPLLPLKSKL           (    4) LEPLLPLKS  1 
//

--------------------------------------------------------------------------------

--------------------------------------------------------------------------------
	Motif LEPSIPWKS MEME-3 position-specific scoring matrix
--------------------------------------------------------------------------------
log-odds matrix: alength= 20 w= 9 n= 2924 bayes= 7.56125 E= 4.4e-029 
  -451   -430   -566   -563   -209   -595   -408   -169   -541    313   -181   -483   -590   -428   -461   -575   -423   -253   -550   -404 
  -252   -650    -51    331   -538   -431   -263   -421   -227   -491   -426   -226   -441    294   -315   -372   -305   -362   -729   -482 
   170   -323   -333   -353   -351   -366   -271   -343   -336   -409   -393   -287    310   -277   -319   -277   -243   -301   -598   -434 
  -238   -358   -284   -258   -346   -375   -151   -300    224     29   -321   -156   -465   -130    -59    224   -224   -288   -524   -325 
  -421   -393   -674   -650   -128   -678   -464    369   -627     79    320   -546   -659   -472   -549   -637   -395   -136   -509   -376 
  -360   -496   -460   -497   -478   -519   -394   -493   -477   -548   -549   -432    357   -421   -453   -463   -416   -469   -686   -545 
  -446   -414   -693   -664   -106   -684   -417    -91   -631     82    322   -551   -661   -463   -539   -650   -421   -203    376   -292 
  -363   -391   -456   -452   -474   -510   -313   -361    392   -515   -436   -295   -533   -362    -42   -492   -368   -439   -558   -461 
  -269   -383   -302   -356   -455   -390   -241   -451    224   -514   -456   -185   -520   -241   -175    272   -256   -405   -616   -425 
--------------------------------------------------------------------------------

--------------------------------------------------------------------------------
	Motif LEPSIPWKS MEME-3 position-specific probability matrix
--------------------------------------------------------------------------------
letter-probability matrix: alength= 20 w= 9 nsites= 13 E= 4.4e-029 
 0.000000  0.000000  0.000000  0.000000  0.000000  0.000000  0.000000  0.000000  0.000000  1.000000  0.000000  0.000000  0.000000  0.000000  0.000000  0.000000  0.000000  0.000000  0.000000  0.000000 
 0.000000  0.000000  0.000000  0.692308  0.000000  0.000000  0.000000  0.000000  0.000000  0.000000  0.000000  0.000000  0.000000  0.307692  0.000000  0.000000  0.000000  0.000000  0.000000  0.000000 
 0.307692  0.000000  0.000000  0.000000  0.000000  0.000000  0.000000  0.000000  0.000000  0.000000  0.000000  0.000000  0.692308  0.000000  0.000000  0.000000  0.000000  0.000000  0.000000  0.000000 
 0.000000  0.000000  0.000000  0.000000  0.000000  0.000000  0.000000  0.000000  0.307692  0.153846  0.000000  0.000000  0.000000  0.000000  0.000000  0.538462  0.000000  0.000000  0.000000  0.000000 
 0.000000  0.000000  0.000000  0.000000  0.000000  0.000000  0.000000  0.538462  0.000000  0.153846  0.307692  0.000000  0.000000  0.000000  0.000000  0.000000  0.000000  0.000000  0.000000  0.000000 
 0.000000  0.000000  0.000000  0.000000  0.000000  0.000000  0.000000  0.000000  0.000000  0.000000  0.000000  0.000000  1.000000  0.000000  0.000000  0.000000  0.000000  0.000000  0.000000  0.000000 
 0.000000  0.000000  0.000000  0.000000  0.000000  0.000000  0.000000  0.000000  0.000000  0.153846  0.307692  0.000000  0.000000  0.000000  0.000000  0.000000  0.000000  0.000000  0.538462  0.000000 
 0.000000  0.000000  0.000000  0.000000  0.000000  0.000000  0.000000  0.000000  1.000000  0.000000  0.000000  0.000000  0.000000  0.000000  0.000000  0.000000  0.000000  0.000000  0.000000  0.000000 
 0.000000  0.000000  0.000000  0.000000  0.000000  0.000000  0.000000  0.000000  0.307692  0.000000  0.000000  0.000000  0.000000  0.000000  0.000000  0.692308  0.000000  0.000000  0.000000  0.000000 
--------------------------------------------------------------------------------

--------------------------------------------------------------------------------
	Motif LEPSIPWKS MEME-3 regular expression
--------------------------------------------------------------------------------
L[EQ][PA][SK][IM]P[WM]K[SK]
--------------------------------------------------------------------------------


Time 126.27 secs.

********************************************************************************


********************************************************************************
MOTIF LVCNGVLQG MEME-4	width =   9  sites =  21  llr = 307  E-value = 2.7e-018
********************************************************************************
--------------------------------------------------------------------------------
	Motif LVCNGVLQG MEME-4 Description
--------------------------------------------------------------------------------
Simplified        A  :1::::::1
pos.-specific     C  ::4::::::
probability       D  ::::::1::
matrix            E  :::::::1:
                  F  :::1:::2:
                  G  ::::8:::6
                  H  :::::::::
                  I  :::1:11::
                  K  ::::::::2
                  L  31:1::5::
                  M  :1:1:::2:
                  N  :::4:::::
                  P  :::::::::
                  Q  2::::::3:
                  R  :::::1:::
                  S  :::::::::
                  T  1:12:3:::
                  V  163::411:
                  W  :::::::::
                  Y  ::::::1::

         bits    6.1          
                 5.4          
                 4.8          
                 4.2          
Relative         3.6          
Entropy          3.0   *      
(21.1 bits)      2.4  ***** **
                 1.8 *********
                 1.2 *********
                 0.6 *********
                 0.0 ---------

Multilevel           LVCNGVLQG
consensus            Q V  T MK
sequence                      
                              
                              
--------------------------------------------------------------------------------

--------------------------------------------------------------------------------
	Motif LVCNGVLQG MEME-4 sites sorted by position p-value
--------------------------------------------------------------------------------
Sequence name             Start   P-value              Site 
-------------             ----- ---------            ---------
LVCNGVLQGITSWGS               1  1.91e-11          . LVCNGVLQG ITSWGS    
GPLVCNGVLQGITSW               3  1.91e-11         GP LVCNGVLQG ITSW      
GDSGGPLVCNGVLQG               7  1.91e-11     GDSGGP LVCNGVLQG           
STQVCTGTDMKLRLP               3  4.15e-09         ST QVCTGTDMK LRLP      
QVCTGTDMKLRLPAS               1  4.15e-09          . QVCTGTDMK LRLPAS    
AASTQVCTGTDMKLR               5  4.15e-09       AAST QVCTGTDMK LR        
VVVLGVVFGILIKRR               1  2.13e-08          . VVVLGVVFG ILIKRR    
VVGILLVVVLGVVFG               7  2.13e-08     VVGILL VVVLGVVFG           
GILLVVVLGVVFGIL               5  2.13e-08       GILL VVVLGVVFG IL        
YNHLVTLCNGTYEGL               6  1.25e-07      YNHLV TLCNGTYEG L         
VTLCNGTYEGLLRRN               2  1.25e-07          V TLCNGTYEG LLRRN     
RPQMTFGRLQGISPK               3  2.31e-07         RP QMTFGRLQG ISPK      
QMTFGRLQGISPKIM               1  2.31e-07          . QMTFGRLQG ISPKIM    
TLLVVMGTLVALVGL               3  3.35e-07         TL LVVMGTLVA LVGL      
GWPTTLLVVMGTLVA               7  3.35e-07     GWPTTL LVVMGTLVA           
ASKADGLAVIGVLMK               7  4.49e-07     ASKADG LAVIGVLMK           
ADGLAVIGVLMK                  4  4.49e-07        ADG LAVIGVLMK           
GRNECDVCTDQLFGA               6  7.90e-07      GRNEC DVCTDQLFG A         
VIWVNNTIINGSQVW               3  7.02e-06         VI WVNNTIING SQVW      
ERPPLENRVLTGWGL               4  6.39e-05        ERP PLENRVLTG WGL       
ETFIKNIIIQDCMWS               3  7.83e-05         ET FIKNIIIQD CMWS      
--------------------------------------------------------------------------------

--------------------------------------------------------------------------------
	Motif LVCNGVLQG MEME-4 block diagrams
--------------------------------------------------------------------------------
SEQUENCE NAME            POSITION P-VALUE  MOTIF DIAGRAM
-------------            ----------------  -------------
LVCNGVLQGITSWGS                   1.9e-11  [4]_6
GPLVCNGVLQGITSW                   1.9e-11  2_[4]_4
GDSGGPLVCNGVLQG                   1.9e-11  6_[4]
STQVCTGTDMKLRLP                   4.2e-09  2_[4]_4
QVCTGTDMKLRLPAS                   4.2e-09  [4]_6
AASTQVCTGTDMKLR                   4.2e-09  4_[4]_2
VVVLGVVFGILIKRR                   2.1e-08  [4]_6
VVGILLVVVLGVVFG                   2.1e-08  6_[4]
GILLVVVLGVVFGIL                   2.1e-08  4_[4]_2
YNHLVTLCNGTYEGL                   1.2e-07  5_[4]_1
VTLCNGTYEGLLRRN                   1.2e-07  1_[4]_5
RPQMTFGRLQGISPK                   2.3e-07  2_[4]_4
QMTFGRLQGISPKIM                   2.3e-07  [4]_6
TLLVVMGTLVALVGL                   3.4e-07  2_[4]_4
GWPTTLLVVMGTLVA                   3.4e-07  6_[4]
ASKADGLAVIGVLMK                   4.5e-07  6_[4]
ADGLAVIGVLMK                      4.5e-07  3_[4]
GRNECDVCTDQLFGA                   7.9e-07  5_[4]_1
VIWVNNTIINGSQVW                     7e-06  2_[4]_4
ERPPLENRVLTGWGL                   6.4e-05  3_[4]_3
ETFIKNIIIQDCMWS                   7.8e-05  2_[4]_4
--------------------------------------------------------------------------------

--------------------------------------------------------------------------------
	Motif LVCNGVLQG MEME-4 in BLOCKS format
--------------------------------------------------------------------------------
BL   MOTIF LVCNGVLQG width=9 seqs=21
LVCNGVLQGITSWGS          (    1) LVCNGVLQG  1 
GPLVCNGVLQGITSW          (    3) LVCNGVLQG  1 
GDSGGPLVCNGVLQG          (    7) LVCNGVLQG  1 
STQVCTGTDMKLRLP          (    3) QVCTGTDMK  1 
QVCTGTDMKLRLPAS          (    1) QVCTGTDMK  1 
AASTQVCTGTDMKLR          (    5) QVCTGTDMK  1 
VVVLGVVFGILIKRR          (    1) VVVLGVVFG  1 
VVGILLVVVLGVVFG          (    7) VVVLGVVFG  1 
GILLVVVLGVVFGIL          (    5) VVVLGVVFG  1 
YNHLVTLCNGTYEGL          (    6) TLCNGTYEG  1 
VTLCNGTYEGLLRRN          (    2) TLCNGTYEG  1 
RPQMTFGRLQGISPK          (    3) QMTFGRLQG  1 
QMTFGRLQGISPKIM          (    1) QMTFGRLQG  1 
TLLVVMGTLVALVGL          (    3) LVVMGTLVA  1 
GWPTTLLVVMGTLVA          (    7) LVVMGTLVA  1 
ASKADGLAVIGVLMK          (    7) LAVIGVLMK  1 
ADGLAVIGVLMK             (    4) LAVIGVLMK  1 
GRNECDVCTDQLFGA          (    6) DVCTDQLFG  1 
VIWVNNTIINGSQVW          (    3) WVNNTIING  1 
ERPPLENRVLTGWGL          (    4) PLENRVLTG  1 
ETFIKNIIIQDCMWS          (    3) FIKNIIIQD  1 
//

--------------------------------------------------------------------------------

--------------------------------------------------------------------------------
	Motif LVCNGVLQG MEME-4 position-specific scoring matrix
--------------------------------------------------------------------------------
log-odds matrix: alength= 20 w= 9 n= 2924 bayes= 7.41785 E= 2.7e-018 
  -186   -218     -8   -331     89   -391   -201    -53   -305    144   -136   -233    -99    252   -276   -304     93    153     19   -217 
    27   -276   -462   -462   -239   -522   -337     82   -459     16    129   -382   -527   -410   -401   -456   -241    364   -558   -391 
  -215    413   -252    -40   -214   -372   -181   -140    -20   -266   -215     81   -450   -199   -206   -293     93    256   -470   -273 
  -232   -251   -461   -428    179   -445   -261    143   -396     49    158    352   -494   -322   -348   -364    184    -90   -431   -251 
  -224   -381    -75   -371   -408    328   -284    -87   -354   -544   -436   -187   -498   -364    -87   -325   -105   -388   -533   -411 
  -223   -249   -423   -388   -175   -433   -240    141   -285   -219   -175   -273   -484     36     96   -331    262    295   -447   -262 
  -285   -293    139   -469   -165   -503   -312    138   -442    223   -154   -360   -532   -360   -388   -424   -260    148   -476    143 
  -170   -261   -221     47    258   -349   -134   -111   -178   -231    266     76   -396    277   -184   -250     16     94   -430   -228 
    -8   -391    -35   -342   -426    304   -264   -440    112   -555   -457   -150   -503   -335   -313   -318   -338   -404   -562   -419 
--------------------------------------------------------------------------------

--------------------------------------------------------------------------------
	Motif LVCNGVLQG MEME-4 position-specific probability matrix
--------------------------------------------------------------------------------
letter-probability matrix: alength= 20 w= 9 nsites= 21 E= 2.7e-018 
 0.000000  0.000000  0.047619  0.000000  0.047619  0.000000  0.000000  0.000000  0.000000  0.333333  0.000000  0.000000  0.047619  0.238095  0.000000  0.000000  0.095238  0.142857  0.047619  0.000000 
 0.095238  0.000000  0.000000  0.000000  0.000000  0.000000  0.000000  0.047619  0.000000  0.142857  0.095238  0.000000  0.000000  0.000000  0.000000  0.000000  0.000000  0.619048  0.000000  0.000000 
 0.000000  0.428571  0.000000  0.047619  0.000000  0.000000  0.000000  0.000000  0.047619  0.000000  0.000000  0.047619  0.000000  0.000000  0.000000  0.000000  0.095238  0.333333  0.000000  0.000000 
 0.000000  0.000000  0.000000  0.000000  0.095238  0.000000  0.000000  0.095238  0.000000  0.142857  0.095238  0.380952  0.000000  0.000000  0.000000  0.000000  0.190476  0.000000  0.000000  0.000000 
 0.000000  0.000000  0.047619  0.000000  0.000000  0.809524  0.000000  0.047619  0.000000  0.000000  0.000000  0.000000  0.000000  0.000000  0.047619  0.000000  0.047619  0.000000  0.000000  0.000000 
 0.000000  0.000000  0.000000  0.000000  0.000000  0.000000  0.000000  0.095238  0.000000  0.000000  0.000000  0.000000  0.000000  0.047619  0.095238  0.000000  0.333333  0.428571  0.000000  0.000000 
 0.000000  0.000000  0.142857  0.000000  0.000000  0.000000  0.000000  0.095238  0.000000  0.523810  0.000000  0.000000  0.000000  0.000000  0.000000  0.000000  0.000000  0.142857  0.000000  0.095238 
 0.000000  0.000000  0.000000  0.095238  0.190476  0.000000  0.000000  0.000000  0.000000  0.000000  0.238095  0.047619  0.000000  0.285714  0.000000  0.000000  0.047619  0.095238  0.000000  0.000000 
 0.095238  0.000000  0.047619  0.000000  0.000000  0.619048  0.000000  0.000000  0.238095  0.000000  0.000000  0.000000  0.000000  0.000000  0.000000  0.000000  0.000000  0.000000  0.000000  0.000000 
--------------------------------------------------------------------------------

--------------------------------------------------------------------------------
	Motif LVCNGVLQG MEME-4 regular expression
--------------------------------------------------------------------------------
[LQ]V[CV]NG[VT]L[QM][GK]
--------------------------------------------------------------------------------


Time 128.94 secs.

********************************************************************************


********************************************************************************
MOTIF DDIEKWF MEME-5	width =   7  sites =  20  llr = 266  E-value = 3.2e-018
********************************************************************************
--------------------------------------------------------------------------------
	Motif DDIEKWF MEME-5 Description
--------------------------------------------------------------------------------
Simplified        A  :::1:1:
pos.-specific     C  :::::::
probability       D  591:::1
matrix            E  4::4:::
                  F  ::::::6
                  G  :::::::
                  H  :::::1:
                  I  ::6:1::
                  K  :1::32:
                  L  ::2:1::
                  M  :1:::::
                  N  1::1:::
                  P  ::::::1
                  Q  :::13::
                  R  ::12:::
                  S  ::::31:
                  T  ::::1:3
                  V  1:1::::
                  W  :::2:6:
                  Y  :1:::2:

         bits    6.1        
                 5.4        
                 4.8        
                 4.2        
Relative         3.6  *     
Entropy          3.0 **   **
(19.2 bits)      2.4 ***  **
                 1.8 *******
                 1.2 *******
                 0.6 *******
                 0.0 -------

Multilevel           DDIEKWF
consensus            E LRQ T
sequence                 S  
                            
                            
--------------------------------------------------------------------------------

--------------------------------------------------------------------------------
	Motif DDIEKWF MEME-5 sites sorted by position p-value
--------------------------------------------------------------------------------
Sequence name             Start   P-value             Site
-------------             ----- ---------            -------
SPDDIEQWFTEDPGP               3  1.34e-10         SP DDIEQWF TEDPGP    
MLSPDDIEQWFTEDP               5  1.34e-10       MLSP DDIEQWF TEDP      
MDDLMLSPDDIEQWF               9  1.34e-10   MDDLMLSP DDIEQWF           
DLMLSPDDIEQWFTE               7  1.34e-10     DLMLSP DDIEQWF TE        
DDIAKYFSKEEWEKM               1  3.85e-08          . DDIAKYF SKEEWEKM  
AFDDIAKYFSKEEWE               3  3.85e-08         AF DDIAKYF SKEEWE    
PPAPSEDIWKKFELL               6  6.01e-08      PPAPS EDIWKKF ELL       
LQPPAPSEDIWKKFE               8  6.01e-08    LQPPAPS EDIWKKF E         
APSEDIWKKFELLPT               4  6.01e-08        APS EDIWKKF ELLPT     
LNEDLRSWTAADMAA               3  1.05e-06         LN EDLRSWT AADMAA    
IALNEDLRSWTAADM               5  1.05e-06       IALN EDLRSWT AADM      
GKDYIALNEDLRSWT               9  1.05e-06   GKDYIALN EDLRSWT           
DYIALNEDLRSWTAA               7  1.05e-06     DYIALN EDLRSWT AA        
IGEVDVEQHTLAKYL               4  3.27e-06        IGE VDVEQHT LAKYL     
PFTGVDDRESWPSVF               6  4.13e-06      PFTGV DDRESWP SVF       
GSTPMFNDINIYDLF               7  8.13e-06     GSTPMF NDINIYD LF        
ILRNQDDRELWPRKF               6  1.66e-05      ILRNQ DDRELWP RKF       
GAQIPEKIQKAFDDI               6  3.30e-05      GAQIP EKIQKAF DDI       
VTELLGGDMVNQSFI               8  3.53e-05    VTELLGG DMVNQSF I         
REGDVHFDYDETWTI               8  8.22e-05    REGDVHF DYDETWT I         
--------------------------------------------------------------------------------

--------------------------------------------------------------------------------
	Motif DDIEKWF MEME-5 block diagrams
--------------------------------------------------------------------------------
SEQUENCE NAME            POSITION P-VALUE  MOTIF DIAGRAM
-------------            ----------------  -------------
SPDDIEQWFTEDPGP                   1.3e-10  2_[5]_6
MLSPDDIEQWFTEDP                   1.3e-10  4_[5]_4
MDDLMLSPDDIEQWF                   1.3e-10  8_[5]
DLMLSPDDIEQWFTE                   1.3e-10  6_[5]_2
DDIAKYFSKEEWEKM                   3.8e-08  [5]_8
AFDDIAKYFSKEEWE                   3.8e-08  2_[5]_6
PPAPSEDIWKKFELL                     6e-08  5_[5]_3
LQPPAPSEDIWKKFE                     6e-08  7_[5]_1
APSEDIWKKFELLPT                     6e-08  3_[5]_5
LNEDLRSWTAADMAA                   1.1e-06  2_[5]_6
IALNEDLRSWTAADM                   1.1e-06  4_[5]_4
GKDYIALNEDLRSWT                   1.1e-06  8_[5]
DYIALNEDLRSWTAA                   1.1e-06  6_[5]_2
IGEVDVEQHTLAKYL                   3.3e-06  3_[5]_5
PFTGVDDRESWPSVF                   4.1e-06  5_[5]_3
GSTPMFNDINIYDLF                   8.1e-06  6_[5]_2
ILRNQDDRELWPRKF                   1.7e-05  5_[5]_3
GAQIPEKIQKAFDDI                   3.3e-05  5_[5]_3
VTELLGGDMVNQSFI                   3.5e-05  7_[5]_1
REGDVHFDYDETWTI                   8.2e-05  7_[5]_1
--------------------------------------------------------------------------------

--------------------------------------------------------------------------------
	Motif DDIEKWF MEME-5 in BLOCKS format
--------------------------------------------------------------------------------
BL   MOTIF DDIEKWF width=7 seqs=20
SPDDIEQWFTEDPGP          (    3) DDIEQWF  1 
MLSPDDIEQWFTEDP          (    5) DDIEQWF  1 
MDDLMLSPDDIEQWF          (    9) DDIEQWF  1 
DLMLSPDDIEQWFTE          (    7) DDIEQWF  1 
DDIAKYFSKEEWEKM          (    1) DDIAKYF  1 
AFDDIAKYFSKEEWE          (    3) DDIAKYF  1 
PPAPSEDIWKKFELL          (    6) EDIWKKF  1 
LQPPAPSEDIWKKFE          (    8) EDIWKKF  1 
APSEDIWKKFELLPT          (    4) EDIWKKF  1 
LNEDLRSWTAADMAA          (    3) EDLRSWT  1 
IALNEDLRSWTAADM          (    5) EDLRSWT  1 
GKDYIALNEDLRSWT          (    9) EDLRSWT  1 
DYIALNEDLRSWTAA          (    7) EDLRSWT  1 
IGEVDVEQHTLAKYL          (    4) VDVEQHT  1 
PFTGVDDRESWPSVF          (    6) DDRESWP  1 
GSTPMFNDINIYDLF          (    7) NDINIYD  1 
ILRNQDDRELWPRKF          (    6) DDRELWP  1 
GAQIPEKIQKAFDDI          (    6) EKIQKAF  1 
VTELLGGDMVNQSFI          (    8) DMVNQSF  1 
REGDVHFDYDETWTI          (    8) DYDETWT  1 
//

--------------------------------------------------------------------------------

--------------------------------------------------------------------------------
	Motif DDIEKWF MEME-5 position-specific scoring matrix
--------------------------------------------------------------------------------
log-odds matrix: alength= 20 w= 7 n= 3772 bayes= 9.03036 E= 3.2e-018 
  -298   -657    338    263   -568   -446   -286   -469   -279   -541   -476     81   -485   -159   -370   -393   -340    -14   -768   -511 
  -319   -387    431   -113   -352   -412   -197   -354   -220   -468   -144    -18   -536   -316   -359   -372   -349   -352   -532   -129 
  -287   -311   -155   -409   -186   -479   -326    408   -367     -2   -102   -286   -517   -344    -70   -389   -236    143   -486   -281 
    49   -393   -150    240   -317   -347   -116   -302   -105   -368   -294    172   -394     75    201   -247   -185   -276    177   -293 
  -200   -363   -205   -171   -291   -354   -112     25    213   -114   -270   -119   -402    290    -90    114     15   -245   -493   -280 
   -53   -421   -344   -337   -111   -468    157   -344    115   -394   -364   -234   -532   -233   -203   -103   -320   -342    391    224 
  -286   -390     29   -383    431   -389   -259   -399   -417   -494   -456   -160     19   -358   -423   -334    258   -377   -520   -232 
--------------------------------------------------------------------------------

--------------------------------------------------------------------------------
	Motif DDIEKWF MEME-5 position-specific probability matrix
--------------------------------------------------------------------------------
letter-probability matrix: alength= 20 w= 7 nsites= 20 E= 3.2e-018 
 0.000000  0.000000  0.500000  0.400000  0.000000  0.000000  0.000000  0.000000  0.000000  0.000000  0.000000  0.050000  0.000000  0.000000  0.000000  0.000000  0.000000  0.050000  0.000000  0.000000 
 0.000000  0.000000  0.850000  0.000000  0.000000  0.000000  0.000000  0.000000  0.050000  0.000000  0.050000  0.000000  0.000000  0.000000  0.000000  0.000000  0.000000  0.000000  0.000000  0.050000 
 0.000000  0.000000  0.050000  0.000000  0.000000  0.000000  0.000000  0.550000  0.000000  0.200000  0.000000  0.000000  0.000000  0.000000  0.100000  0.000000  0.000000  0.100000  0.000000  0.000000 
 0.100000  0.000000  0.000000  0.400000  0.000000  0.000000  0.000000  0.000000  0.000000  0.000000  0.000000  0.100000  0.000000  0.050000  0.200000  0.000000  0.000000  0.000000  0.150000  0.000000 
 0.000000  0.000000  0.000000  0.000000  0.000000  0.000000  0.000000  0.050000  0.300000  0.050000  0.000000  0.000000  0.000000  0.300000  0.000000  0.250000  0.050000  0.000000  0.000000  0.000000 
 0.050000  0.000000  0.000000  0.000000  0.000000  0.000000  0.050000  0.000000  0.150000  0.000000  0.000000  0.000000  0.000000  0.000000  0.000000  0.050000  0.000000  0.000000  0.550000  0.150000 
 0.000000  0.000000  0.050000  0.000000  0.550000  0.000000  0.000000  0.000000  0.000000  0.000000  0.000000  0.000000  0.100000  0.000000  0.000000  0.000000  0.300000  0.000000  0.000000  0.000000 
--------------------------------------------------------------------------------

--------------------------------------------------------------------------------
	Motif DDIEKWF MEME-5 regular expression
--------------------------------------------------------------------------------
[DE]D[IL][ER][KQS]W[FT]
--------------------------------------------------------------------------------


Time 131.66 secs.

********************************************************************************


********************************************************************************
MOTIF KIFYVYMKR MEME-6	width =   9  sites =   5  llr = 122  E-value = 1.9e-011
********************************************************************************
--------------------------------------------------------------------------------
	Motif KIFYVYMKR MEME-6 Description
--------------------------------------------------------------------------------
Simplified        A  ::::2:2::
pos.-specific     C  :::::::2:
probability       D  :::::::::
matrix            E  :::::::::
                  F  ::6::::::
                  G  :::::2:::
                  H  ::2::::::
                  I  :a:::::::
                  K  8::::::8:
                  L  :::::::::
                  M  :::2::8::
                  N  ::2:2:::2
                  P  :::::::::
                  Q  :::::::::
                  R  ::::::::8
                  S  :::::::::
                  T  2::::::::
                  V  ::::6::::
                  W  :::::::::
                  Y  :::8:8:::

         bits    6.1          
                 5.4          
                 4.8  *       
                 4.2  *** ** *
Relative         3.6 **** ****
Entropy          3.0 *********
(35.3 bits)      2.4 *********
                 1.8 *********
                 1.2 *********
                 0.6 *********
                 0.0 ---------

Multilevel           KIFYVYMKR
consensus            T HMAGACN
sequence               N N    
                              
                              
--------------------------------------------------------------------------------

--------------------------------------------------------------------------------
	Motif KIFYVYMKR MEME-6 sites sorted by position p-value
--------------------------------------------------------------------------------
Sequence name             Start   P-value              Site 
-------------             ----- ---------            ---------
MKASEKIFYVYMKRK               6  1.93e-13      MKASE KIFYVYMKR K         
EKIFYVYMKRKYEAM               2  1.93e-13          E KIFYVYMKR KYEAM     
ASEKIFYVYMKRKYE               4  1.93e-13        ASE KIFYVYMKR KYE       
GSDCTTIHYNYMCNS               6  2.93e-08      GSDCT TIHYNYMCN S         
NAENKAKINMAGAKR               7  5.29e-08     NAENKA KINMAGAKR           
--------------------------------------------------------------------------------

--------------------------------------------------------------------------------
	Motif KIFYVYMKR MEME-6 block diagrams
--------------------------------------------------------------------------------
SEQUENCE NAME            POSITION P-VALUE  MOTIF DIAGRAM
-------------            ----------------  -------------
MKASEKIFYVYMKRK                   1.9e-13  5_[6]_1
EKIFYVYMKRKYEAM                   1.9e-13  1_[6]_5
ASEKIFYVYMKRKYE                   1.9e-13  3_[6]_3
GSDCTTIHYNYMCNS                   2.9e-08  5_[6]_1
NAENKAKINMAGAKR                   5.3e-08  6_[6]
--------------------------------------------------------------------------------

--------------------------------------------------------------------------------
	Motif KIFYVYMKR MEME-6 in BLOCKS format
--------------------------------------------------------------------------------
BL   MOTIF KIFYVYMKR width=9 seqs=5
MKASEKIFYVYMKRK          (    6) KIFYVYMKR  1 
EKIFYVYMKRKYEAM          (    2) KIFYVYMKR  1 
ASEKIFYVYMKRKYE          (    4) KIFYVYMKR  1 
GSDCTTIHYNYMCNS          (    6) TIHYNYMCN  1 
NAENKAKINMAGAKR          (    7) KINMAGAKR  1 
//

--------------------------------------------------------------------------------

--------------------------------------------------------------------------------
	Motif KIFYVYMKR MEME-6 position-specific scoring matrix
--------------------------------------------------------------------------------
log-odds matrix: alength= 20 w= 9 n= 2924 bayes= 9.44126 E= 1.9e-011 
  -295   -351   -354   -332   -412   -439   -219   -309    381   -441   -366   -211   -477   -230      1   -392    -69   -360   -513   -387 
  -272   -283   -382   -417   -168   -471   -331    429   -377    -82   -102   -295   -512   -352   -371   -397   -231    116   -485   -279 
  -248   -252   -212   -279    446   -358    286   -180   -263   -221   -222    186   -418   -205   -243   -278   -236   -203   -220    136 
  -204   -219   -287   -300    173   -379     49   -123   -283   -176    186   -187   -399   -228   -232   -279   -225   -151   -173    439 
    43   -147   -260   -264   -161   -327   -166     62   -263   -195   -166     87   -362   -224   -222   -257    -96    369   -442   -278 
  -201   -241   -258   -304    129     57     16   -207   -291   -270   -243   -166   -406   -244   -250   -273   -237   -213   -220    448 
   -99   -309   -447   -466   -266   -454   -347   -160   -432   -213    487   -357   -523   -387   -425   -395   -312   -214   -444   -297 
  -313    -18   -404   -392   -428   -465   -260   -319    385   -465   -388   -246   -495   -290     -7   -431   -318   -382   -523   -412 
  -303   -279   -334   -370   -367   -404   -106   -323    -97   -399   -369     10   -413   -165    431   -364   -300   -387   -417   -352 
--------------------------------------------------------------------------------

--------------------------------------------------------------------------------
	Motif KIFYVYMKR MEME-6 position-specific probability matrix
--------------------------------------------------------------------------------
letter-probability matrix: alength= 20 w= 9 nsites= 5 E= 1.9e-011 
 0.000000  0.000000  0.000000  0.000000  0.000000  0.000000  0.000000  0.000000  0.800000  0.000000  0.000000  0.000000  0.000000  0.000000  0.000000  0.000000  0.200000  0.000000  0.000000  0.000000 
 0.000000  0.000000  0.000000  0.000000  0.000000  0.000000  0.000000  1.000000  0.000000  0.000000  0.000000  0.000000  0.000000  0.000000  0.000000  0.000000  0.000000  0.000000  0.000000  0.000000 
 0.000000  0.000000  0.000000  0.000000  0.600000  0.000000  0.200000  0.000000  0.000000  0.000000  0.000000  0.200000  0.000000  0.000000  0.000000  0.000000  0.000000  0.000000  0.000000  0.000000 
 0.000000  0.000000  0.000000  0.000000  0.000000  0.000000  0.000000  0.000000  0.000000  0.000000  0.200000  0.000000  0.000000  0.000000  0.000000  0.000000  0.000000  0.000000  0.000000  0.800000 
 0.200000  0.000000  0.000000  0.000000  0.000000  0.000000  0.000000  0.000000  0.000000  0.000000  0.000000  0.200000  0.000000  0.000000  0.000000  0.000000  0.000000  0.600000  0.000000  0.000000 
 0.000000  0.000000  0.000000  0.000000  0.000000  0.200000  0.000000  0.000000  0.000000  0.000000  0.000000  0.000000  0.000000  0.000000  0.000000  0.000000  0.000000  0.000000  0.000000  0.800000 
 0.200000  0.000000  0.000000  0.000000  0.000000  0.000000  0.000000  0.000000  0.000000  0.000000  0.800000  0.000000  0.000000  0.000000  0.000000  0.000000  0.000000  0.000000  0.000000  0.000000 
 0.000000  0.200000  0.000000  0.000000  0.000000  0.000000  0.000000  0.000000  0.800000  0.000000  0.000000  0.000000  0.000000  0.000000  0.000000  0.000000  0.000000  0.000000  0.000000  0.000000 
 0.000000  0.000000  0.000000  0.000000  0.000000  0.000000  0.000000  0.000000  0.000000  0.000000  0.000000  0.200000  0.000000  0.000000  0.800000  0.000000  0.000000  0.000000  0.000000  0.000000 
--------------------------------------------------------------------------------

--------------------------------------------------------------------------------
	Motif KIFYVYMKR MEME-6 regular expression
--------------------------------------------------------------------------------
[KT]I[FHN][YM][VAN][YG][MA][KC][RN]
--------------------------------------------------------------------------------


Time 134.25 secs.

********************************************************************************


********************************************************************************
MOTIF LKVEDPFYW MEME-7	width =   9  sites =   4  llr = 108  E-value = 7.6e-013
********************************************************************************
--------------------------------------------------------------------------------
	Motif LKVEDPFYW MEME-7 Description
--------------------------------------------------------------------------------
Simplified        A  :::::::::
pos.-specific     C  :::::::::
probability       D  ::::a::::
matrix            E  :::a:::::
                  F  ::::::a::
                  G  :::::::::
                  H  :::::::::
                  I  :::::::::
                  K  :a:::::::
                  L  a::::::::
                  M  :::::::::
                  N  :::::::::
                  P  :::::a:::
                  Q  :::::::::
                  R  :::::::::
                  S  :::::::::
                  T  :::::::::
                  V  ::a::::::
                  W  ::::::::a
                  Y  :::::::a:

         bits    6.1          
                 5.4       *  
                 4.8       ***
                 4.2  **** ***
Relative         3.6  ********
Entropy          3.0 *********
(39.0 bits)      2.4 *********
                 1.8 *********
                 1.2 *********
                 0.6 *********
                 0.0 ---------

Multilevel           LKVEDPFYW
consensus                     
sequence                      
                              
                              
--------------------------------------------------------------------------------

--------------------------------------------------------------------------------
	Motif LKVEDPFYW MEME-7 sites sorted by position p-value
--------------------------------------------------------------------------------
Sequence name             Start   P-value              Site 
-------------             ----- ---------            ---------
MELKVEDPFYWVSPG               3  1.87e-12         ME LKVEDPFYW VSPG      
LKVEDPFYWVSPGVL               1  1.87e-12          . LKVEDPFYW VSPGVL    
EEAAMELKVEDPFYW               7  1.87e-12     EEAAME LKVEDPFYW           
AAMELKVEDPFYWVS               5  1.87e-12       AAME LKVEDPFYW VS        
--------------------------------------------------------------------------------

--------------------------------------------------------------------------------
	Motif LKVEDPFYW MEME-7 block diagrams
--------------------------------------------------------------------------------
SEQUENCE NAME            POSITION P-VALUE  MOTIF DIAGRAM
-------------            ----------------  -------------
MELKVEDPFYWVSPG                   1.9e-12  2_[7]_4
LKVEDPFYWVSPGVL                   1.9e-12  [7]_6
EEAAMELKVEDPFYW                   1.9e-12  6_[7]
AAMELKVEDPFYWVS                   1.9e-12  4_[7]_2
--------------------------------------------------------------------------------

--------------------------------------------------------------------------------
	Motif LKVEDPFYW MEME-7 in BLOCKS format
--------------------------------------------------------------------------------
BL   MOTIF LKVEDPFYW width=9 seqs=4
MELKVEDPFYWVSPG          (    3) LKVEDPFYW  1 
LKVEDPFYWVSPGVL          (    1) LKVEDPFYW  1 
EEAAMELKVEDPFYW          (    7) LKVEDPFYW  1 
AAMELKVEDPFYWVS          (    5) LKVEDPFYW  1 
//

--------------------------------------------------------------------------------

--------------------------------------------------------------------------------
	Motif LKVEDPFYW MEME-7 position-specific scoring matrix
--------------------------------------------------------------------------------
log-odds matrix: alength= 20 w= 9 n= 2924 bayes= 9.51175 E= 7.6e-013 
  -283   -274   -422   -392    -57   -470   -253     -9   -367    293    -23   -321   -445   -263   -296   -408   -256    -85   -402   -245 
  -326   -360   -411   -398   -439   -474   -268   -326    388   -476   -397   -253   -499   -303     -8   -448   -329   -398   -526   -421 
   -99   -170   -329   -339   -183   -402   -228     84   -343   -192   -186   -275   -406   -310   -283   -346   -131    397   -493   -331 
  -456   -557   -172    389   -521   -541   -370   -462   -514   -623   -562   -333   -670   -318   -499   -557   -480   -495   -691   -546 
  -298   -366    433    -95   -334   -384   -177   -337   -367   -449   -397     -1   -507   -290   -337   -348   -324   -334   -514   -337 
  -140   -306   -258   -279   -280   -336   -197   -276   -261   -339   -332   -224    338   -208   -247   -246   -202   -252   -522   -356 
  -312   -239   -396   -431    507   -474   -267   -164   -434   -175   -214   -330   -462   -394   -405   -366   -355   -213   -296    -16 
  -291   -284   -340   -377    115   -410    -15   -232   -352   -282   -271   -232   -449   -283   -292   -350   -301   -250   -201    482 
  -376   -330   -368   -413    -54   -441   -270   -329   -393   -274   -306   -299   -509   -319   -317   -442   -356   -306    470   -125 
--------------------------------------------------------------------------------

--------------------------------------------------------------------------------
	Motif LKVEDPFYW MEME-7 position-specific probability matrix
--------------------------------------------------------------------------------
letter-probability matrix: alength= 20 w= 9 nsites= 4 E= 7.6e-013 
 0.000000  0.000000  0.000000  0.000000  0.000000  0.000000  0.000000  0.000000  0.000000  1.000000  0.000000  0.000000  0.000000  0.000000  0.000000  0.000000  0.000000  0.000000  0.000000  0.000000 
 0.000000  0.000000  0.000000  0.000000  0.000000  0.000000  0.000000  0.000000  1.000000  0.000000  0.000000  0.000000  0.000000  0.000000  0.000000  0.000000  0.000000  0.000000  0.000000  0.000000 
 0.000000  0.000000  0.000000  0.000000  0.000000  0.000000  0.000000  0.000000  0.000000  0.000000  0.000000  0.000000  0.000000  0.000000  0.000000  0.000000  0.000000  1.000000  0.000000  0.000000 
 0.000000  0.000000  0.000000  1.000000  0.000000  0.000000  0.000000  0.000000  0.000000  0.000000  0.000000  0.000000  0.000000  0.000000  0.000000  0.000000  0.000000  0.000000  0.000000  0.000000 
 0.000000  0.000000  1.000000  0.000000  0.000000  0.000000  0.000000  0.000000  0.000000  0.000000  0.000000  0.000000  0.000000  0.000000  0.000000  0.000000  0.000000  0.000000  0.000000  0.000000 
 0.000000  0.000000  0.000000  0.000000  0.000000  0.000000  0.000000  0.000000  0.000000  0.000000  0.000000  0.000000  1.000000  0.000000  0.000000  0.000000  0.000000  0.000000  0.000000  0.000000 
 0.000000  0.000000  0.000000  0.000000  1.000000  0.000000  0.000000  0.000000  0.000000  0.000000  0.000000  0.000000  0.000000  0.000000  0.000000  0.000000  0.000000  0.000000  0.000000  0.000000 
 0.000000  0.000000  0.000000  0.000000  0.000000  0.000000  0.000000  0.000000  0.000000  0.000000  0.000000  0.000000  0.000000  0.000000  0.000000  0.000000  0.000000  0.000000  0.000000  1.000000 
 0.000000  0.000000  0.000000  0.000000  0.000000  0.000000  0.000000  0.000000  0.000000  0.000000  0.000000  0.000000  0.000000  0.000000  0.000000  0.000000  0.000000  0.000000  1.000000  0.000000 
--------------------------------------------------------------------------------

--------------------------------------------------------------------------------
	Motif LKVEDPFYW MEME-7 regular expression
--------------------------------------------------------------------------------
LKVEDPFYW
--------------------------------------------------------------------------------


Time 136.78 secs.

********************************************************************************


********************************************************************************
MOTIF LSYTWDFGD MEME-8	width =   9  sites =   4  llr = 108  E-value = 1.0e-012
********************************************************************************
--------------------------------------------------------------------------------
	Motif LSYTWDFGD MEME-8 Description
--------------------------------------------------------------------------------
Simplified        A  :::::::::
pos.-specific     C  :::::::::
probability       D  :::::a::a
matrix            E  :::::::::
                  F  ::::::a::
                  G  :::::::a:
                  H  :::::::::
                  I  :::::::::
                  K  :::::::::
                  L  a::::::::
                  M  :::::::::
                  N  :::::::::
                  P  :::::::::
                  Q  :::::::::
                  R  :::::::::
                  S  :a:::::::
                  T  :::a:::::
                  V  :::::::::
                  W  ::::a::::
                  Y  ::a::::::

         bits    6.1          
                 5.4       *  
                 4.8   * * *  
                 4.2   ***** *
Relative         3.6  ********
Entropy          3.0 *********
(38.9 bits)      2.4 *********
                 1.8 *********
                 1.2 *********
                 0.6 *********
                 0.0 ---------

Multilevel           LSYTWDFGD
consensus                     
sequence                      
                              
                              
--------------------------------------------------------------------------------

--------------------------------------------------------------------------------
	Motif LSYTWDFGD MEME-8 sites sorted by position p-value
--------------------------------------------------------------------------------
Sequence name             Start   P-value              Site 
-------------             ----- ---------            ---------
YLAEADLSYTWDFGD               7  1.99e-12     YLAEAD LSYTWDFGD           
LSYTWDFGDSSGTLI               1  1.99e-12          . LSYTWDFGD SSGTLI    
AEADLSYTWDFGDSS               5  1.99e-12       AEAD LSYTWDFGD SS        
ADLSYTWDFGDSSGT               3  1.99e-12         AD LSYTWDFGD SSGT      
--------------------------------------------------------------------------------

--------------------------------------------------------------------------------
	Motif LSYTWDFGD MEME-8 block diagrams
--------------------------------------------------------------------------------
SEQUENCE NAME            POSITION P-VALUE  MOTIF DIAGRAM
-------------            ----------------  -------------
YLAEADLSYTWDFGD                     2e-12  6_[8]
LSYTWDFGDSSGTLI                     2e-12  [8]_6
AEADLSYTWDFGDSS                     2e-12  4_[8]_2
ADLSYTWDFGDSSGT                     2e-12  2_[8]_4
--------------------------------------------------------------------------------

--------------------------------------------------------------------------------
	Motif LSYTWDFGD MEME-8 in BLOCKS format
--------------------------------------------------------------------------------
BL   MOTIF LSYTWDFGD width=9 seqs=4
YLAEADLSYTWDFGD          (    7) LSYTWDFGD  1 
LSYTWDFGDSSGTLI          (    1) LSYTWDFGD  1 
AEADLSYTWDFGDSS          (    5) LSYTWDFGD  1 
ADLSYTWDFGDSSGT          (    3) LSYTWDFGD  1 
//

--------------------------------------------------------------------------------

--------------------------------------------------------------------------------
	Motif LSYTWDFGD MEME-8 position-specific scoring matrix
--------------------------------------------------------------------------------
log-odds matrix: alength= 20 w= 9 n= 2924 bayes= 9.51175 E= 1.0e-012 
  -283   -274   -422   -392    -57   -470   -253     -9   -367    293    -23   -321   -445   -263   -296   -408   -256    -85   -402   -245 
  -121   -185   -259   -343   -266   -295   -220   -293   -289   -391   -312    -93   -377   -266   -253    303     80   -286   -481   -297 
  -291   -284   -340   -377    115   -410    -15   -232   -352   -282   -271   -232   -449   -283   -292   -350   -301   -250   -201    482 
  -175   -209   -283   -349   -261   -356   -218   -176   -284   -356   -235   -103   -410   -229   -256    -69    409   -161   -472   -327 
  -376   -330   -368   -413    -54   -441   -270   -329   -393   -274   -306   -299   -509   -319   -317   -442   -356   -306    470   -125 
  -298   -366    433    -95   -334   -384   -177   -337   -367   -449   -397     -1   -507   -290   -337   -348   -324   -334   -514   -337 
  -312   -239   -396   -431    507   -474   -267   -164   -434   -175   -214   -330   -462   -394   -405   -366   -355   -213   -296    -16 
  -179   -328   -224   -330   -359    336   -239   -375   -314   -494   -395   -147   -448   -320   -274   -280   -306   -341   -488   -364 
  -298   -366    433    -95   -334   -384   -177   -337   -367   -449   -397     -1   -507   -290   -337   -348   -324   -334   -514   -337 
--------------------------------------------------------------------------------

--------------------------------------------------------------------------------
	Motif LSYTWDFGD MEME-8 position-specific probability matrix
--------------------------------------------------------------------------------
letter-probability matrix: alength= 20 w= 9 nsites= 4 E= 1.0e-012 
 0.000000  0.000000  0.000000  0.000000  0.000000  0.000000  0.000000  0.000000  0.000000  1.000000  0.000000  0.000000  0.000000  0.000000  0.000000  0.000000  0.000000  0.000000  0.000000  0.000000 
 0.000000  0.000000  0.000000  0.000000  0.000000  0.000000  0.000000  0.000000  0.000000  0.000000  0.000000  0.000000  0.000000  0.000000  0.000000  1.000000  0.000000  0.000000  0.000000  0.000000 
 0.000000  0.000000  0.000000  0.000000  0.000000  0.000000  0.000000  0.000000  0.000000  0.000000  0.000000  0.000000  0.000000  0.000000  0.000000  0.000000  0.000000  0.000000  0.000000  1.000000 
 0.000000  0.000000  0.000000  0.000000  0.000000  0.000000  0.000000  0.000000  0.000000  0.000000  0.000000  0.000000  0.000000  0.000000  0.000000  0.000000  1.000000  0.000000  0.000000  0.000000 
 0.000000  0.000000  0.000000  0.000000  0.000000  0.000000  0.000000  0.000000  0.000000  0.000000  0.000000  0.000000  0.000000  0.000000  0.000000  0.000000  0.000000  0.000000  1.000000  0.000000 
 0.000000  0.000000  1.000000  0.000000  0.000000  0.000000  0.000000  0.000000  0.000000  0.000000  0.000000  0.000000  0.000000  0.000000  0.000000  0.000000  0.000000  0.000000  0.000000  0.000000 
 0.000000  0.000000  0.000000  0.000000  1.000000  0.000000  0.000000  0.000000  0.000000  0.000000  0.000000  0.000000  0.000000  0.000000  0.000000  0.000000  0.000000  0.000000  0.000000  0.000000 
 0.000000  0.000000  0.000000  0.000000  0.000000  1.000000  0.000000  0.000000  0.000000  0.000000  0.000000  0.000000  0.000000  0.000000  0.000000  0.000000  0.000000  0.000000  0.000000  0.000000 
 0.000000  0.000000  1.000000  0.000000  0.000000  0.000000  0.000000  0.000000  0.000000  0.000000  0.000000  0.000000  0.000000  0.000000  0.000000  0.000000  0.000000  0.000000  0.000000  0.000000 
--------------------------------------------------------------------------------

--------------------------------------------------------------------------------
	Motif LSYTWDFGD MEME-8 regular expression
--------------------------------------------------------------------------------
LSYTWDFGD
--------------------------------------------------------------------------------


Time 139.32 secs.

********************************************************************************


********************************************************************************
MOTIF QASRIWS MEME-9	width =   7  sites =   6  llr = 116  E-value = 1.2e-010
********************************************************************************
--------------------------------------------------------------------------------
	Motif QASRIWS MEME-9 Description
--------------------------------------------------------------------------------
Simplified        A  :a:::::
pos.-specific     C  :::::::
probability       D  :::::::
matrix            E  :::::::
                  F  :::::::
                  G  :::::::
                  H  ::::2::
                  I  ::::8::
                  K  :::::::
                  L  2::::::
                  M  :::::::
                  N  :::::::
                  P  :::::::
                  Q  8:::::2
                  R  :::a:::
                  S  ::a:::8
                  T  :::::::
                  V  :::::::
                  W  :::::a:
                  Y  :::::::

         bits    6.1        
                 5.4        
                 4.8      * 
                 4.2 *  *** 
Relative         3.6 ****** 
Entropy          3.0 *******
(27.9 bits)      2.4 *******
                 1.8 *******
                 1.2 *******
                 0.6 *******
                 0.0 -------

Multilevel           QASRIWS
consensus                   
sequence                    
                            
                            
--------------------------------------------------------------------------------

--------------------------------------------------------------------------------
	Motif QASRIWS MEME-9 sites sorted by position p-value
--------------------------------------------------------------------------------
Sequence name             Start   P-value             Site
-------------             ----- ---------            -------
SYLEQASRIWSWLLG               5  1.16e-09       SYLE QASRIWS WLLG      
QASRIWSWLLGAAMV               1  1.16e-09          . QASRIWS WLLGAAMV  
LEQASRIWSWLLGAA               3  1.16e-09         LE QASRIWS WLLGAA    
IKSYLEQASRIWSWL               7  1.16e-09     IKSYLE QASRIWS WL        
DYIKSYLEQASRIWS               9  1.16e-09   DYIKSYLE QASRIWS           
GYPALASRHWQGLPS               5  6.05e-07       GYPA LASRHWQ GLPS      
--------------------------------------------------------------------------------

--------------------------------------------------------------------------------
	Motif QASRIWS MEME-9 block diagrams
--------------------------------------------------------------------------------
SEQUENCE NAME            POSITION P-VALUE  MOTIF DIAGRAM
-------------            ----------------  -------------
SYLEQASRIWSWLLG                   1.2e-09  4_[9]_4
QASRIWSWLLGAAMV                   1.2e-09  [9]_8
LEQASRIWSWLLGAA                   1.2e-09  2_[9]_6
IKSYLEQASRIWSWL                   1.2e-09  6_[9]_2
DYIKSYLEQASRIWS                   1.2e-09  8_[9]
GYPALASRHWQGLPS                     6e-07  4_[9]_4
--------------------------------------------------------------------------------

--------------------------------------------------------------------------------
	Motif QASRIWS MEME-9 in BLOCKS format
--------------------------------------------------------------------------------
BL   MOTIF QASRIWS width=7 seqs=6
SYLEQASRIWSWLLG          (    5) QASRIWS  1 
QASRIWSWLLGAAMV          (    1) QASRIWS  1 
LEQASRIWSWLLGAA          (    3) QASRIWS  1 
IKSYLEQASRIWSWL          (    7) QASRIWS  1 
DYIKSYLEQASRIWS          (    9) QASRIWS  1 
GYPALASRHWQGLPS          (    5) LASRHWQ  1 
//

--------------------------------------------------------------------------------

--------------------------------------------------------------------------------
	Motif QASRIWS MEME-9 position-specific scoring matrix
--------------------------------------------------------------------------------
log-odds matrix: alength= 20 w= 7 n= 3772 bayes= 8.9522 E= 1.2e-010 
  -234   -303   -308   -115   -302   -440     60   -267   -251   -162   -174   -152   -381    457   -161   -320   -250   -284   -416   -339 
   366   -133   -353   -364   -272   -228   -284   -251   -369   -350   -284   -265   -456   -316   -323   -152   -179   -132   -490   -359 
  -167   -231   -317   -411   -318   -338   -274   -351   -352   -445   -369   -151   -424   -325   -310    315     25   -338   -526   -349 
  -332   -289   -400   -440   -385   -434   -127   -342   -131   -420   -396   -243   -429   -199    439   -404   -338   -421   -427   -379 
  -257   -281   -349   -377   -133   -443    151    417   -323    -76    -92   -255   -489   -305   -314   -362   -215    113   -430   -199 
  -383   -337   -375   -419    -61   -447   -277   -337   -400   -281   -313   -306   -515   -326   -324   -449   -363   -313    471   -133 
  -124   -190   -199   -258   -263   -289   -178   -285   -217   -379   -297    -57   -370     98   -201    286     84   -282   -479   -284 
--------------------------------------------------------------------------------

--------------------------------------------------------------------------------
	Motif QASRIWS MEME-9 position-specific probability matrix
--------------------------------------------------------------------------------
letter-probability matrix: alength= 20 w= 7 nsites= 6 E= 1.2e-010 
 0.000000  0.000000  0.000000  0.000000  0.000000  0.000000  0.000000  0.000000  0.000000  0.166667  0.000000  0.000000  0.000000  0.833333  0.000000  0.000000  0.000000  0.000000  0.000000  0.000000 
 1.000000  0.000000  0.000000  0.000000  0.000000  0.000000  0.000000  0.000000  0.000000  0.000000  0.000000  0.000000  0.000000  0.000000  0.000000  0.000000  0.000000  0.000000  0.000000  0.000000 
 0.000000  0.000000  0.000000  0.000000  0.000000  0.000000  0.000000  0.000000  0.000000  0.000000  0.000000  0.000000  0.000000  0.000000  0.000000  1.000000  0.000000  0.000000  0.000000  0.000000 
 0.000000  0.000000  0.000000  0.000000  0.000000  0.000000  0.000000  0.000000  0.000000  0.000000  0.000000  0.000000  0.000000  0.000000  1.000000  0.000000  0.000000  0.000000  0.000000  0.000000 
 0.000000  0.000000  0.000000  0.000000  0.000000  0.000000  0.166667  0.833333  0.000000  0.000000  0.000000  0.000000  0.000000  0.000000  0.000000  0.000000  0.000000  0.000000  0.000000  0.000000 
 0.000000  0.000000  0.000000  0.000000  0.000000  0.000000  0.000000  0.000000  0.000000  0.000000  0.000000  0.000000  0.000000  0.000000  0.000000  0.000000  0.000000  0.000000  1.000000  0.000000 
 0.000000  0.000000  0.000000  0.000000  0.000000  0.000000  0.000000  0.000000  0.000000  0.000000  0.000000  0.000000  0.000000  0.166667  0.000000  0.833333  0.000000  0.000000  0.000000  0.000000 
--------------------------------------------------------------------------------

--------------------------------------------------------------------------------
	Motif QASRIWS MEME-9 regular expression
--------------------------------------------------------------------------------
QASRIWS
--------------------------------------------------------------------------------


Time 141.91 secs.

********************************************************************************


********************************************************************************
MOTIF MPTPEATGMTPE MEME-10	width =  12  sites =   4  llr = 126  E-value = 5.6e-010
********************************************************************************
--------------------------------------------------------------------------------
	Motif MPTPEATGMTPE MEME-10 Description
--------------------------------------------------------------------------------
Simplified        A  :::5:5:::::5
pos.-specific     C  ::::::::::::
probability       D  ::::::::::::
matrix            E  ::::a::::::5
                  F  ::::::::::::
                  G  :::::::a::::
                  H  ::::::::::::
                  I  ::::::::::::
                  K  ::::::::::::
                  L  ::::::::::::
                  M  a:::::::a:::
                  N  ::::::::::::
                  P  :5:5::::::a:
                  Q  ::::::::::::
                  R  ::::::::::::
                  S  :5:::5::::::
                  T  ::a:::a::a::
                  V  ::::::::::::
                  W  ::::::::::::
                  Y  ::::::::::::

         bits    6.1             
                 5.4             
                 4.8 *       *   
                 4.2 * * * * **  
Relative         3.6 * * * ***** 
Entropy          3.0 * *** ******
(45.3 bits)      2.4 ************
                 1.8 ************
                 1.2 ************
                 0.6 ************
                 0.0 ------------

Multilevel           MPTAEATGMTPA
consensus             S P S     E
sequence                         
                                 
                                 
--------------------------------------------------------------------------------

--------------------------------------------------------------------------------
	Motif MPTPEATGMTPE MEME-10 sites sorted by position p-value
--------------------------------------------------------------------------------
Sequence name             Start   P-value                Site  
-------------             ----- ---------            ------------
MSTPEATGMTPAEVS               1  1.10e-14          . MSTPEATGMTPA EVS       
AEMSTPEATGMTPAE               3  1.10e-14         AE MSTPEATGMTPA E         
VQMPTAESTGMTPEK               3  1.24e-14         VQ MPTAESTGMTPE K         
MPTAESTGMTPEKVP               1  1.24e-14          . MPTAESTGMTPE KVP       
--------------------------------------------------------------------------------

--------------------------------------------------------------------------------
	Motif MPTPEATGMTPE MEME-10 block diagrams
--------------------------------------------------------------------------------
SEQUENCE NAME            POSITION P-VALUE  MOTIF DIAGRAM
-------------            ----------------  -------------
MSTPEATGMTPAEVS                   1.1e-14  [10]_3
AEMSTPEATGMTPAE                   1.1e-14  2_[10]_1
VQMPTAESTGMTPEK                   1.2e-14  2_[10]_1
MPTAESTGMTPEKVP                   1.2e-14  [10]_3
--------------------------------------------------------------------------------

--------------------------------------------------------------------------------
	Motif MPTPEATGMTPE MEME-10 in BLOCKS format
--------------------------------------------------------------------------------
BL   MOTIF MPTPEATGMTPE width=12 seqs=4
MSTPEATGMTPAEVS          (    1) MSTPEATGMTPA  1 
AEMSTPEATGMTPAE          (    3) MSTPEATGMTPA  1 
VQMPTAESTGMTPEK          (    3) MPTAESTGMTPE  1 
MPTAESTGMTPEKVP          (    1) MPTAESTGMTPE  1 
//

--------------------------------------------------------------------------------

--------------------------------------------------------------------------------
	Motif MPTPEATGMTPE MEME-10 position-specific scoring matrix
--------------------------------------------------------------------------------
log-odds matrix: alength= 20 w= 12 n= 1652 bayes= 8.6865 E= 5.6e-010 
  -414   -358   -483   -527   -299   -541   -384   -188   -480   -224    495   -406   -567   -437   -485   -497   -386   -265   -447   -306 
   -71   -217   -194   -224   -251   -255   -156   -244   -216   -319   -288   -122    275   -167   -207    138    -95   -205   -491   -307 
  -175   -209   -283   -349   -261   -356   -218   -176   -284   -356   -235   -103   -410   -229   -256    -69    409   -161   -472   -327 
   188   -202   -229   -236   -250   -251   -174   -232   -233   -311   -282   -173    281   -178   -219   -167   -137   -185   -494   -322 
  -456   -557   -172    389   -521   -541   -370   -462   -514   -623   -562   -333   -670   -318   -499   -557   -480   -495   -691   -546 
   286    -94   -263   -283   -242   -171   -210   -227   -286   -326   -252   -150   -345   -225   -252    178    -56   -119   -462   -309 
  -175   -209   -283   -349   -261   -356   -218   -176   -284   -356   -235   -103   -410   -229   -256    -69    409   -161   -472   -327 
  -179   -328   -224   -330   -359    336   -239   -375   -314   -494   -395   -147   -448   -320   -274   -280   -306   -341   -488   -364 
  -414   -358   -483   -527   -299   -541   -384   -188   -480   -224    495   -406   -567   -437   -485   -497   -386   -265   -447   -306 
  -175   -209   -283   -349   -261   -356   -218   -176   -284   -356   -235   -103   -410   -229   -256    -69    409   -161   -472   -327 
  -140   -306   -258   -279   -280   -336   -197   -276   -261   -339   -332   -224    338   -208   -247   -246   -202   -252   -522   -356 
   224   -259     17    264   -274   -243    -99   -224    -99   -310   -243    -63   -304    -14   -144   -170   -126   -170   -489   -271 
--------------------------------------------------------------------------------

--------------------------------------------------------------------------------
	Motif MPTPEATGMTPE MEME-10 position-specific probability matrix
--------------------------------------------------------------------------------
letter-probability matrix: alength= 20 w= 12 nsites= 4 E= 5.6e-010 
 0.000000  0.000000  0.000000  0.000000  0.000000  0.000000  0.000000  0.000000  0.000000  0.000000  1.000000  0.000000  0.000000  0.000000  0.000000  0.000000  0.000000  0.000000  0.000000  0.000000 
 0.000000  0.000000  0.000000  0.000000  0.000000  0.000000  0.000000  0.000000  0.000000  0.000000  0.000000  0.000000  0.500000  0.000000  0.000000  0.500000  0.000000  0.000000  0.000000  0.000000 
 0.000000  0.000000  0.000000  0.000000  0.000000  0.000000  0.000000  0.000000  0.000000  0.000000  0.000000  0.000000  0.000000  0.000000  0.000000  0.000000  1.000000  0.000000  0.000000  0.000000 
 0.500000  0.000000  0.000000  0.000000  0.000000  0.000000  0.000000  0.000000  0.000000  0.000000  0.000000  0.000000  0.500000  0.000000  0.000000  0.000000  0.000000  0.000000  0.000000  0.000000 
 0.000000  0.000000  0.000000  1.000000  0.000000  0.000000  0.000000  0.000000  0.000000  0.000000  0.000000  0.000000  0.000000  0.000000  0.000000  0.000000  0.000000  0.000000  0.000000  0.000000 
 0.500000  0.000000  0.000000  0.000000  0.000000  0.000000  0.000000  0.000000  0.000000  0.000000  0.000000  0.000000  0.000000  0.000000  0.000000  0.500000  0.000000  0.000000  0.000000  0.000000 
 0.000000  0.000000  0.000000  0.000000  0.000000  0.000000  0.000000  0.000000  0.000000  0.000000  0.000000  0.000000  0.000000  0.000000  0.000000  0.000000  1.000000  0.000000  0.000000  0.000000 
 0.000000  0.000000  0.000000  0.000000  0.000000  1.000000  0.000000  0.000000  0.000000  0.000000  0.000000  0.000000  0.000000  0.000000  0.000000  0.000000  0.000000  0.000000  0.000000  0.000000 
 0.000000  0.000000  0.000000  0.000000  0.000000  0.000000  0.000000  0.000000  0.000000  0.000000  1.000000  0.000000  0.000000  0.000000  0.000000  0.000000  0.000000  0.000000  0.000000  0.000000 
 0.000000  0.000000  0.000000  0.000000  0.000000  0.000000  0.000000  0.000000  0.000000  0.000000  0.000000  0.000000  0.000000  0.000000  0.000000  0.000000  1.000000  0.000000  0.000000  0.000000 
 0.000000  0.000000  0.000000  0.000000  0.000000  0.000000  0.000000  0.000000  0.000000  0.000000  0.000000  0.000000  1.000000  0.000000  0.000000  0.000000  0.000000  0.000000  0.000000  0.000000 
 0.500000  0.000000  0.000000  0.500000  0.000000  0.000000  0.000000  0.000000  0.000000  0.000000  0.000000  0.000000  0.000000  0.000000  0.000000  0.000000  0.000000  0.000000  0.000000  0.000000 
--------------------------------------------------------------------------------

--------------------------------------------------------------------------------
	Motif MPTPEATGMTPE MEME-10 regular expression
--------------------------------------------------------------------------------
M[PS]T[AP]E[AS]TGMTP[AE]
--------------------------------------------------------------------------------


Time 144.50 secs.

********************************************************************************


********************************************************************************
MOTIF NWCMQI MEME-11	width =   6  sites =   6  llr = 104  E-value = 1.2e-009
********************************************************************************
--------------------------------------------------------------------------------
	Motif NWCMQI MEME-11 Description
--------------------------------------------------------------------------------
Simplified        A  :2::::
pos.-specific     C  ::a:::
probability       D  ::::::
matrix            E  2:::2:
                  F  ::::::
                  G  ::::::
                  H  ::::::
                  I  :::::a
                  K  ::::::
                  L  ::::::
                  M  :3:a3:
                  N  5:::::
                  P  3:::::
                  Q  ::::5:
                  R  ::::::
                  S  ::::::
                  T  ::::::
                  V  ::::::
                  W  :5::::
                  Y  ::::::

         bits    6.1       
                 5.4   *   
                 4.8   ** *
                 4.2   ** *
Relative         3.6   ****
Entropy          3.0 ******
(25.1 bits)      2.4 ******
                 1.8 ******
                 1.2 ******
                 0.6 ******
                 0.0 ------

Multilevel           NWCMQI
consensus            PM  M 
sequence                   
                           
                           
--------------------------------------------------------------------------------

--------------------------------------------------------------------------------
	Motif NWCMQI MEME-11 sites sorted by position p-value
--------------------------------------------------------------------------------
Sequence name             Start   P-value             Site 
-------------             ----- ---------            ------
QDLLNWCMQIAKGMS               5  7.26e-10       QDLL NWCMQI AKGMS     
NWCMQIAKGMSYLED               1  7.26e-10          . NWCMQI AKGMSYLED 
LLNWCMQIAKGMSYL               3  7.26e-10         LL NWCMQI AKGMSYL   
LSKLLCVSPMCMMIE               9  7.15e-08   LSKLLCVS PMCMMI E         
LLCVSPMCMMIEPPK               6  7.15e-08      LLCVS PMCMMI EPPK      
CQGGLPKEACMEISS               8  6.92e-07    CQGGLPK EACMEI SS        
--------------------------------------------------------------------------------

--------------------------------------------------------------------------------
	Motif NWCMQI MEME-11 block diagrams
--------------------------------------------------------------------------------
SEQUENCE NAME            POSITION P-VALUE  MOTIF DIAGRAM
-------------            ----------------  -------------
QDLLNWCMQIAKGMS                   7.3e-10  4_[11]_5
NWCMQIAKGMSYLED                   7.3e-10  [11]_9
LLNWCMQIAKGMSYL                   7.3e-10  2_[11]_7
LSKLLCVSPMCMMIE                   7.1e-08  8_[11]_1
LLCVSPMCMMIEPPK                   7.1e-08  5_[11]_4
CQGGLPKEACMEISS                   6.9e-07  7_[11]_2
--------------------------------------------------------------------------------

--------------------------------------------------------------------------------
	Motif NWCMQI MEME-11 in BLOCKS format
--------------------------------------------------------------------------------
BL   MOTIF NWCMQI width=6 seqs=6
QDLLNWCMQIAKGMS          (    5) NWCMQI  1 
NWCMQIAKGMSYLED          (    1) NWCMQI  1 
LLNWCMQIAKGMSYL          (    3) NWCMQI  1 
LSKLLCVSPMCMMIE          (    9) PMCMMI  1 
LLCVSPMCMMIEPPK          (    6) PMCMMI  1 
CQGGLPKEACMEISS          (    8) EACMEI  1 
//

--------------------------------------------------------------------------------

--------------------------------------------------------------------------------
	Motif NWCMQI MEME-11 position-specific scoring matrix
--------------------------------------------------------------------------------
log-odds matrix: alength= 20 w= 6 n= 4196 bayes= 9.89578 E= 1.2e-009 
  -162   -327     -5    116   -291   -216    -51   -297   -128   -372   -315    374    162    -80   -159   -159   -138   -273   -505   -261 
    56   -196   -331   -321    -41   -333   -175    -53   -281   -129    245   -214   -412   -227   -243   -266   -161    -75    389   -108 
  -359    558   -493   -496   -403   -566   -395   -358   -539   -500   -419   -414   -607   -472   -450   -502   -359   -423   -672   -510 
  -424   -365   -490   -537   -312   -548   -391   -198   -490   -233    496   -413   -573   -446   -496   -505   -395   -277   -452   -313 
  -178   -308   -131     61   -285   -359     33   -243   -137   -279    161   -104   -350    419   -116   -256   -187   -238   -427   -293 
  -286   -296   -398   -434   -182   -484   -347    434   -395    -98   -118   -312   -526   -370   -388   -414   -246    101   -500   -295 
--------------------------------------------------------------------------------

--------------------------------------------------------------------------------
	Motif NWCMQI MEME-11 position-specific probability matrix
--------------------------------------------------------------------------------
letter-probability matrix: alength= 20 w= 6 nsites= 6 E= 1.2e-009 
 0.000000  0.000000  0.000000  0.166667  0.000000  0.000000  0.000000  0.000000  0.000000  0.000000  0.000000  0.500000  0.333333  0.000000  0.000000  0.000000  0.000000  0.000000  0.000000  0.000000 
 0.166667  0.000000  0.000000  0.000000  0.000000  0.000000  0.000000  0.000000  0.000000  0.000000  0.333333  0.000000  0.000000  0.000000  0.000000  0.000000  0.000000  0.000000  0.500000  0.000000 
 0.000000  1.000000  0.000000  0.000000  0.000000  0.000000  0.000000  0.000000  0.000000  0.000000  0.000000  0.000000  0.000000  0.000000  0.000000  0.000000  0.000000  0.000000  0.000000  0.000000 
 0.000000  0.000000  0.000000  0.000000  0.000000  0.000000  0.000000  0.000000  0.000000  0.000000  1.000000  0.000000  0.000000  0.000000  0.000000  0.000000  0.000000  0.000000  0.000000  0.000000 
 0.000000  0.000000  0.000000  0.166667  0.000000  0.000000  0.000000  0.000000  0.000000  0.000000  0.333333  0.000000  0.000000  0.500000  0.000000  0.000000  0.000000  0.000000  0.000000  0.000000 
 0.000000  0.000000  0.000000  0.000000  0.000000  0.000000  0.000000  1.000000  0.000000  0.000000  0.000000  0.000000  0.000000  0.000000  0.000000  0.000000  0.000000  0.000000  0.000000  0.000000 
--------------------------------------------------------------------------------

--------------------------------------------------------------------------------
	Motif NWCMQI MEME-11 regular expression
--------------------------------------------------------------------------------
[NP][WM]CM[QM]I
--------------------------------------------------------------------------------


Time 147.02 secs.

********************************************************************************


********************************************************************************
MOTIF KLLMEKE MEME-12	width =   7  sites =  14  llr = 198  E-value = 1.3e-009
********************************************************************************
--------------------------------------------------------------------------------
	Motif KLLMEKE MEME-12 Description
--------------------------------------------------------------------------------
Simplified        A  :::::::
pos.-specific     C  :::::::
probability       D  :::1:::
matrix            E  ::::9:a
                  F  :::::::
                  G  :::::1:
                  H  :::::::
                  I  :3:::::
                  K  8::1:5:
                  L  :39::::
                  M  :::4:::
                  N  :3::1::
                  P  11:1:::
                  Q  :::::::
                  R  1::::::
                  S  :::2:::
                  T  ::1::4:
                  V  :::::::
                  W  :::::::
                  Y  :::::::

         bits    6.1        
                 5.4        
                 4.8        
                 4.2       *
Relative         3.6     * *
Entropy          3.0 * * * *
(20.4 bits)      2.4 *** ***
                 1.8 *******
                 1.2 *******
                 0.6 *******
                 0.0 -------

Multilevel           KILMEKE
consensus             L S T 
sequence              N     
                            
                            
--------------------------------------------------------------------------------

--------------------------------------------------------------------------------
	Motif KLLMEKE MEME-12 sites sorted by position p-value
--------------------------------------------------------------------------------
Sequence name             Start   P-value             Site
-------------             ----- ---------            -------
SSKNLMEKECCPPWS               3  1.38e-09         SS KNLMEKE CCPPWS    
RACVSSKNLMEKECC               7  1.38e-09     RACVSS KNLMEKE CC        
KNLMEKECCPPWSGD               1  1.38e-09          . KNLMEKE CCPPWSGD  
FPRACVSSKNLMEKE               9  1.38e-09   FPRACVSS KNLMEKE           
SKRLGAEWKLLSETE               9  2.15e-07   SKRLGAEW KLLSETE           
RLGAEWKLLSETEKR               7  2.15e-07     RLGAEW KLLSETE KR        
EWKLLSETEKRPFID               3  2.15e-07         EW KLLSETE KRPFID    
NQAQMRILKETELRK               6  6.81e-07      NQAQM RILKETE LRK       
AQMRILKETELRKVK               4  6.81e-07        AQM RILKETE LRKVK     
KILDNGEWTPTLQHY               1  1.57e-06          . KILDNGE WTPTLQHY  
CQKPTPEKEKPDPYK               3  1.57e-06         CQ KPTPEKE KPDPYK    
AITCQKPTPEKEKPD               6  1.57e-06      AITCQ KPTPEKE KPD       
AFCLALKILDNGEWT               7  1.57e-06     AFCLAL KILDNGE WT        
EKQPLLMEKEDYHSL               4  3.25e-06        EKQ PLLMEKE DYHSL     
--------------------------------------------------------------------------------

--------------------------------------------------------------------------------
	Motif KLLMEKE MEME-12 block diagrams
--------------------------------------------------------------------------------
SEQUENCE NAME            POSITION P-VALUE  MOTIF DIAGRAM
-------------            ----------------  -------------
SSKNLMEKECCPPWS                   1.4e-09  2_[12]_6
RACVSSKNLMEKECC                   1.4e-09  6_[12]_2
KNLMEKECCPPWSGD                   1.4e-09  [12]_8
FPRACVSSKNLMEKE                   1.4e-09  8_[12]
SKRLGAEWKLLSETE                   2.1e-07  8_[12]
RLGAEWKLLSETEKR                   2.1e-07  6_[12]_2
EWKLLSETEKRPFID                   2.1e-07  2_[12]_6
NQAQMRILKETELRK                   6.8e-07  5_[12]_3
AQMRILKETELRKVK                   6.8e-07  3_[12]_5
KILDNGEWTPTLQHY                   1.6e-06  [12]_8
CQKPTPEKEKPDPYK                   1.6e-06  2_[12]_6
AITCQKPTPEKEKPD                   1.6e-06  5_[12]_3
AFCLALKILDNGEWT                   1.6e-06  6_[12]_2
EKQPLLMEKEDYHSL                   3.3e-06  3_[12]_5
--------------------------------------------------------------------------------

--------------------------------------------------------------------------------
	Motif KLLMEKE MEME-12 in BLOCKS format
--------------------------------------------------------------------------------
BL   MOTIF KLLMEKE width=7 seqs=14
SSKNLMEKECCPPWS          (    3) KNLMEKE  1 
RACVSSKNLMEKECC          (    7) KNLMEKE  1 
KNLMEKECCPPWSGD          (    1) KNLMEKE  1 
FPRACVSSKNLMEKE          (    9) KNLMEKE  1 
SKRLGAEWKLLSETE          (    9) KLLSETE  1 
RLGAEWKLLSETEKR          (    7) KLLSETE  1 
EWKLLSETEKRPFID          (    3) KLLSETE  1 
NQAQMRILKETELRK          (    6) RILKETE  1 
AQMRILKETELRKVK          (    4) RILKETE  1 
KILDNGEWTPTLQHY          (    1) KILDNGE  1 
CQKPTPEKEKPDPYK          (    3) KPTPEKE  1 
AITCQKPTPEKEKPD          (    6) KPTPEKE  1 
AFCLALKILDNGEWT          (    7) KILDNGE  1 
EKQPLLMEKEDYHSL          (    4) PLLMEKE  1 
//

--------------------------------------------------------------------------------

--------------------------------------------------------------------------------
	Motif KLLMEKE MEME-12 position-specific scoring matrix
--------------------------------------------------------------------------------
log-odds matrix: alength= 20 w= 7 n= 3772 bayes= 7.91166 E= 1.3e-009 
  -341   -374   -437   -420   -459   -493   -281   -339    385   -490   -409   -269   -279   -315     41   -465   -343   -413   -540   -439 
  -220   -241   -400   -393   -125   -426   -247    275   -358    131   -126    306     51   -299   -323   -349   -200    -57   -426   -242 
  -348   -349   -511   -480   -135   -542   -340    -85   -456    291   -101   -404   -527   -346   -382   -476     99   -162   -485   -334 
  -154   -336    151    -97   -265   -282    -72   -255    113   -328    311    -30     43    -66   -110     89   -138   -233   -475   -247 
  -391   -568   -145    380   -527   -487   -328   -469   -399   -599   -538     73   -586   -257   -443   -468   -416   -471   -706   -524 
  -242   -368   -261   -299   -437     57   -186   -397    289   -462   -400   -142   -490   -177   -108   -300    274   -357   -586   -392 
  -485   -568   -189    390   -534   -559   -389   -476   -565   -644   -583   -352   -702   -346   -528   -585   -506   -515   -702   -563 
--------------------------------------------------------------------------------

--------------------------------------------------------------------------------
	Motif KLLMEKE MEME-12 position-specific probability matrix
--------------------------------------------------------------------------------
letter-probability matrix: alength= 20 w= 7 nsites= 14 E= 1.3e-009 
 0.000000  0.000000  0.000000  0.000000  0.000000  0.000000  0.000000  0.000000  0.785714  0.000000  0.000000  0.000000  0.071429  0.000000  0.142857  0.000000  0.000000  0.000000  0.000000  0.000000 
 0.000000  0.000000  0.000000  0.000000  0.000000  0.000000  0.000000  0.285714  0.000000  0.285714  0.000000  0.285714  0.142857  0.000000  0.000000  0.000000  0.000000  0.000000  0.000000  0.000000 
 0.000000  0.000000  0.000000  0.000000  0.000000  0.000000  0.000000  0.000000  0.000000  0.857143  0.000000  0.000000  0.000000  0.000000  0.000000  0.000000  0.142857  0.000000  0.000000  0.000000 
 0.000000  0.000000  0.142857  0.000000  0.000000  0.000000  0.000000  0.000000  0.142857  0.000000  0.357143  0.000000  0.142857  0.000000  0.000000  0.214286  0.000000  0.000000  0.000000  0.000000 
 0.000000  0.000000  0.000000  0.857143  0.000000  0.000000  0.000000  0.000000  0.000000  0.000000  0.000000  0.142857  0.000000  0.000000  0.000000  0.000000  0.000000  0.000000  0.000000  0.000000 
 0.000000  0.000000  0.000000  0.000000  0.000000  0.142857  0.000000  0.000000  0.500000  0.000000  0.000000  0.000000  0.000000  0.000000  0.000000  0.000000  0.357143  0.000000  0.000000  0.000000 
 0.000000  0.000000  0.000000  1.000000  0.000000  0.000000  0.000000  0.000000  0.000000  0.000000  0.000000  0.000000  0.000000  0.000000  0.000000  0.000000  0.000000  0.000000  0.000000  0.000000 
--------------------------------------------------------------------------------

--------------------------------------------------------------------------------
	Motif KLLMEKE MEME-12 regular expression
--------------------------------------------------------------------------------
K[ILN]L[MS]E[KT]E
--------------------------------------------------------------------------------


Time 149.51 secs.

********************************************************************************


********************************************************************************
MOTIF IHHNTHLCF MEME-13	width =   9  sites =   2  llr = 65  E-value = 1.7e-008
********************************************************************************
--------------------------------------------------------------------------------
	Motif IHHNTHLCF MEME-13 Description
--------------------------------------------------------------------------------
Simplified        A  :::::::::
pos.-specific     C  :::::::a:
probability       D  :::::::::
matrix            E  :::::::::
                  F  ::::::::a
                  G  :::::::::
                  H  :aa::a:::
                  I  a::::::::
                  K  :::::::::
                  L  ::::::a::
                  M  :::::::::
                  N  :::a:::::
                  P  :::::::::
                  Q  :::::::::
                  R  :::::::::
                  S  :::::::::
                  T  ::::a::::
                  V  :::::::::
                  W  :::::::::
                  Y  :::::::::

         bits    6.1  **  *   
                 5.4  *** * **
                 4.8 **** * **
                 4.2 ****** **
Relative         3.6 ****** **
Entropy          3.0 *********
(46.6 bits)      2.4 *********
                 1.8 *********
                 1.2 *********
                 0.6 *********
                 0.0 ---------

Multilevel           IHHNTHLCF
consensus                     
sequence                      
                              
                              
--------------------------------------------------------------------------------

--------------------------------------------------------------------------------
	Motif IHHNTHLCF MEME-13 sites sorted by position p-value
--------------------------------------------------------------------------------
Sequence name             Start   P-value              Site 
-------------             ----- ---------            ---------
GSGLALIHHNTHLCF               7  9.18e-15     GSGLAL IHHNTHLCF           
GLALIHHNTHLCFVH               5  9.18e-15       GLAL IHHNTHLCF VH        
--------------------------------------------------------------------------------

--------------------------------------------------------------------------------
	Motif IHHNTHLCF MEME-13 block diagrams
--------------------------------------------------------------------------------
SEQUENCE NAME            POSITION P-VALUE  MOTIF DIAGRAM
-------------            ----------------  -------------
GSGLALIHHNTHLCF                   9.2e-15  6_[13]
GLALIHHNTHLCFVH                   9.2e-15  4_[13]_2
--------------------------------------------------------------------------------

--------------------------------------------------------------------------------
	Motif IHHNTHLCF MEME-13 in BLOCKS format
--------------------------------------------------------------------------------
BL   MOTIF IHHNTHLCF width=9 seqs=2
GSGLALIHHNTHLCF          (    7) IHHNTHLCF  1 
GLALIHHNTHLCFVH          (    5) IHHNTHLCF  1 
//

--------------------------------------------------------------------------------

--------------------------------------------------------------------------------
	Motif IHHNTHLCF MEME-13 position-specific scoring matrix
--------------------------------------------------------------------------------
log-odds matrix: alength= 20 w= 9 n= 2924 bayes= 10.5127 E= 1.7e-008 
  -218   -236   -332   -355   -117   -420   -269    412   -318    -43    -62   -243   -453   -291   -309   -343   -179    150   -432   -228 
  -242   -245   -157   -226    -93   -316    557   -259   -229   -282   -225     24   -353     15    -92   -234   -181   -239   -315      7 
  -242   -245   -157   -226    -93   -316    557   -259   -229   -282   -225     24   -353     15    -92   -234   -181   -239   -315      7 
  -281   -296   -109   -295   -263   -309      0   -237   -247   -393   -325    491   -404   -183   -248   -187   -179   -286   -430   -275 
  -106   -154   -198   -240   -186   -282   -138   -103   -194   -267   -172    -42   -324   -150   -176      7    382    -89   -407   -244 
  -242   -245   -157   -226    -93   -316    557   -259   -229   -282   -225     24   -353     15    -92   -234   -181   -239   -315      7 
  -223   -227   -357   -330    -12   -414   -200     47   -303    280      8   -260   -391   -212   -244   -348   -201    -33   -344   -191 
  -343    557   -482   -488   -389   -548   -385   -343   -525   -485   -408   -403   -594   -460   -439   -485   -347   -400   -658   -492 
  -284   -223   -369   -402    502   -447   -218   -136   -401   -153   -189   -298   -439   -357   -370   -344   -319   -184   -265     17 
--------------------------------------------------------------------------------

--------------------------------------------------------------------------------
	Motif IHHNTHLCF MEME-13 position-specific probability matrix
--------------------------------------------------------------------------------
letter-probability matrix: alength= 20 w= 9 nsites= 2 E= 1.7e-008 
 0.000000  0.000000  0.000000  0.000000  0.000000  0.000000  0.000000  1.000000  0.000000  0.000000  0.000000  0.000000  0.000000  0.000000  0.000000  0.000000  0.000000  0.000000  0.000000  0.000000 
 0.000000  0.000000  0.000000  0.000000  0.000000  0.000000  1.000000  0.000000  0.000000  0.000000  0.000000  0.000000  0.000000  0.000000  0.000000  0.000000  0.000000  0.000000  0.000000  0.000000 
 0.000000  0.000000  0.000000  0.000000  0.000000  0.000000  1.000000  0.000000  0.000000  0.000000  0.000000  0.000000  0.000000  0.000000  0.000000  0.000000  0.000000  0.000000  0.000000  0.000000 
 0.000000  0.000000  0.000000  0.000000  0.000000  0.000000  0.000000  0.000000  0.000000  0.000000  0.000000  1.000000  0.000000  0.000000  0.000000  0.000000  0.000000  0.000000  0.000000  0.000000 
 0.000000  0.000000  0.000000  0.000000  0.000000  0.000000  0.000000  0.000000  0.000000  0.000000  0.000000  0.000000  0.000000  0.000000  0.000000  0.000000  1.000000  0.000000  0.000000  0.000000 
 0.000000  0.000000  0.000000  0.000000  0.000000  0.000000  1.000000  0.000000  0.000000  0.000000  0.000000  0.000000  0.000000  0.000000  0.000000  0.000000  0.000000  0.000000  0.000000  0.000000 
 0.000000  0.000000  0.000000  0.000000  0.000000  0.000000  0.000000  0.000000  0.000000  1.000000  0.000000  0.000000  0.000000  0.000000  0.000000  0.000000  0.000000  0.000000  0.000000  0.000000 
 0.000000  1.000000  0.000000  0.000000  0.000000  0.000000  0.000000  0.000000  0.000000  0.000000  0.000000  0.000000  0.000000  0.000000  0.000000  0.000000  0.000000  0.000000  0.000000  0.000000 
 0.000000  0.000000  0.000000  0.000000  1.000000  0.000000  0.000000  0.000000  0.000000  0.000000  0.000000  0.000000  0.000000  0.000000  0.000000  0.000000  0.000000  0.000000  0.000000  0.000000 
--------------------------------------------------------------------------------

--------------------------------------------------------------------------------
	Motif IHHNTHLCF MEME-13 regular expression
--------------------------------------------------------------------------------
IHHNTHLCF
--------------------------------------------------------------------------------


Time 151.96 secs.

********************************************************************************


********************************************************************************
MOTIF WLGVSRQLR MEME-14	width =   9  sites =   4  llr = 101  E-value = 5.2e-008
********************************************************************************
--------------------------------------------------------------------------------
	Motif WLGVSRQLR MEME-14 Description
--------------------------------------------------------------------------------
Simplified        A  :::::::::
pos.-specific     C  :::::::::
probability       D  :::::::::
matrix            E  :::::::::
                  F  :::::::::
                  G  ::a::::::
                  H  :::::::::
                  I  :::::::::
                  K  :::::::::
                  L  :a:::::a:
                  M  :::::::::
                  N  :::::::::
                  P  :::::::::
                  Q  ::::::a::
                  R  :::::a::a
                  S  ::::a::::
                  T  :::::::::
                  V  :::a:::::
                  W  a::::::::
                  Y  :::::::::

         bits    6.1          
                 5.4          
                 4.8 *     *  
                 4.2 *  * ** *
Relative         3.6 * ***** *
Entropy          3.0 *********
(36.5 bits)      2.4 *********
                 1.8 *********
                 1.2 *********
                 0.6 *********
                 0.0 ---------

Multilevel           WLGVSRQLR
consensus                     
sequence                      
                              
                              
--------------------------------------------------------------------------------

--------------------------------------------------------------------------------
	Motif WLGVSRQLR MEME-14 sites sorted by position p-value
--------------------------------------------------------------------------------
Sequence name             Start   P-value              Site 
-------------             ----- ---------            ---------
WLGVSRQLRTKAWNR               1  1.02e-11          . WLGVSRQLR TKAWNR    
VPRNQDWLGVSRQLR               7  1.02e-11     VPRNQD WLGVSRQLR           
RNQDWLGVSRQLRTK               5  1.02e-11       RNQD WLGVSRQLR TK        
QDWLGVSRQLRTKAW               3  1.02e-11         QD WLGVSRQLR TKAW      
--------------------------------------------------------------------------------

--------------------------------------------------------------------------------
	Motif WLGVSRQLR MEME-14 block diagrams
--------------------------------------------------------------------------------
SEQUENCE NAME            POSITION P-VALUE  MOTIF DIAGRAM
-------------            ----------------  -------------
WLGVSRQLRTKAWNR                     1e-11  [14]_6
VPRNQDWLGVSRQLR                     1e-11  6_[14]
RNQDWLGVSRQLRTK                     1e-11  4_[14]_2
QDWLGVSRQLRTKAW                     1e-11  2_[14]_4
--------------------------------------------------------------------------------

--------------------------------------------------------------------------------
	Motif WLGVSRQLR MEME-14 in BLOCKS format
--------------------------------------------------------------------------------
BL   MOTIF WLGVSRQLR width=9 seqs=4
WLGVSRQLRTKAWNR          (    1) WLGVSRQLR  1 
VPRNQDWLGVSRQLR          (    7) WLGVSRQLR  1 
RNQDWLGVSRQLRTK          (    5) WLGVSRQLR  1 
QDWLGVSRQLRTKAW          (    3) WLGVSRQLR  1 
//

--------------------------------------------------------------------------------

--------------------------------------------------------------------------------
	Motif WLGVSRQLR MEME-14 position-specific scoring matrix
--------------------------------------------------------------------------------
log-odds matrix: alength= 20 w= 9 n= 2924 bayes= 9.51175 E= 5.2e-008 
  -376   -330   -368   -413    -54   -441   -270   -329   -393   -274   -306   -299   -509   -319   -317   -442   -356   -306    470   -125 
  -283   -274   -422   -392    -57   -470   -253     -9   -367    293    -23   -321   -445   -263   -296   -408   -256    -85   -402   -245 
  -179   -328   -224   -330   -359    336   -239   -375   -314   -494   -395   -147   -448   -320   -274   -280   -306   -341   -488   -364 
   -99   -170   -329   -339   -183   -402   -228     84   -343   -192   -186   -275   -406   -310   -283   -346   -131    397   -493   -331 
  -121   -185   -259   -343   -266   -295   -220   -293   -289   -391   -312    -93   -377   -266   -253    303     80   -286   -481   -297 
  -320   -280   -386   -421   -374   -423   -116   -331   -117   -409   -384   -230   -419   -186    437   -392   -325   -406   -418   -366 
  -237   -307   -296   -119   -319   -428     51   -290   -248   -295   -189   -153   -383    462   -164   -321   -253   -299   -423   -342 
  -283   -274   -422   -392    -57   -470   -253     -9   -367    293    -23   -321   -445   -263   -296   -408   -256    -85   -402   -245 
  -320   -280   -386   -421   -374   -423   -116   -331   -117   -409   -384   -230   -419   -186    437   -392   -325   -406   -418   -366 
--------------------------------------------------------------------------------

--------------------------------------------------------------------------------
	Motif WLGVSRQLR MEME-14 position-specific probability matrix
--------------------------------------------------------------------------------
letter-probability matrix: alength= 20 w= 9 nsites= 4 E= 5.2e-008 
 0.000000  0.000000  0.000000  0.000000  0.000000  0.000000  0.000000  0.000000  0.000000  0.000000  0.000000  0.000000  0.000000  0.000000  0.000000  0.000000  0.000000  0.000000  1.000000  0.000000 
 0.000000  0.000000  0.000000  0.000000  0.000000  0.000000  0.000000  0.000000  0.000000  1.000000  0.000000  0.000000  0.000000  0.000000  0.000000  0.000000  0.000000  0.000000  0.000000  0.000000 
 0.000000  0.000000  0.000000  0.000000  0.000000  1.000000  0.000000  0.000000  0.000000  0.000000  0.000000  0.000000  0.000000  0.000000  0.000000  0.000000  0.000000  0.000000  0.000000  0.000000 
 0.000000  0.000000  0.000000  0.000000  0.000000  0.000000  0.000000  0.000000  0.000000  0.000000  0.000000  0.000000  0.000000  0.000000  0.000000  0.000000  0.000000  1.000000  0.000000  0.000000 
 0.000000  0.000000  0.000000  0.000000  0.000000  0.000000  0.000000  0.000000  0.000000  0.000000  0.000000  0.000000  0.000000  0.000000  0.000000  1.000000  0.000000  0.000000  0.000000  0.000000 
 0.000000  0.000000  0.000000  0.000000  0.000000  0.000000  0.000000  0.000000  0.000000  0.000000  0.000000  0.000000  0.000000  0.000000  1.000000  0.000000  0.000000  0.000000  0.000000  0.000000 
 0.000000  0.000000  0.000000  0.000000  0.000000  0.000000  0.000000  0.000000  0.000000  0.000000  0.000000  0.000000  0.000000  1.000000  0.000000  0.000000  0.000000  0.000000  0.000000  0.000000 
 0.000000  0.000000  0.000000  0.000000  0.000000  0.000000  0.000000  0.000000  0.000000  1.000000  0.000000  0.000000  0.000000  0.000000  0.000000  0.000000  0.000000  0.000000  0.000000  0.000000 
 0.000000  0.000000  0.000000  0.000000  0.000000  0.000000  0.000000  0.000000  0.000000  0.000000  0.000000  0.000000  0.000000  0.000000  1.000000  0.000000  0.000000  0.000000  0.000000  0.000000 
--------------------------------------------------------------------------------

--------------------------------------------------------------------------------
	Motif WLGVSRQLR MEME-14 regular expression
--------------------------------------------------------------------------------
WLGVSRQLR
--------------------------------------------------------------------------------


Time 154.35 secs.

********************************************************************************


********************************************************************************
MOTIF MHNSEISKR MEME-15	width =   9  sites =   3  llr = 84  E-value = 3.9e-008
********************************************************************************
--------------------------------------------------------------------------------
	Motif MHNSEISKR MEME-15 Description
--------------------------------------------------------------------------------
Simplified        A  :::::::::
pos.-specific     C  :::::::::
probability       D  :::::::::
matrix            E  ::::a::::
                  F  :::::::::
                  G  :::::::::
                  H  :a:::::::
                  I  :::::a:::
                  K  :::::::a:
                  L  :::::::::
                  M  a::::::::
                  N  ::a::::::
                  P  :::::::::
                  Q  :::::::::
                  R  ::::::::a
                  S  :::a::a::
                  T  :::::::::
                  V  :::::::::
                  W  :::::::::
                  Y  :::::::::

         bits    6.1  *       
                 5.4  **      
                 4.8 ***  *   
                 4.2 *** ** **
Relative         3.6 *********
Entropy          3.0 *********
(40.3 bits)      2.4 *********
                 1.8 *********
                 1.2 *********
                 0.6 *********
                 0.0 ---------

Multilevel           MHNSEISKR
consensus                     
sequence                      
                              
                              
--------------------------------------------------------------------------------

--------------------------------------------------------------------------------
	Motif MHNSEISKR MEME-15 sites sorted by position p-value
--------------------------------------------------------------------------------
Sequence name             Start   P-value              Site 
-------------             ----- ---------            ---------
PKMHNSEISKRLGAE               3  7.29e-13         PK MHNSEISKR LGAE      
MHNSEISKRLGAEWK               1  7.29e-13          . MHNSEISKR LGAEWK    
AQENPKMHNSEISKR               7  7.29e-13     AQENPK MHNSEISKR           
--------------------------------------------------------------------------------

--------------------------------------------------------------------------------
	Motif MHNSEISKR MEME-15 block diagrams
--------------------------------------------------------------------------------
SEQUENCE NAME            POSITION P-VALUE  MOTIF DIAGRAM
-------------            ----------------  -------------
PKMHNSEISKRLGAE                   7.3e-13  2_[15]_4
MHNSEISKRLGAEWK                   7.3e-13  [15]_6
AQENPKMHNSEISKR                   7.3e-13  6_[15]
--------------------------------------------------------------------------------

--------------------------------------------------------------------------------
	Motif MHNSEISKR MEME-15 in BLOCKS format
--------------------------------------------------------------------------------
BL   MOTIF MHNSEISKR width=9 seqs=3
PKMHNSEISKRLGAE          (    3) MHNSEISKR  1 
MHNSEISKRLGAEWK          (    1) MHNSEISKR  1 
AQENPKMHNSEISKR          (    7) MHNSEISKR  1 
//

--------------------------------------------------------------------------------

--------------------------------------------------------------------------------
	Motif MHNSEISKR MEME-15 position-specific scoring matrix
--------------------------------------------------------------------------------
log-odds matrix: alength= 20 w= 9 n= 2924 bayes= 5.79306 E= 3.9e-008 
  -401   -352   -475   -514   -285   -533   -374   -178   -467   -215    494   -397   -560   -425   -471   -488   -375   -252   -443   -300 
  -287   -271   -196   -275   -124   -358    569   -305   -294   -316   -256     -4   -393    -16   -126   -267   -218   -281   -341    -19 
  -311   -309   -145   -343   -280   -341    -12   -250   -279   -414   -343    495   -428   -207   -279   -202   -200   -307   -442   -295 
   -97   -165   -226   -301   -241   -272   -189   -262   -254   -362   -284    -66   -349   -232   -223    295    102   -255   -459   -270 
  -443   -553   -166    389   -515   -533   -362   -456   -491   -613   -552   -324   -655   -307   -484   -543   -468   -485   -687   -537 
  -243   -259   -355   -383   -140   -446   -299    419   -345    -57    -76   -266   -484   -320   -338   -367   -202    139   -456   -250 
   -97   -165   -226   -301   -241   -272   -189   -262   -254   -362   -284    -66   -349   -232   -223    295    102   -255   -459   -270 
  -317   -355   -393   -376   -428   -463   -254   -320    387   -465   -387   -241   -490   -283     -3   -433   -318   -387   -520   -409 
  -311   -275   -374   -402   -365   -415   -110   -322   -107   -400   -374   -220   -413   -176    436   -382   -314   -394   -413   -357 
--------------------------------------------------------------------------------

--------------------------------------------------------------------------------
	Motif MHNSEISKR MEME-15 position-specific probability matrix
--------------------------------------------------------------------------------
letter-probability matrix: alength= 20 w= 9 nsites= 3 E= 3.9e-008 
 0.000000  0.000000  0.000000  0.000000  0.000000  0.000000  0.000000  0.000000  0.000000  0.000000  1.000000  0.000000  0.000000  0.000000  0.000000  0.000000  0.000000  0.000000  0.000000  0.000000 
 0.000000  0.000000  0.000000  0.000000  0.000000  0.000000  1.000000  0.000000  0.000000  0.000000  0.000000  0.000000  0.000000  0.000000  0.000000  0.000000  0.000000  0.000000  0.000000  0.000000 
 0.000000  0.000000  0.000000  0.000000  0.000000  0.000000  0.000000  0.000000  0.000000  0.000000  0.000000  1.000000  0.000000  0.000000  0.000000  0.000000  0.000000  0.000000  0.000000  0.000000 
 0.000000  0.000000  0.000000  0.000000  0.000000  0.000000  0.000000  0.000000  0.000000  0.000000  0.000000  0.000000  0.000000  0.000000  0.000000  1.000000  0.000000  0.000000  0.000000  0.000000 
 0.000000  0.000000  0.000000  1.000000  0.000000  0.000000  0.000000  0.000000  0.000000  0.000000  0.000000  0.000000  0.000000  0.000000  0.000000  0.000000  0.000000  0.000000  0.000000  0.000000 
 0.000000  0.000000  0.000000  0.000000  0.000000  0.000000  0.000000  1.000000  0.000000  0.000000  0.000000  0.000000  0.000000  0.000000  0.000000  0.000000  0.000000  0.000000  0.000000  0.000000 
 0.000000  0.000000  0.000000  0.000000  0.000000  0.000000  0.000000  0.000000  0.000000  0.000000  0.000000  0.000000  0.000000  0.000000  0.000000  1.000000  0.000000  0.000000  0.000000  0.000000 
 0.000000  0.000000  0.000000  0.000000  0.000000  0.000000  0.000000  0.000000  1.000000  0.000000  0.000000  0.000000  0.000000  0.000000  0.000000  0.000000  0.000000  0.000000  0.000000  0.000000 
 0.000000  0.000000  0.000000  0.000000  0.000000  0.000000  0.000000  0.000000  0.000000  0.000000  0.000000  0.000000  0.000000  0.000000  1.000000  0.000000  0.000000  0.000000  0.000000  0.000000 
--------------------------------------------------------------------------------

--------------------------------------------------------------------------------
	Motif MHNSEISKR MEME-15 regular expression
--------------------------------------------------------------------------------
MHNSEISKR
--------------------------------------------------------------------------------


Time 156.78 secs.

********************************************************************************


********************************************************************************
MOTIF TLQGLGISW MEME-16	width =   9  sites =   4  llr = 99  E-value = 1.1e-006
********************************************************************************
--------------------------------------------------------------------------------
	Motif TLQGLGISW MEME-16 Description
--------------------------------------------------------------------------------
Simplified        A  :::::::::
pos.-specific     C  :::::::::
probability       D  :::::::::
matrix            E  :::::::::
                  F  :::::::::
                  G  :::a:a:::
                  H  :::::::::
                  I  ::::::a::
                  K  :::::::::
                  L  :a::a::::
                  M  :::::::::
                  N  :::::::::
                  P  :::::::::
                  Q  ::a::::::
                  R  :::::::::
                  S  :::::::a:
                  T  a::::::::
                  V  :::::::::
                  W  ::::::::a
                  Y  :::::::::

         bits    6.1          
                 5.4          
                 4.8   *   * *
                 4.2 * *   * *
Relative         3.6 * ** ****
Entropy          3.0 *********
(35.8 bits)      2.4 *********
                 1.8 *********
                 1.2 *********
                 0.6 *********
                 0.0 ---------

Multilevel           TLQGLGISW
consensus                     
sequence                      
                              
                              
--------------------------------------------------------------------------------

--------------------------------------------------------------------------------
	Motif TLQGLGISW MEME-16 sites sorted by position p-value
--------------------------------------------------------------------------------
Sequence name             Start   P-value              Site 
-------------             ----- ---------            ---------
TLQGLGISWLGLRSL               1  1.73e-11          . TLQGLGISW LGLRSL    
SLTLQGLGISWLGLR               3  1.73e-11         SL TLQGLGISW LGLR      
NGAYSLTLQGLGISW               7  1.73e-11     NGAYSL TLQGLGISW           
AYSLTLQGLGISWLG               5  1.73e-11       AYSL TLQGLGISW LG        
--------------------------------------------------------------------------------

--------------------------------------------------------------------------------
	Motif TLQGLGISW MEME-16 block diagrams
--------------------------------------------------------------------------------
SEQUENCE NAME            POSITION P-VALUE  MOTIF DIAGRAM
-------------            ----------------  -------------
TLQGLGISWLGLRSL                   1.7e-11  [16]_6
SLTLQGLGISWLGLR                   1.7e-11  2_[16]_4
NGAYSLTLQGLGISW                   1.7e-11  6_[16]
AYSLTLQGLGISWLG                   1.7e-11  4_[16]_2
--------------------------------------------------------------------------------

--------------------------------------------------------------------------------
	Motif TLQGLGISW MEME-16 in BLOCKS format
--------------------------------------------------------------------------------
BL   MOTIF TLQGLGISW width=9 seqs=4
TLQGLGISWLGLRSL          (    1) TLQGLGISW  1 
SLTLQGLGISWLGLR          (    3) TLQGLGISW  1 
NGAYSLTLQGLGISW          (    7) TLQGLGISW  1 
AYSLTLQGLGISWLG          (    5) TLQGLGISW  1 
//

--------------------------------------------------------------------------------

--------------------------------------------------------------------------------
	Motif TLQGLGISW MEME-16 position-specific scoring matrix
--------------------------------------------------------------------------------
log-odds matrix: alength= 20 w= 9 n= 2924 bayes= 9.51175 E= 1.1e-006 
  -175   -209   -283   -349   -261   -356   -218   -176   -284   -356   -235   -103   -410   -229   -256    -69    409   -161   -472   -327 
  -283   -274   -422   -392    -57   -470   -253     -9   -367    293    -23   -321   -445   -263   -296   -408   -256    -85   -402   -245 
  -237   -307   -296   -119   -319   -428     51   -290   -248   -295   -189   -153   -383    462   -164   -321   -253   -299   -423   -342 
  -179   -328   -224   -330   -359    336   -239   -375   -314   -494   -395   -147   -448   -320   -274   -280   -306   -341   -488   -364 
  -283   -274   -422   -392    -57   -470   -253     -9   -367    293    -23   -321   -445   -263   -296   -408   -256    -85   -402   -245 
  -179   -328   -224   -330   -359    336   -239   -375   -314   -494   -395   -147   -448   -320   -274   -280   -306   -341   -488   -364 
  -258   -272   -368   -401   -154   -460   -317    424   -361    -69    -88   -281   -500   -337   -355   -382   -217    128   -471   -264 
  -121   -185   -259   -343   -266   -295   -220   -293   -289   -391   -312    -93   -377   -266   -253    303     80   -286   -481   -297 
  -376   -330   -368   -413    -54   -441   -270   -329   -393   -274   -306   -299   -509   -319   -317   -442   -356   -306    470   -125 
--------------------------------------------------------------------------------

--------------------------------------------------------------------------------
	Motif TLQGLGISW MEME-16 position-specific probability matrix
--------------------------------------------------------------------------------
letter-probability matrix: alength= 20 w= 9 nsites= 4 E= 1.1e-006 
 0.000000  0.000000  0.000000  0.000000  0.000000  0.000000  0.000000  0.000000  0.000000  0.000000  0.000000  0.000000  0.000000  0.000000  0.000000  0.000000  1.000000  0.000000  0.000000  0.000000 
 0.000000  0.000000  0.000000  0.000000  0.000000  0.000000  0.000000  0.000000  0.000000  1.000000  0.000000  0.000000  0.000000  0.000000  0.000000  0.000000  0.000000  0.000000  0.000000  0.000000 
 0.000000  0.000000  0.000000  0.000000  0.000000  0.000000  0.000000  0.000000  0.000000  0.000000  0.000000  0.000000  0.000000  1.000000  0.000000  0.000000  0.000000  0.000000  0.000000  0.000000 
 0.000000  0.000000  0.000000  0.000000  0.000000  1.000000  0.000000  0.000000  0.000000  0.000000  0.000000  0.000000  0.000000  0.000000  0.000000  0.000000  0.000000  0.000000  0.000000  0.000000 
 0.000000  0.000000  0.000000  0.000000  0.000000  0.000000  0.000000  0.000000  0.000000  1.000000  0.000000  0.000000  0.000000  0.000000  0.000000  0.000000  0.000000  0.000000  0.000000  0.000000 
 0.000000  0.000000  0.000000  0.000000  0.000000  1.000000  0.000000  0.000000  0.000000  0.000000  0.000000  0.000000  0.000000  0.000000  0.000000  0.000000  0.000000  0.000000  0.000000  0.000000 
 0.000000  0.000000  0.000000  0.000000  0.000000  0.000000  0.000000  1.000000  0.000000  0.000000  0.000000  0.000000  0.000000  0.000000  0.000000  0.000000  0.000000  0.000000  0.000000  0.000000 
 0.000000  0.000000  0.000000  0.000000  0.000000  0.000000  0.000000  0.000000  0.000000  0.000000  0.000000  0.000000  0.000000  0.000000  0.000000  1.000000  0.000000  0.000000  0.000000  0.000000 
 0.000000  0.000000  0.000000  0.000000  0.000000  0.000000  0.000000  0.000000  0.000000  0.000000  0.000000  0.000000  0.000000  0.000000  0.000000  0.000000  0.000000  0.000000  1.000000  0.000000 
--------------------------------------------------------------------------------

--------------------------------------------------------------------------------
	Motif TLQGLGISW MEME-16 regular expression
--------------------------------------------------------------------------------
TLQGLGISW
--------------------------------------------------------------------------------


Time 159.22 secs.

********************************************************************************


********************************************************************************
MOTIF HCWGPGPTQCVN MEME-17	width =  12  sites =   2  llr = 77  E-value = 3.8e-006
********************************************************************************
--------------------------------------------------------------------------------
	Motif HCWGPGPTQCVN MEME-17 Description
--------------------------------------------------------------------------------
Simplified        A  ::::::::::::
pos.-specific     C  :a:::::::a::
probability       D  ::::::::::::
matrix            E  ::::::::::::
                  F  ::::::::::::
                  G  :::a:a::::::
                  H  a:::::::::::
                  I  ::::::::::::
                  K  ::::::::::::
                  L  ::::::::::::
                  M  ::::::::::::
                  N  :::::::::::a
                  P  ::::a:a:::::
                  Q  ::::::::a:::
                  R  ::::::::::::
                  S  ::::::::::::
                  T  :::::::a::::
                  V  ::::::::::a:
                  W  ::a:::::::::
                  Y  ::::::::::::

         bits    6.1 *           
                 5.4 **       * *
                 4.8 ***     ** *
                 4.2 ***    *****
Relative         3.6 ************
Entropy          3.0 ************
(55.3 bits)      2.4 ************
                 1.8 ************
                 1.2 ************
                 0.6 ************
                 0.0 ------------

Multilevel           HCWGPGPTQCVN
consensus                        
sequence                         
                                 
                                 
--------------------------------------------------------------------------------

--------------------------------------------------------------------------------
	Motif HCWGPGPTQCVN MEME-17 sites sorted by position p-value
--------------------------------------------------------------------------------
Sequence name             Start   P-value                Site  
-------------             ----- ---------            ------------
GHCWGPGPTQCVNCS               2  2.22e-17          G HCWGPGPTQCVN CS        
ARGHCWGPGPTQCVN               4  2.22e-17        ARG HCWGPGPTQCVN           
--------------------------------------------------------------------------------

--------------------------------------------------------------------------------
	Motif HCWGPGPTQCVN MEME-17 block diagrams
--------------------------------------------------------------------------------
SEQUENCE NAME            POSITION P-VALUE  MOTIF DIAGRAM
-------------            ----------------  -------------
GHCWGPGPTQCVNCS                   2.2e-17  1_[17]_2
ARGHCWGPGPTQCVN                   2.2e-17  3_[17]
--------------------------------------------------------------------------------

--------------------------------------------------------------------------------
	Motif HCWGPGPTQCVN MEME-17 in BLOCKS format
--------------------------------------------------------------------------------
BL   MOTIF HCWGPGPTQCVN width=12 seqs=2
GHCWGPGPTQCVNCS          (    2) HCWGPGPTQCVN  1 
ARGHCWGPGPTQCVN          (    4) HCWGPGPTQCVN  1 
//

--------------------------------------------------------------------------------

--------------------------------------------------------------------------------
	Motif HCWGPGPTQCVN MEME-17 position-specific scoring matrix
--------------------------------------------------------------------------------
log-odds matrix: alength= 20 w= 12 n= 1652 bayes= 9.68825 E= 3.8e-006 
  -242   -245   -157   -226    -93   -316    557   -259   -229   -282   -225     24   -353     15    -92   -234   -181   -239   -315      7 
  -343    557   -482   -488   -389   -548   -385   -343   -525   -485   -408   -403   -594   -460   -439   -485   -347   -400   -658   -492 
  -363   -322   -359   -403    -45   -431   -256   -314   -380   -265   -295   -289   -499   -309   -307   -431   -344   -294    469   -113 
  -149   -298   -195   -295   -327    332   -210   -339   -283   -457   -364   -118   -416   -285   -246   -250   -270   -306   -464   -334 
   -95   -260   -205   -221   -228   -287   -148   -222   -207   -289   -279   -167    327   -157   -194   -199   -153   -199   -474   -300 
  -149   -298   -195   -295   -327    332   -210   -339   -283   -457   -364   -118   -416   -285   -246   -250   -270   -306   -464   -334 
   -95   -260   -205   -221   -228   -287   -148   -222   -207   -289   -279   -167    327   -157   -194   -199   -153   -199   -474   -300 
  -106   -154   -198   -240   -186   -282   -138   -103   -194   -267   -172    -42   -324   -150   -176      7    382    -89   -407   -244 
  -200   -284   -229    -86   -279   -376     69   -253   -184   -268   -171   -114   -346    453   -122   -279   -209   -258   -400   -294 
  -343    557   -482   -488   -389   -548   -385   -343   -525   -485   -408   -403   -594   -460   -439   -485   -347   -400   -658   -492 
   -70   -143   -288   -293   -133   -358   -189    139   -292   -141   -137   -228   -367   -258   -243   -300    -99    380   -438   -266 
  -281   -296   -109   -295   -263   -309      0   -237   -247   -393   -325    491   -404   -183   -248   -187   -179   -286   -430   -275 
--------------------------------------------------------------------------------

--------------------------------------------------------------------------------
	Motif HCWGPGPTQCVN MEME-17 position-specific probability matrix
--------------------------------------------------------------------------------
letter-probability matrix: alength= 20 w= 12 nsites= 2 E= 3.8e-006 
 0.000000  0.000000  0.000000  0.000000  0.000000  0.000000  1.000000  0.000000  0.000000  0.000000  0.000000  0.000000  0.000000  0.000000  0.000000  0.000000  0.000000  0.000000  0.000000  0.000000 
 0.000000  1.000000  0.000000  0.000000  0.000000  0.000000  0.000000  0.000000  0.000000  0.000000  0.000000  0.000000  0.000000  0.000000  0.000000  0.000000  0.000000  0.000000  0.000000  0.000000 
 0.000000  0.000000  0.000000  0.000000  0.000000  0.000000  0.000000  0.000000  0.000000  0.000000  0.000000  0.000000  0.000000  0.000000  0.000000  0.000000  0.000000  0.000000  1.000000  0.000000 
 0.000000  0.000000  0.000000  0.000000  0.000000  1.000000  0.000000  0.000000  0.000000  0.000000  0.000000  0.000000  0.000000  0.000000  0.000000  0.000000  0.000000  0.000000  0.000000  0.000000 
 0.000000  0.000000  0.000000  0.000000  0.000000  0.000000  0.000000  0.000000  0.000000  0.000000  0.000000  0.000000  1.000000  0.000000  0.000000  0.000000  0.000000  0.000000  0.000000  0.000000 
 0.000000  0.000000  0.000000  0.000000  0.000000  1.000000  0.000000  0.000000  0.000000  0.000000  0.000000  0.000000  0.000000  0.000000  0.000000  0.000000  0.000000  0.000000  0.000000  0.000000 
 0.000000  0.000000  0.000000  0.000000  0.000000  0.000000  0.000000  0.000000  0.000000  0.000000  0.000000  0.000000  1.000000  0.000000  0.000000  0.000000  0.000000  0.000000  0.000000  0.000000 
 0.000000  0.000000  0.000000  0.000000  0.000000  0.000000  0.000000  0.000000  0.000000  0.000000  0.000000  0.000000  0.000000  0.000000  0.000000  0.000000  1.000000  0.000000  0.000000  0.000000 
 0.000000  0.000000  0.000000  0.000000  0.000000  0.000000  0.000000  0.000000  0.000000  0.000000  0.000000  0.000000  0.000000  1.000000  0.000000  0.000000  0.000000  0.000000  0.000000  0.000000 
 0.000000  1.000000  0.000000  0.000000  0.000000  0.000000  0.000000  0.000000  0.000000  0.000000  0.000000  0.000000  0.000000  0.000000  0.000000  0.000000  0.000000  0.000000  0.000000  0.000000 
 0.000000  0.000000  0.000000  0.000000  0.000000  0.000000  0.000000  0.000000  0.000000  0.000000  0.000000  0.000000  0.000000  0.000000  0.000000  0.000000  0.000000  1.000000  0.000000  0.000000 
 0.000000  0.000000  0.000000  0.000000  0.000000  0.000000  0.000000  0.000000  0.000000  0.000000  0.000000  1.000000  0.000000  0.000000  0.000000  0.000000  0.000000  0.000000  0.000000  0.000000 
--------------------------------------------------------------------------------

--------------------------------------------------------------------------------
	Motif HCWGPGPTQCVN MEME-17 regular expression
--------------------------------------------------------------------------------
HCWGPGPTQCVN
--------------------------------------------------------------------------------


Time 161.67 secs.

********************************************************************************


********************************************************************************
MOTIF EPEPVKEEK MEME-18	width =   9  sites =   4  llr = 98  E-value = 6.7e-006
********************************************************************************
--------------------------------------------------------------------------------
	Motif EPEPVKEEK MEME-18 Description
--------------------------------------------------------------------------------
Simplified        A  :::::::::
pos.-specific     C  :::::::::
probability       D  :::::::::
matrix            E  a:a:::aa:
                  F  :::::::::
                  G  :::::::::
                  H  :::::::::
                  I  :::::::::
                  K  :::::a::a
                  L  :::::::::
                  M  :::::::::
                  N  :::::::::
                  P  :a:a:::::
                  Q  :::::::::
                  R  :::::::::
                  S  :::::::::
                  T  :::::::::
                  V  ::::a::::
                  W  :::::::::
                  Y  :::::::::

         bits    6.1          
                 5.4          
                 4.8          
                 4.2 * * *****
Relative         3.6 *********
Entropy          3.0 *********
(35.5 bits)      2.4 *********
                 1.8 *********
                 1.2 *********
                 0.6 *********
                 0.0 ---------

Multilevel           EPEPVKEEK
consensus                     
sequence                      
                              
                              
--------------------------------------------------------------------------------

--------------------------------------------------------------------------------
	Motif EPEPVKEEK MEME-18 sites sorted by position p-value
--------------------------------------------------------------------------------
Sequence name             Start   P-value              Site 
-------------             ----- ---------            ---------
EPEPVKEEKLSPEPI               1  2.12e-11          . EPEPVKEEK LSPEPI    
EPEPEPVKEEKLSPE               3  2.12e-11         EP EPEPVKEEK LSPE      
EPEPEPEPVKEEKLS               5  2.12e-11       EPEP EPEPVKEEK LS        
EPEPEPEPEPVKEEK               7  2.12e-11     EPEPEP EPEPVKEEK           
--------------------------------------------------------------------------------

--------------------------------------------------------------------------------
	Motif EPEPVKEEK MEME-18 block diagrams
--------------------------------------------------------------------------------
SEQUENCE NAME            POSITION P-VALUE  MOTIF DIAGRAM
-------------            ----------------  -------------
EPEPVKEEKLSPEPI                   2.1e-11  [18]_6
EPEPEPVKEEKLSPE                   2.1e-11  2_[18]_4
EPEPEPEPVKEEKLS                   2.1e-11  4_[18]_2
EPEPEPEPEPVKEEK                   2.1e-11  6_[18]
--------------------------------------------------------------------------------

--------------------------------------------------------------------------------
	Motif EPEPVKEEK MEME-18 in BLOCKS format
--------------------------------------------------------------------------------
BL   MOTIF EPEPVKEEK width=9 seqs=4
EPEPVKEEKLSPEPI          (    1) EPEPVKEEK  1 
EPEPEPVKEEKLSPE          (    3) EPEPVKEEK  1 
EPEPEPEPVKEEKLS          (    5) EPEPVKEEK  1 
EPEPEPEPEPVKEEK          (    7) EPEPVKEEK  1 
//

--------------------------------------------------------------------------------

--------------------------------------------------------------------------------
	Motif EPEPVKEEK MEME-18 position-specific scoring matrix
--------------------------------------------------------------------------------
log-odds matrix: alength= 20 w= 9 n= 2924 bayes= 9.51175 E= 6.7e-006 
  -456   -557   -172    389   -521   -541   -370   -462   -514   -623   -562   -333   -670   -318   -499   -557   -480   -495   -691   -546 
  -140   -306   -258   -279   -280   -336   -197   -276   -261   -339   -332   -224    338   -208   -247   -246   -202   -252   -522   -356 
  -456   -557   -172    389   -521   -541   -370   -462   -514   -623   -562   -333   -670   -318   -499   -557   -480   -495   -691   -546 
  -140   -306   -258   -279   -280   -336   -197   -276   -261   -339   -332   -224    338   -208   -247   -246   -202   -252   -522   -356 
   -99   -170   -329   -339   -183   -402   -228     84   -343   -192   -186   -275   -406   -310   -283   -346   -131    397   -493   -331 
  -326   -360   -411   -398   -439   -474   -268   -326    388   -476   -397   -253   -499   -303     -8   -448   -329   -398   -526   -421 
  -456   -557   -172    389   -521   -541   -370   -462   -514   -623   -562   -333   -670   -318   -499   -557   -480   -495   -691   -546 
  -456   -557   -172    389   -521   -541   -370   -462   -514   -623   -562   -333   -670   -318   -499   -557   -480   -495   -691   -546 
  -326   -360   -411   -398   -439   -474   -268   -326    388   -476   -397   -253   -499   -303     -8   -448   -329   -398   -526   -421 
--------------------------------------------------------------------------------

--------------------------------------------------------------------------------
	Motif EPEPVKEEK MEME-18 position-specific probability matrix
--------------------------------------------------------------------------------
letter-probability matrix: alength= 20 w= 9 nsites= 4 E= 6.7e-006 
 0.000000  0.000000  0.000000  1.000000  0.000000  0.000000  0.000000  0.000000  0.000000  0.000000  0.000000  0.000000  0.000000  0.000000  0.000000  0.000000  0.000000  0.000000  0.000000  0.000000 
 0.000000  0.000000  0.000000  0.000000  0.000000  0.000000  0.000000  0.000000  0.000000  0.000000  0.000000  0.000000  1.000000  0.000000  0.000000  0.000000  0.000000  0.000000  0.000000  0.000000 
 0.000000  0.000000  0.000000  1.000000  0.000000  0.000000  0.000000  0.000000  0.000000  0.000000  0.000000  0.000000  0.000000  0.000000  0.000000  0.000000  0.000000  0.000000  0.000000  0.000000 
 0.000000  0.000000  0.000000  0.000000  0.000000  0.000000  0.000000  0.000000  0.000000  0.000000  0.000000  0.000000  1.000000  0.000000  0.000000  0.000000  0.000000  0.000000  0.000000  0.000000 
 0.000000  0.000000  0.000000  0.000000  0.000000  0.000000  0.000000  0.000000  0.000000  0.000000  0.000000  0.000000  0.000000  0.000000  0.000000  0.000000  0.000000  1.000000  0.000000  0.000000 
 0.000000  0.000000  0.000000  0.000000  0.000000  0.000000  0.000000  0.000000  1.000000  0.000000  0.000000  0.000000  0.000000  0.000000  0.000000  0.000000  0.000000  0.000000  0.000000  0.000000 
 0.000000  0.000000  0.000000  1.000000  0.000000  0.000000  0.000000  0.000000  0.000000  0.000000  0.000000  0.000000  0.000000  0.000000  0.000000  0.000000  0.000000  0.000000  0.000000  0.000000 
 0.000000  0.000000  0.000000  1.000000  0.000000  0.000000  0.000000  0.000000  0.000000  0.000000  0.000000  0.000000  0.000000  0.000000  0.000000  0.000000  0.000000  0.000000  0.000000  0.000000 
 0.000000  0.000000  0.000000  0.000000  0.000000  0.000000  0.000000  0.000000  1.000000  0.000000  0.000000  0.000000  0.000000  0.000000  0.000000  0.000000  0.000000  0.000000  0.000000  0.000000 
--------------------------------------------------------------------------------

--------------------------------------------------------------------------------
	Motif EPEPVKEEK MEME-18 regular expression
--------------------------------------------------------------------------------
EPEPVKEEK
--------------------------------------------------------------------------------


Time 164.07 secs.

********************************************************************************


********************************************************************************
MOTIF RELDLHF MEME-19	width =   7  sites =   8  llr = 136  E-value = 5.2e-009
********************************************************************************
--------------------------------------------------------------------------------
	Motif RELDLHF MEME-19 Description
--------------------------------------------------------------------------------
Simplified        A  :::::::
pos.-specific     C  :::::::
probability       D  :::8:::
matrix            E  :4:::::
                  F  ::::::a
                  G  :44::::
                  H  :::::6:
                  I  :::::::
                  K  :::::::
                  L  ::6:64:
                  M  :::::::
                  N  :::::::
                  P  :3:3:::
                  Q  :::::::
                  R  a::::::
                  S  :::::::
                  T  :::::::
                  V  ::::4::
                  W  :::::::
                  Y  :::::::

         bits    6.1        
                 5.4       *
                 4.8       *
                 4.2 *    **
Relative         3.6 *  * **
Entropy          3.0 *  * **
(24.6 bits)      2.4 *******
                 1.8 *******
                 1.2 *******
                 0.6 *******
                 0.0 -------

Multilevel           RELDLHF
consensus             GGPVL 
sequence              P     
                            
                            
--------------------------------------------------------------------------------

--------------------------------------------------------------------------------
	Motif RELDLHF MEME-19 sites sorted by position p-value
--------------------------------------------------------------------------------
Sequence name             Start   P-value             Site
-------------             ----- ---------            -------
THREGDVHFDYDETW               3  9.75e-10         TH REGDVHF DYDETW    
REGDVHFDYDETWTI               1  9.75e-10          . REGDVHF DYDETWTI  
HAFFPKTHREGDVHF               9  9.75e-10   HAFFPKTH REGDVHF           
YAAQNRRGLDLLFWE               7  3.67e-08     YAAQNR RGLDLLF WE        
RGLDLLFWEQGGLCK               1  3.67e-08          . RGLDLLF WEQGGLCK  
QYAAQNRRGLDLLFW               8  3.67e-08    QYAAQNR RGLDLLF W         
GRPLPLHFLRRASKI               2  3.67e-08          G RPLPLHF LRRASKI   
ALNFGLGRPLPLHFL               8  3.67e-08    ALNFGLG RPLPLHF L         
--------------------------------------------------------------------------------

--------------------------------------------------------------------------------
	Motif RELDLHF MEME-19 block diagrams
--------------------------------------------------------------------------------
SEQUENCE NAME            POSITION P-VALUE  MOTIF DIAGRAM
-------------            ----------------  -------------
THREGDVHFDYDETW                   9.8e-10  2_[19]_6
REGDVHFDYDETWTI                   9.8e-10  [19]_8
HAFFPKTHREGDVHF                   9.8e-10  8_[19]
YAAQNRRGLDLLFWE                   3.7e-08  6_[19]_2
RGLDLLFWEQGGLCK                   3.7e-08  [19]_8
QYAAQNRRGLDLLFW                   3.7e-08  7_[19]_1
GRPLPLHFLRRASKI                   3.7e-08  1_[19]_7
ALNFGLGRPLPLHFL                   3.7e-08  7_[19]_1
--------------------------------------------------------------------------------

--------------------------------------------------------------------------------
	Motif RELDLHF MEME-19 in BLOCKS format
--------------------------------------------------------------------------------
BL   MOTIF RELDLHF width=7 seqs=8
THREGDVHFDYDETW          (    3) REGDVHF  1 
REGDVHFDYDETWTI          (    1) REGDVHF  1 
HAFFPKTHREGDVHF          (    9) REGDVHF  1 
YAAQNRRGLDLLFWE          (    7) RGLDLLF  1 
RGLDLLFWEQGGLCK          (    1) RGLDLLF  1 
QYAAQNRRGLDLLFW          (    8) RGLDLLF  1 
GRPLPLHFLRRASKI          (    2) RPLPLHF  1 
ALNFGLGRPLPLHFL          (    8) RPLPLHF  1 
//

--------------------------------------------------------------------------------

--------------------------------------------------------------------------------
	Motif RELDLHF MEME-19 position-specific scoring matrix
--------------------------------------------------------------------------------
log-odds matrix: alength= 20 w= 7 n= 3772 bayes= 8.0276 E= 5.2e-009 
  -344   -299   -411   -454   -396   -444   -138   -354   -144   -432   -408   -255   -439   -211    440   -416   -350   -433   -437   -391 
  -170   -372    -39    239   -378    175   -154   -348   -182   -422   -358    -64    127    -97   -232   -238   -204   -297   -585   -354 
  -279   -346   -455   -504   -226    193   -357   -188   -471    247   -230   -360   -535   -404   -422   -398   -332   -240   -534   -361 
  -332   -419    413   -159   -402   -386   -223   -422   -371   -518   -474    -65     89   -299   -373   -358   -341   -408   -582   -396 
  -304   -289   -535   -512   -108   -555   -371     22   -490    242    -91   -416   -555   -386   -431   -495   -282    265   -477   -318 
  -367   -361   -370   -427   -107   -477    526   -188   -372    154   -214   -199   -524   -209   -279   -416   -333   -252   -391   -104 
  -343   -268   -423   -460    512   -498   -300   -198   -464   -206   -247   -360   -488   -425   -434   -396   -387   -246   -326    -49 
--------------------------------------------------------------------------------

--------------------------------------------------------------------------------
	Motif RELDLHF MEME-19 position-specific probability matrix
--------------------------------------------------------------------------------
letter-probability matrix: alength= 20 w= 7 nsites= 8 E= 5.2e-009 
 0.000000  0.000000  0.000000  0.000000  0.000000  0.000000  0.000000  0.000000  0.000000  0.000000  0.000000  0.000000  0.000000  0.000000  1.000000  0.000000  0.000000  0.000000  0.000000  0.000000 
 0.000000  0.000000  0.000000  0.375000  0.000000  0.375000  0.000000  0.000000  0.000000  0.000000  0.000000  0.000000  0.250000  0.000000  0.000000  0.000000  0.000000  0.000000  0.000000  0.000000 
 0.000000  0.000000  0.000000  0.000000  0.000000  0.375000  0.000000  0.000000  0.000000  0.625000  0.000000  0.000000  0.000000  0.000000  0.000000  0.000000  0.000000  0.000000  0.000000  0.000000 
 0.000000  0.000000  0.750000  0.000000  0.000000  0.000000  0.000000  0.000000  0.000000  0.000000  0.000000  0.000000  0.250000  0.000000  0.000000  0.000000  0.000000  0.000000  0.000000  0.000000 
 0.000000  0.000000  0.000000  0.000000  0.000000  0.000000  0.000000  0.000000  0.000000  0.625000  0.000000  0.000000  0.000000  0.000000  0.000000  0.000000  0.000000  0.375000  0.000000  0.000000 
 0.000000  0.000000  0.000000  0.000000  0.000000  0.000000  0.625000  0.000000  0.000000  0.375000  0.000000  0.000000  0.000000  0.000000  0.000000  0.000000  0.000000  0.000000  0.000000  0.000000 
 0.000000  0.000000  0.000000  0.000000  1.000000  0.000000  0.000000  0.000000  0.000000  0.000000  0.000000  0.000000  0.000000  0.000000  0.000000  0.000000  0.000000  0.000000  0.000000  0.000000 
--------------------------------------------------------------------------------

--------------------------------------------------------------------------------
	Motif RELDLHF MEME-19 regular expression
--------------------------------------------------------------------------------
R[EGP][LG][DP][LV][HL]F
--------------------------------------------------------------------------------


Time 166.45 secs.

********************************************************************************


********************************************************************************
MOTIF CYHPDGGPVPI MEME-20	width =  11  sites =   4  llr = 112  E-value = 4.7e-005
********************************************************************************
--------------------------------------------------------------------------------
	Motif CYHPDGGPVPI MEME-20 Description
--------------------------------------------------------------------------------
Simplified        A  :::5:::::::
pos.-specific     C  5:::::::5::
probability       D  ::::a::::::
matrix            E  5::::::::::
                  F  ::5::::::::
                  G  :::::aa::::
                  H  ::5::::::::
                  I  :5::::::::5
                  K  :::::::5:::
                  L  :::::::::::
                  M  :::::::::::
                  N  :::::::::::
                  P  :::5:::5:a:
                  Q  :::::::::::
                  R  :::::::::::
                  S  ::::::::::5
                  T  :::::::::::
                  V  ::::::::5::
                  W  :::::::::::
                  Y  :5:::::::::

         bits    6.1            
                 5.4            
                 4.8   *        
                 4.2   * *   *  
Relative         3.6 *** *** ** 
Entropy          3.0 ***********
(40.2 bits)      2.4 ***********
                 1.8 ***********
                 1.2 ***********
                 0.6 ***********
                 0.0 -----------

Multilevel           CIFADGGKCPI
consensus            EYHP   PV S
sequence                        
                                
                                
--------------------------------------------------------------------------------

--------------------------------------------------------------------------------
	Motif CYHPDGGPVPI MEME-20 sites sorted by position p-value
--------------------------------------------------------------------------------
Sequence name             Start   P-value               Site  
-------------             ----- ---------            -----------
DACIFPDGGPCPSGS               3  1.14e-13         DA CIFPDGGPCPS GS        
CIFPDGGPCPSGSWS               1  1.14e-13          . CIFPDGGPCPS GSWS      
EYHADGGKVPIKWMA               1  6.69e-13          . EYHADGGKVPI KWMA      
ETEYHADGGKVPIKW               3  6.69e-13         ET EYHADGGKVPI KW        
--------------------------------------------------------------------------------

--------------------------------------------------------------------------------
	Motif CYHPDGGPVPI MEME-20 block diagrams
--------------------------------------------------------------------------------
SEQUENCE NAME            POSITION P-VALUE  MOTIF DIAGRAM
-------------            ----------------  -------------
DACIFPDGGPCPSGS                   1.1e-13  2_[20]_2
CIFPDGGPCPSGSWS                   1.1e-13  [20]_4
EYHADGGKVPIKWMA                   6.7e-13  [20]_4
ETEYHADGGKVPIKW                   6.7e-13  2_[20]_2
--------------------------------------------------------------------------------

--------------------------------------------------------------------------------
	Motif CYHPDGGPVPI MEME-20 in BLOCKS format
--------------------------------------------------------------------------------
BL   MOTIF CYHPDGGPVPI width=11 seqs=4
DACIFPDGGPCPSGS          (    3) CIFPDGGPCPS  1 
CIFPDGGPCPSGSWS          (    1) CIFPDGGPCPS  1 
EYHADGGKVPIKWMA          (    1) EYHADGGKVPI  1 
ETEYHADGGKVPIKW          (    3) EYHADGGKVPI  1 
//

--------------------------------------------------------------------------------

--------------------------------------------------------------------------------
	Motif CYHPDGGPVPI MEME-20 position-specific scoring matrix
--------------------------------------------------------------------------------
log-odds matrix: alength= 20 w= 11 n= 2076 bayes= 9.01681 E= 4.7e-005 
  -121    449   -118    231   -233   -273   -135   -187   -165   -305   -253    -88   -360   -124   -175   -209   -153   -175   -470   -252 
  -192   -198   -329   -331    101   -383    -36    321   -297   -102    -97   -203   -417   -234   -253   -301   -176      7   -212    363 
  -291   -268   -295   -343    386   -405    470   -197   -319   -237   -226   -129   -438   -158   -227   -322   -259   -218   -171    165 
   188   -202   -229   -236   -250   -251   -174   -232   -233   -311   -282   -173    281   -178   -219   -167   -137   -185   -494   -322 
  -298   -366    433    -95   -334   -384   -177   -337   -367   -449   -397     -1   -507   -290   -337   -348   -324   -334   -514   -337 
  -179   -328   -224   -330   -359    336   -239   -375   -314   -494   -395   -147   -448   -320   -274   -280   -306   -341   -488   -364 
  -179   -328   -224   -330   -359    336   -239   -375   -314   -494   -395   -147   -448   -320   -274   -280   -306   -341   -488   -364 
  -125   -287   -172   -155   -255   -295    -98   -232    214   -300   -263   -102    261    -85    -52   -207   -151   -213   -465   -274 
  -103    404   -375   -374   -136   -339   -251     91   -354   -145   -134   -258   -420   -300   -313   -272   -132    310   -451   -253 
  -140   -306   -258   -279   -280   -336   -197   -276   -261   -339   -332   -224    338   -208   -247   -246   -202   -252   -522   -356 
   -72   -143   -238   -242    -99   -267   -147    321   -214   -122    -99   -122   -345   -176   -198    171    -21     45   -378   -175 
--------------------------------------------------------------------------------

--------------------------------------------------------------------------------
	Motif CYHPDGGPVPI MEME-20 position-specific probability matrix
--------------------------------------------------------------------------------
letter-probability matrix: alength= 20 w= 11 nsites= 4 E= 4.7e-005 
 0.000000  0.500000  0.000000  0.500000  0.000000  0.000000  0.000000  0.000000  0.000000  0.000000  0.000000  0.000000  0.000000  0.000000  0.000000  0.000000  0.000000  0.000000  0.000000  0.000000 
 0.000000  0.000000  0.000000  0.000000  0.000000  0.000000  0.000000  0.500000  0.000000  0.000000  0.000000  0.000000  0.000000  0.000000  0.000000  0.000000  0.000000  0.000000  0.000000  0.500000 
 0.000000  0.000000  0.000000  0.000000  0.500000  0.000000  0.500000  0.000000  0.000000  0.000000  0.000000  0.000000  0.000000  0.000000  0.000000  0.000000  0.000000  0.000000  0.000000  0.000000 
 0.500000  0.000000  0.000000  0.000000  0.000000  0.000000  0.000000  0.000000  0.000000  0.000000  0.000000  0.000000  0.500000  0.000000  0.000000  0.000000  0.000000  0.000000  0.000000  0.000000 
 0.000000  0.000000  1.000000  0.000000  0.000000  0.000000  0.000000  0.000000  0.000000  0.000000  0.000000  0.000000  0.000000  0.000000  0.000000  0.000000  0.000000  0.000000  0.000000  0.000000 
 0.000000  0.000000  0.000000  0.000000  0.000000  1.000000  0.000000  0.000000  0.000000  0.000000  0.000000  0.000000  0.000000  0.000000  0.000000  0.000000  0.000000  0.000000  0.000000  0.000000 
 0.000000  0.000000  0.000000  0.000000  0.000000  1.000000  0.000000  0.000000  0.000000  0.000000  0.000000  0.000000  0.000000  0.000000  0.000000  0.000000  0.000000  0.000000  0.000000  0.000000 
 0.000000  0.000000  0.000000  0.000000  0.000000  0.000000  0.000000  0.000000  0.500000  0.000000  0.000000  0.000000  0.500000  0.000000  0.000000  0.000000  0.000000  0.000000  0.000000  0.000000 
 0.000000  0.500000  0.000000  0.000000  0.000000  0.000000  0.000000  0.000000  0.000000  0.000000  0.000000  0.000000  0.000000  0.000000  0.000000  0.000000  0.000000  0.500000  0.000000  0.000000 
 0.000000  0.000000  0.000000  0.000000  0.000000  0.000000  0.000000  0.000000  0.000000  0.000000  0.000000  0.000000  1.000000  0.000000  0.000000  0.000000  0.000000  0.000000  0.000000  0.000000 
 0.000000  0.000000  0.000000  0.000000  0.000000  0.000000  0.000000  0.500000  0.000000  0.000000  0.000000  0.000000  0.000000  0.000000  0.000000  0.500000  0.000000  0.000000  0.000000  0.000000 
--------------------------------------------------------------------------------

--------------------------------------------------------------------------------
	Motif CYHPDGGPVPI MEME-20 regular expression
--------------------------------------------------------------------------------
[CE][IY][FH][AP]DGG[KP][CV]P[IS]
--------------------------------------------------------------------------------


Time 168.73 secs.

********************************************************************************


********************************************************************************
MOTIF KPTTSEKIH MEME-21	width =   9  sites =   3  llr = 80  E-value = 1.9e-005
********************************************************************************
--------------------------------------------------------------------------------
	Motif KPTTSEKIH MEME-21 Description
--------------------------------------------------------------------------------
Simplified        A  :::::::::
pos.-specific     C  :::::::::
probability       D  :::::::::
matrix            E  :::::a:::
                  F  :::::::::
                  G  :::::::::
                  H  ::::::::a
                  I  :::::::a:
                  K  a:::::a::
                  L  :::::::::
                  M  :::::::::
                  N  :::::::::
                  P  :a:::::::
                  Q  :::::::::
                  R  :::::::::
                  S  ::::a::::
                  T  ::aa:::::
                  V  :::::::::
                  W  :::::::::
                  Y  :::::::::

         bits    6.1         *
                 5.4         *
                 4.8        **
                 4.2 * ** ****
Relative         3.6 *********
Entropy          3.0 *********
(38.6 bits)      2.4 *********
                 1.8 *********
                 1.2 *********
                 0.6 *********
                 0.0 ---------

Multilevel           KPTTSEKIH
consensus                     
sequence                      
                              
                              
--------------------------------------------------------------------------------

--------------------------------------------------------------------------------
	Motif KPTTSEKIH MEME-21 sites sorted by position p-value
--------------------------------------------------------------------------------
Sequence name             Start   P-value              Site 
-------------             ----- ---------            ---------
PGKPTTSEKIHERSG               3  2.36e-12         PG KPTTSEKIH ERSG      
KPTTSEKIHERSGPK               1  2.36e-12          . KPTTSEKIH ERSGPK    
CPPGKPTTSEKIHER               5  2.36e-12       CPPG KPTTSEKIH ER        
--------------------------------------------------------------------------------

--------------------------------------------------------------------------------
	Motif KPTTSEKIH MEME-21 block diagrams
--------------------------------------------------------------------------------
SEQUENCE NAME            POSITION P-VALUE  MOTIF DIAGRAM
-------------            ----------------  -------------
PGKPTTSEKIHERSG                   2.4e-12  2_[21]_4
KPTTSEKIHERSGPK                   2.4e-12  [21]_6
CPPGKPTTSEKIHER                   2.4e-12  4_[21]_2
--------------------------------------------------------------------------------

--------------------------------------------------------------------------------
	Motif KPTTSEKIH MEME-21 in BLOCKS format
--------------------------------------------------------------------------------
BL   MOTIF KPTTSEKIH width=9 seqs=3
PGKPTTSEKIHERSG          (    3) KPTTSEKIH  1 
KPTTSEKIHERSGPK          (    1) KPTTSEKIH  1 
CPPGKPTTSEKIHER          (    5) KPTTSEKIH  1 
//

--------------------------------------------------------------------------------

--------------------------------------------------------------------------------
	Motif KPTTSEKIH MEME-21 position-specific scoring matrix
--------------------------------------------------------------------------------
log-odds matrix: alength= 20 w= 9 n= 2924 bayes= 9.58585 E= 1.9e-005 
  -317   -355   -393   -376   -428   -463   -254   -320    387   -465   -387   -241   -490   -283     -3   -433   -318   -387   -520   -409 
  -118   -284   -234   -253   -258   -315   -175   -252   -237   -316   -308   -199    334   -185   -224   -224   -179   -228   -502   -333 
  -145   -184   -248   -304   -230   -328   -186   -144   -247   -319   -206    -75   -379   -196   -223    -38    400   -130   -446   -293 
  -145   -184   -248   -304   -230   -328   -186   -144   -247   -319   -206    -75   -379   -196   -223    -38    400   -130   -446   -293 
   -97   -165   -226   -301   -241   -272   -189   -262   -254   -362   -284    -66   -349   -232   -223    295    102   -255   -459   -270 
  -443   -553   -166    389   -515   -533   -362   -456   -491   -613   -552   -324   -655   -307   -484   -543   -468   -485   -687   -537 
  -317   -355   -393   -376   -428   -463   -254   -320    387   -465   -387   -241   -490   -283     -3   -433   -318   -387   -520   -409 
  -243   -259   -355   -383   -140   -446   -299    419   -345    -57    -76   -266   -484   -320   -338   -367   -202    139   -456   -250 
  -287   -271   -196   -275   -124   -358    569   -305   -294   -316   -256     -4   -393    -16   -126   -267   -218   -281   -341    -19 
--------------------------------------------------------------------------------

--------------------------------------------------------------------------------
	Motif KPTTSEKIH MEME-21 position-specific probability matrix
--------------------------------------------------------------------------------
letter-probability matrix: alength= 20 w= 9 nsites= 3 E= 1.9e-005 
 0.000000  0.000000  0.000000  0.000000  0.000000  0.000000  0.000000  0.000000  1.000000  0.000000  0.000000  0.000000  0.000000  0.000000  0.000000  0.000000  0.000000  0.000000  0.000000  0.000000 
 0.000000  0.000000  0.000000  0.000000  0.000000  0.000000  0.000000  0.000000  0.000000  0.000000  0.000000  0.000000  1.000000  0.000000  0.000000  0.000000  0.000000  0.000000  0.000000  0.000000 
 0.000000  0.000000  0.000000  0.000000  0.000000  0.000000  0.000000  0.000000  0.000000  0.000000  0.000000  0.000000  0.000000  0.000000  0.000000  0.000000  1.000000  0.000000  0.000000  0.000000 
 0.000000  0.000000  0.000000  0.000000  0.000000  0.000000  0.000000  0.000000  0.000000  0.000000  0.000000  0.000000  0.000000  0.000000  0.000000  0.000000  1.000000  0.000000  0.000000  0.000000 
 0.000000  0.000000  0.000000  0.000000  0.000000  0.000000  0.000000  0.000000  0.000000  0.000000  0.000000  0.000000  0.000000  0.000000  0.000000  1.000000  0.000000  0.000000  0.000000  0.000000 
 0.000000  0.000000  0.000000  1.000000  0.000000  0.000000  0.000000  0.000000  0.000000  0.000000  0.000000  0.000000  0.000000  0.000000  0.000000  0.000000  0.000000  0.000000  0.000000  0.000000 
 0.000000  0.000000  0.000000  0.000000  0.000000  0.000000  0.000000  0.000000  1.000000  0.000000  0.000000  0.000000  0.000000  0.000000  0.000000  0.000000  0.000000  0.000000  0.000000  0.000000 
 0.000000  0.000000  0.000000  0.000000  0.000000  0.000000  0.000000  1.000000  0.000000  0.000000  0.000000  0.000000  0.000000  0.000000  0.000000  0.000000  0.000000  0.000000  0.000000  0.000000 
 0.000000  0.000000  0.000000  0.000000  0.000000  0.000000  1.000000  0.000000  0.000000  0.000000  0.000000  0.000000  0.000000  0.000000  0.000000  0.000000  0.000000  0.000000  0.000000  0.000000 
--------------------------------------------------------------------------------

--------------------------------------------------------------------------------
	Motif KPTTSEKIH MEME-21 regular expression
--------------------------------------------------------------------------------
KPTTSEKIH
--------------------------------------------------------------------------------


Time 171.05 secs.

********************************************************************************


********************************************************************************
MOTIF TPTLQHY MEME-22	width =   7  sites =   3  llr = 66  E-value = 6.8e-005
********************************************************************************
--------------------------------------------------------------------------------
	Motif TPTLQHY MEME-22 Description
--------------------------------------------------------------------------------
Simplified        A  :::::::
pos.-specific     C  :::::::
probability       D  :::::::
matrix            E  :::::::
                  F  :::::::
                  G  :::::::
                  H  :::::a:
                  I  :::::::
                  K  :::::::
                  L  :::a:::
                  M  :::::::
                  N  :::::::
                  P  :a:::::
                  Q  ::::a::
                  R  :::::::
                  S  :::::::
                  T  a:a::::
                  V  :::::::
                  W  :::::::
                  Y  ::::::a

         bits    6.1      * 
                 5.4      * 
                 4.8     ***
                 4.2 * * ***
Relative         3.6 *** ***
Entropy          3.0 *******
(31.7 bits)      2.4 *******
                 1.8 *******
                 1.2 *******
                 0.6 *******
                 0.0 -------

Multilevel           TPTLQHY
consensus                   
sequence                    
                            
                            
--------------------------------------------------------------------------------

--------------------------------------------------------------------------------
	Motif TPTLQHY MEME-22 sites sorted by position p-value
--------------------------------------------------------------------------------
Sequence name             Start   P-value             Site
-------------             ----- ---------            -------
NGEWTPTLQHYLSYT               5  2.84e-10       NGEW TPTLQHY LSYT      
LDNGEWTPTLQHYLS               7  2.84e-10     LDNGEW TPTLQHY LS        
KILDNGEWTPTLQHY               9  2.84e-10   KILDNGEW TPTLQHY           
--------------------------------------------------------------------------------

--------------------------------------------------------------------------------
	Motif TPTLQHY MEME-22 block diagrams
--------------------------------------------------------------------------------
SEQUENCE NAME            POSITION P-VALUE  MOTIF DIAGRAM
-------------            ----------------  -------------
NGEWTPTLQHYLSYT                   2.8e-10  4_[22]_4
LDNGEWTPTLQHYLS                   2.8e-10  6_[22]_2
KILDNGEWTPTLQHY                   2.8e-10  8_[22]
--------------------------------------------------------------------------------

--------------------------------------------------------------------------------
	Motif TPTLQHY MEME-22 in BLOCKS format
--------------------------------------------------------------------------------
BL   MOTIF TPTLQHY width=7 seqs=3
NGEWTPTLQHYLSYT          (    5) TPTLQHY  1 
LDNGEWTPTLQHYLS          (    7) TPTLQHY  1 
KILDNGEWTPTLQHY          (    9) TPTLQHY  1 
//

--------------------------------------------------------------------------------

--------------------------------------------------------------------------------
	Motif TPTLQHY MEME-22 position-specific scoring matrix
--------------------------------------------------------------------------------
log-odds matrix: alength= 20 w= 7 n= 3772 bayes= 9.95366 E= 6.8e-005 
  -145   -184   -248   -304   -230   -328   -186   -144   -247   -319   -206    -75   -379   -196   -223    -38    400   -130   -446   -293 
  -118   -284   -234   -253   -258   -315   -175   -252   -237   -316   -308   -199    334   -185   -224   -224   -179   -228   -502   -333 
  -145   -184   -248   -304   -230   -328   -186   -144   -247   -319   -206    -75   -379   -196   -223    -38    400   -130   -446   -293 
  -260   -255   -400   -369    -40   -450   -234     11   -343    289     -9   -299   -426   -244   -276   -386   -234    -64   -384   -224 
  -224   -298   -274   -106   -306   -412     59   -277   -225   -284   -181   -139   -371    459   -150   -306   -238   -285   -414   -326 
  -287   -271   -196   -275   -124   -358    569   -305   -294   -316   -256     -4   -393    -16   -126   -267   -218   -281   -341    -19 
  -229   -234   -283   -313    162   -365     38   -175   -290   -231   -216   -181   -400   -231   -238   -293   -244   -193   -164    468 
--------------------------------------------------------------------------------

--------------------------------------------------------------------------------
	Motif TPTLQHY MEME-22 position-specific probability matrix
--------------------------------------------------------------------------------
letter-probability matrix: alength= 20 w= 7 nsites= 3 E= 6.8e-005 
 0.000000  0.000000  0.000000  0.000000  0.000000  0.000000  0.000000  0.000000  0.000000  0.000000  0.000000  0.000000  0.000000  0.000000  0.000000  0.000000  1.000000  0.000000  0.000000  0.000000 
 0.000000  0.000000  0.000000  0.000000  0.000000  0.000000  0.000000  0.000000  0.000000  0.000000  0.000000  0.000000  1.000000  0.000000  0.000000  0.000000  0.000000  0.000000  0.000000  0.000000 
 0.000000  0.000000  0.000000  0.000000  0.000000  0.000000  0.000000  0.000000  0.000000  0.000000  0.000000  0.000000  0.000000  0.000000  0.000000  0.000000  1.000000  0.000000  0.000000  0.000000 
 0.000000  0.000000  0.000000  0.000000  0.000000  0.000000  0.000000  0.000000  0.000000  1.000000  0.000000  0.000000  0.000000  0.000000  0.000000  0.000000  0.000000  0.000000  0.000000  0.000000 
 0.000000  0.000000  0.000000  0.000000  0.000000  0.000000  0.000000  0.000000  0.000000  0.000000  0.000000  0.000000  0.000000  1.000000  0.000000  0.000000  0.000000  0.000000  0.000000  0.000000 
 0.000000  0.000000  0.000000  0.000000  0.000000  0.000000  1.000000  0.000000  0.000000  0.000000  0.000000  0.000000  0.000000  0.000000  0.000000  0.000000  0.000000  0.000000  0.000000  0.000000 
 0.000000  0.000000  0.000000  0.000000  0.000000  0.000000  0.000000  0.000000  0.000000  0.000000  0.000000  0.000000  0.000000  0.000000  0.000000  0.000000  0.000000  0.000000  0.000000  1.000000 
--------------------------------------------------------------------------------

--------------------------------------------------------------------------------
	Motif TPTLQHY MEME-22 regular expression
--------------------------------------------------------------------------------
TPTLQHY
--------------------------------------------------------------------------------


Time 173.42 secs.

********************************************************************************


********************************************************************************
MOTIF QTYMNGSPTYSM MEME-23	width =  12  sites =   2  llr = 74  E-value = 3.6e-004
********************************************************************************
--------------------------------------------------------------------------------
	Motif QTYMNGSPTYSM MEME-23 Description
--------------------------------------------------------------------------------
Simplified        A  ::::::::::::
pos.-specific     C  ::::::::::::
probability       D  ::::::::::::
matrix            E  ::::::::::::
                  F  ::::::::::::
                  G  :::::a::::::
                  H  ::::::::::::
                  I  ::::::::::::
                  K  ::::::::::::
                  L  ::::::::::::
                  M  :::a:::::::a
                  N  ::::a:::::::
                  P  :::::::a::::
                  Q  a:::::::::::
                  R  ::::::::::::
                  S  ::::::a:::a:
                  T  :a::::::a:::
                  V  ::::::::::::
                  W  ::::::::::::
                  Y  ::a::::::a::

         bits    6.1             
                 5.4     *       
                 4.8 * ***    * *
                 4.2 *****   ** *
Relative         3.6 ************
Entropy          3.0 ************
(53.2 bits)      2.4 ************
                 1.8 ************
                 1.2 ************
                 0.6 ************
                 0.0 ------------

Multilevel           QTYMNGSPTYSM
consensus                        
sequence                         
                                 
                                 
--------------------------------------------------------------------------------

--------------------------------------------------------------------------------
	Motif QTYMNGSPTYSM MEME-23 sites sorted by position p-value
--------------------------------------------------------------------------------
Sequence name             Start   P-value                Site  
-------------             ----- ---------            ------------
SSQTYMNGSPTYSMS               3  9.91e-17         SS QTYMNGSPTYSM S         
QTYMNGSPTYSMSYS               1  9.91e-17          . QTYMNGSPTYSM SYS       
--------------------------------------------------------------------------------

--------------------------------------------------------------------------------
	Motif QTYMNGSPTYSM MEME-23 block diagrams
--------------------------------------------------------------------------------
SEQUENCE NAME            POSITION P-VALUE  MOTIF DIAGRAM
-------------            ----------------  -------------
SSQTYMNGSPTYSMS                   9.9e-17  2_[23]_1
QTYMNGSPTYSMSYS                   9.9e-17  [23]_3
--------------------------------------------------------------------------------

--------------------------------------------------------------------------------
	Motif QTYMNGSPTYSM MEME-23 in BLOCKS format
--------------------------------------------------------------------------------
BL   MOTIF QTYMNGSPTYSM width=12 seqs=2
SSQTYMNGSPTYSMS          (    3) QTYMNGSPTYSM  1 
QTYMNGSPTYSMSYS          (    1) QTYMNGSPTYSM  1 
//

--------------------------------------------------------------------------------

--------------------------------------------------------------------------------
	Motif QTYMNGSPTYSM MEME-23 position-specific scoring matrix
--------------------------------------------------------------------------------
log-odds matrix: alength= 20 w= 12 n= 1652 bayes= 9.68825 E= 3.6e-004 
  -200   -284   -229    -86   -279   -376     69   -253   -184   -268   -171   -114   -346    453   -122   -279   -209   -258   -400   -294 
  -106   -154   -198   -240   -186   -282   -138   -103   -194   -267   -172    -42   -324   -150   -176      7    382    -89   -407   -244 
  -168   -186   -219   -246    206   -309     91   -116   -224   -178   -160   -125   -344   -173   -179   -235   -182   -133   -123    444 
  -366   -335   -448   -474   -250   -506   -343   -150   -431   -191    491   -369   -533   -385   -429   -459   -341   -222   -430   -283 
  -281   -296   -109   -295   -263   -309      0   -237   -247   -393   -325    491   -404   -183   -248   -187   -179   -286   -430   -275 
  -149   -298   -195   -295   -327    332   -210   -339   -283   -457   -364   -118   -416   -285   -246   -250   -270   -306   -464   -334 
   -60   -145   -176   -238   -202   -229   -140   -216   -204   -319   -247    -30   -301   -178   -181    281    121   -207   -425   -230 
   -95   -260   -205   -221   -228   -287   -148   -222   -207   -289   -279   -167    327   -157   -194   -199   -153   -199   -474   -300 
  -106   -154   -198   -240   -186   -282   -138   -103   -194   -267   -172    -42   -324   -150   -176      7    382    -89   -407   -244 
  -168   -186   -219   -246    206   -309     91   -116   -224   -178   -160   -125   -344   -173   -179   -235   -182   -133   -123    444 
   -60   -145   -176   -238   -202   -229   -140   -216   -204   -319   -247    -30   -301   -178   -181    281    121   -207   -425   -230 
  -366   -335   -448   -474   -250   -506   -343   -150   -431   -191    491   -369   -533   -385   -429   -459   -341   -222   -430   -283 
--------------------------------------------------------------------------------

--------------------------------------------------------------------------------
	Motif QTYMNGSPTYSM MEME-23 position-specific probability matrix
--------------------------------------------------------------------------------
letter-probability matrix: alength= 20 w= 12 nsites= 2 E= 3.6e-004 
 0.000000  0.000000  0.000000  0.000000  0.000000  0.000000  0.000000  0.000000  0.000000  0.000000  0.000000  0.000000  0.000000  1.000000  0.000000  0.000000  0.000000  0.000000  0.000000  0.000000 
 0.000000  0.000000  0.000000  0.000000  0.000000  0.000000  0.000000  0.000000  0.000000  0.000000  0.000000  0.000000  0.000000  0.000000  0.000000  0.000000  1.000000  0.000000  0.000000  0.000000 
 0.000000  0.000000  0.000000  0.000000  0.000000  0.000000  0.000000  0.000000  0.000000  0.000000  0.000000  0.000000  0.000000  0.000000  0.000000  0.000000  0.000000  0.000000  0.000000  1.000000 
 0.000000  0.000000  0.000000  0.000000  0.000000  0.000000  0.000000  0.000000  0.000000  0.000000  1.000000  0.000000  0.000000  0.000000  0.000000  0.000000  0.000000  0.000000  0.000000  0.000000 
 0.000000  0.000000  0.000000  0.000000  0.000000  0.000000  0.000000  0.000000  0.000000  0.000000  0.000000  1.000000  0.000000  0.000000  0.000000  0.000000  0.000000  0.000000  0.000000  0.000000 
 0.000000  0.000000  0.000000  0.000000  0.000000  1.000000  0.000000  0.000000  0.000000  0.000000  0.000000  0.000000  0.000000  0.000000  0.000000  0.000000  0.000000  0.000000  0.000000  0.000000 
 0.000000  0.000000  0.000000  0.000000  0.000000  0.000000  0.000000  0.000000  0.000000  0.000000  0.000000  0.000000  0.000000  0.000000  0.000000  1.000000  0.000000  0.000000  0.000000  0.000000 
 0.000000  0.000000  0.000000  0.000000  0.000000  0.000000  0.000000  0.000000  0.000000  0.000000  0.000000  0.000000  1.000000  0.000000  0.000000  0.000000  0.000000  0.000000  0.000000  0.000000 
 0.000000  0.000000  0.000000  0.000000  0.000000  0.000000  0.000000  0.000000  0.000000  0.000000  0.000000  0.000000  0.000000  0.000000  0.000000  0.000000  1.000000  0.000000  0.000000  0.000000 
 0.000000  0.000000  0.000000  0.000000  0.000000  0.000000  0.000000  0.000000  0.000000  0.000000  0.000000  0.000000  0.000000  0.000000  0.000000  0.000000  0.000000  0.000000  0.000000  1.000000 
 0.000000  0.000000  0.000000  0.000000  0.000000  0.000000  0.000000  0.000000  0.000000  0.000000  0.000000  0.000000  0.000000  0.000000  0.000000  1.000000  0.000000  0.000000  0.000000  0.000000 
 0.000000  0.000000  0.000000  0.000000  0.000000  0.000000  0.000000  0.000000  0.000000  0.000000  1.000000  0.000000  0.000000  0.000000  0.000000  0.000000  0.000000  0.000000  0.000000  0.000000 
--------------------------------------------------------------------------------

--------------------------------------------------------------------------------
	Motif QTYMNGSPTYSM MEME-23 regular expression
--------------------------------------------------------------------------------
QTYMNGSPTYSM
--------------------------------------------------------------------------------


Time 175.77 secs.

********************************************************************************


********************************************************************************
MOTIF TGDENFAJPYW MEME-24	width =  11  sites =   4  llr = 110  E-value = 3.0e-004
********************************************************************************
--------------------------------------------------------------------------------
	Motif TGDENFAJPYW MEME-24 Description
--------------------------------------------------------------------------------
Simplified        A  ::::::5::::
pos.-specific     C  :::::5:::::
probability       D  ::5::::::::
matrix            E  :::5:::::::
                  F  :::::5:::::
                  G  :a:::::::::
                  H  :::::::::::
                  I  :::::::5:::
                  K  :::::::::::
                  L  ::5::::5:::
                  M  :::::::::5:
                  N  5:::5::::::
                  P  ::::::::a::
                  Q  :::::::::::
                  R  :::::::::::
                  S  ::::5::::::
                  T  5:::::5::::
                  V  :::5:::::::
                  W  ::::::::::a
                  Y  :::::::::5:

         bits    6.1            
                 5.4            
                 4.8           *
                 4.2      *   **
Relative         3.6 **   *  ***
Entropy          3.0 ***********
(39.8 bits)      2.4 ***********
                 1.8 ***********
                 1.2 ***********
                 0.6 ***********
                 0.0 -----------

Multilevel           NGDENCAIPMW
consensus            T LVSFTL Y 
sequence                        
                                
                                
--------------------------------------------------------------------------------

--------------------------------------------------------------------------------
	Motif TGDENFAJPYW MEME-24 sites sorted by position p-value
--------------------------------------------------------------------------------
Sequence name             Start   P-value               Site  
-------------             ----- ---------            -----------
KLTGDENFTIPYWDW               3  1.34e-14         KL TGDENFTIPYW DW        
IQKLTGDENFTIPYW               5  1.34e-14       IQKL TGDENFTIPYW           
WVNGLVSCALPMWKV               3  5.39e-12         WV NGLVSCALPMW KV        
LGWVNGLVSCALPMW               5  5.39e-12       LGWV NGLVSCALPMW           
--------------------------------------------------------------------------------

--------------------------------------------------------------------------------
	Motif TGDENFAJPYW MEME-24 block diagrams
--------------------------------------------------------------------------------
SEQUENCE NAME            POSITION P-VALUE  MOTIF DIAGRAM
-------------            ----------------  -------------
KLTGDENFTIPYWDW                   1.3e-14  2_[24]_2
IQKLTGDENFTIPYW                   1.3e-14  4_[24]
WVNGLVSCALPMWKV                   5.4e-12  2_[24]_2
LGWVNGLVSCALPMW                   5.4e-12  4_[24]
--------------------------------------------------------------------------------

--------------------------------------------------------------------------------
	Motif TGDENFAJPYW MEME-24 in BLOCKS format
--------------------------------------------------------------------------------
BL   MOTIF TGDENFAJPYW width=11 seqs=4
KLTGDENFTIPYWDW          (    3) TGDENFTIPYW  1 
IQKLTGDENFTIPYW          (    5) TGDENFTIPYW  1 
WVNGLVSCALPMWKV          (    3) NGLVSCALPMW  1 
LGWVNGLVSCALPMW          (    5) NGLVSCALPMW  1 
//

--------------------------------------------------------------------------------

--------------------------------------------------------------------------------
	Motif TGDENFAJPYW MEME-24 position-specific scoring matrix
--------------------------------------------------------------------------------
log-odds matrix: alength= 20 w= 11 n= 2076 bayes= 9.75489 E= 3.0e-004 
  -144   -221    -66   -176   -237   -234    -60   -193   -161   -336   -242    364   -350   -123   -169    -70    305   -181   -449   -250 
  -179   -328   -224   -330   -359    336   -239   -375   -314   -494   -395   -147   -448   -320   -274   -280   -306   -341   -488   -364 
  -179   -273    332    -65   -143   -301   -115    -94   -182    155   -151    -34   -368   -128   -192   -241   -171   -125   -420   -209 
  -103   -239    -23    250   -186   -296   -114    -18   -120   -210   -174    -98   -327    -46   -153   -221   -122    276   -450   -236 
  -145   -244    -28   -165   -262   -202    -29   -272   -166   -380   -313    404   -344   -125   -184    167    -40   -267   -465   -247 
  -198    400   -377   -399    420   -378   -139    -84   -374   -157   -162   -256   -439   -299   -323   -306   -225   -113   -265     35 
   260   -111   -252   -263   -224   -189   -190   -169   -256   -299   -224   -129   -333   -197   -230    -76    297   -107   -453   -291 
  -244   -242   -411   -411    -57   -468   -284    353   -378    175    -28   -304   -479   -303   -340   -394   -211     75   -407   -238 
  -140   -306   -258   -279   -280   -336   -197   -276   -261   -339   -332   -224    338   -208   -247   -246   -202   -252   -522   -356 
  -219   -225   -325   -328    121   -389    -15    -63   -286   -116    356   -200   -423   -225   -243   -307   -208   -104   -188    370 
  -376   -330   -368   -413    -54   -441   -270   -329   -393   -274   -306   -299   -509   -319   -317   -442   -356   -306    470   -125 
--------------------------------------------------------------------------------

--------------------------------------------------------------------------------
	Motif TGDENFAJPYW MEME-24 position-specific probability matrix
--------------------------------------------------------------------------------
letter-probability matrix: alength= 20 w= 11 nsites= 4 E= 3.0e-004 
 0.000000  0.000000  0.000000  0.000000  0.000000  0.000000  0.000000  0.000000  0.000000  0.000000  0.000000  0.500000  0.000000  0.000000  0.000000  0.000000  0.500000  0.000000  0.000000  0.000000 
 0.000000  0.000000  0.000000  0.000000  0.000000  1.000000  0.000000  0.000000  0.000000  0.000000  0.000000  0.000000  0.000000  0.000000  0.000000  0.000000  0.000000  0.000000  0.000000  0.000000 
 0.000000  0.000000  0.500000  0.000000  0.000000  0.000000  0.000000  0.000000  0.000000  0.500000  0.000000  0.000000  0.000000  0.000000  0.000000  0.000000  0.000000  0.000000  0.000000  0.000000 
 0.000000  0.000000  0.000000  0.500000  0.000000  0.000000  0.000000  0.000000  0.000000  0.000000  0.000000  0.000000  0.000000  0.000000  0.000000  0.000000  0.000000  0.500000  0.000000  0.000000 
 0.000000  0.000000  0.000000  0.000000  0.000000  0.000000  0.000000  0.000000  0.000000  0.000000  0.000000  0.500000  0.000000  0.000000  0.000000  0.500000  0.000000  0.000000  0.000000  0.000000 
 0.000000  0.500000  0.000000  0.000000  0.500000  0.000000  0.000000  0.000000  0.000000  0.000000  0.000000  0.000000  0.000000  0.000000  0.000000  0.000000  0.000000  0.000000  0.000000  0.000000 
 0.500000  0.000000  0.000000  0.000000  0.000000  0.000000  0.000000  0.000000  0.000000  0.000000  0.000000  0.000000  0.000000  0.000000  0.000000  0.000000  0.500000  0.000000  0.000000  0.000000 
 0.000000  0.000000  0.000000  0.000000  0.000000  0.000000  0.000000  0.500000  0.000000  0.500000  0.000000  0.000000  0.000000  0.000000  0.000000  0.000000  0.000000  0.000000  0.000000  0.000000 
 0.000000  0.000000  0.000000  0.000000  0.000000  0.000000  0.000000  0.000000  0.000000  0.000000  0.000000  0.000000  1.000000  0.000000  0.000000  0.000000  0.000000  0.000000  0.000000  0.000000 
 0.000000  0.000000  0.000000  0.000000  0.000000  0.000000  0.000000  0.000000  0.000000  0.000000  0.500000  0.000000  0.000000  0.000000  0.000000  0.000000  0.000000  0.000000  0.000000  0.500000 
 0.000000  0.000000  0.000000  0.000000  0.000000  0.000000  0.000000  0.000000  0.000000  0.000000  0.000000  0.000000  0.000000  0.000000  0.000000  0.000000  0.000000  0.000000  1.000000  0.000000 
--------------------------------------------------------------------------------

--------------------------------------------------------------------------------
	Motif TGDENFAJPYW MEME-24 regular expression
--------------------------------------------------------------------------------
[NT]G[DL][EV][NS][CF][AT][IL]P[MY]W
--------------------------------------------------------------------------------


Time 178.08 secs.

********************************************************************************


********************************************************************************
MOTIF CQGGLPK MEME-25	width =   7  sites =  10  llr = 149  E-value = 1.4e-003
********************************************************************************
--------------------------------------------------------------------------------
	Motif CQGGLPK MEME-25 Description
--------------------------------------------------------------------------------
Simplified        A  11:::1:
pos.-specific     C  4:::12:
probability       D  :::::::
matrix            E  2::::::
                  F  ::::1::
                  G  ::a6:::
                  H  :::::::
                  I  :::3:::
                  K  ::::::8
                  L  3:::5::
                  M  :::::::
                  N  :::::::
                  P  :::::7:
                  Q  :9:1:::
                  R  ::::::2
                  S  ::::3::
                  T  :::::::
                  V  :::::::
                  W  :::::::
                  Y  :::::::

         bits    6.1        
                 5.4        
                 4.8        
                 4.2  *     
Relative         3.6  **   *
Entropy          3.0  *** **
(21.5 bits)      2.4 **** **
                 1.8 *******
                 1.2 *******
                 0.6 *******
                 0.0 -------

Multilevel           CQGGLPK
consensus            L  ISCR
sequence             E      
                            
                            
--------------------------------------------------------------------------------

--------------------------------------------------------------------------------
	Motif CQGGLPK MEME-25 sites sorted by position p-value
--------------------------------------------------------------------------------
Sequence name             Start   P-value             Site
-------------             ----- ---------            -------
VSCQGGLPKEACMEI               3  2.73e-09         VS CQGGLPK EACMEI    
LTVSCQGGLPKEACM               5  2.73e-09       LTVS CQGGLPK EACM      
CQGGLPKEACMEISS               1  2.73e-09          . CQGGLPK EACMEISS  
RGLDLLFWEQGGLCK               9  7.07e-08   RGLDLLFW EQGGLCK           
LDLLFWEQGGLCK                 7  7.07e-08     LDLLFW EQGGLCK           
TFGRLQGISPKIMPK               5  1.76e-07       TFGR LQGISPK IMPK      
LQGISPKIMPKKPAE               1  1.76e-07          . LQGISPK IMPKKPAE  
GRLQGISPKIMPKKP               3  1.76e-07         GR LQGISPK IMPKKP    
GAQGQFPRVCMTVDS               2  3.96e-06          G AQGQFPR VCMTVDS   
SLTRTVCAGGCARCK               7  2.40e-05     SLTRTV CAGGCAR CK        
--------------------------------------------------------------------------------

--------------------------------------------------------------------------------
	Motif CQGGLPK MEME-25 block diagrams
--------------------------------------------------------------------------------
SEQUENCE NAME            POSITION P-VALUE  MOTIF DIAGRAM
-------------            ----------------  -------------
VSCQGGLPKEACMEI                   2.7e-09  2_[25]_6
LTVSCQGGLPKEACM                   2.7e-09  4_[25]_4
CQGGLPKEACMEISS                   2.7e-09  [25]_8
RGLDLLFWEQGGLCK                   7.1e-08  8_[25]
LDLLFWEQGGLCK                     7.1e-08  6_[25]
TFGRLQGISPKIMPK                   1.8e-07  4_[25]_4
LQGISPKIMPKKPAE                   1.8e-07  [25]_8
GRLQGISPKIMPKKP                   1.8e-07  2_[25]_6
GAQGQFPRVCMTVDS                     4e-06  1_[25]_7
SLTRTVCAGGCARCK                   2.4e-05  6_[25]_2
--------------------------------------------------------------------------------

--------------------------------------------------------------------------------
	Motif CQGGLPK MEME-25 in BLOCKS format
--------------------------------------------------------------------------------
BL   MOTIF CQGGLPK width=7 seqs=10
VSCQGGLPKEACMEI          (    3) CQGGLPK  1 
LTVSCQGGLPKEACM          (    5) CQGGLPK  1 
CQGGLPKEACMEISS          (    1) CQGGLPK  1 
RGLDLLFWEQGGLCK          (    9) EQGGLCK  1 
LDLLFWEQGGLCK            (    7) EQGGLCK  1 
TFGRLQGISPKIMPK          (    5) LQGISPK  1 
LQGISPKIMPKKPAE          (    1) LQGISPK  1 
GRLQGISPKIMPKKP          (    3) LQGISPK  1 
GAQGQFPRVCMTVDS          (    2) AQGQFPR  1 
SLTRTVCAGGCARCK          (    7) CAGGCAR  1 
//

--------------------------------------------------------------------------------

--------------------------------------------------------------------------------
	Motif CQGGLPK MEME-25 position-specific scoring matrix
--------------------------------------------------------------------------------
log-odds matrix: alength= 20 w= 7 n= 3772 bayes= 8.80751 E= 1.4e-003 
    64    389   -276    129   -137   -303   -177    -56   -250    122   -139   -184   -394   -199   -234   -225   -134    -62   -407   -220 
  -110   -307   -319   -127   -337   -438     49   -299   -272   -301   -192   -163   -391    460   -177   -322   -258   -305   -432   -366 
  -249   -393   -291   -399   -423    343   -304   -443   -382   -558   -463   -216   -510   -387   -340   -350   -376   -411   -549   -429 
  -174   -294   -245   -309   -289    292   -232    211   -272   -359   -308   -159   -456     76   -253   -275   -252   -223   -497   -329 
  -169    176   -394   -366    162   -375   -201    -18   -338    213    -75   -251   -428   -257   -285    107   -163    -49   -369   -169 
    24    238   -293   -311   -310   -330   -230   -298   -293   -366   -350   -247    312   -235   -277   -238   -203   -259   -561   -395 
  -334   -370   -429   -402   -452   -483   -262   -334    384   -477   -399   -258   -508   -285     63   -453   -332   -403   -533   -427 
--------------------------------------------------------------------------------

--------------------------------------------------------------------------------
	Motif CQGGLPK MEME-25 position-specific probability matrix
--------------------------------------------------------------------------------
letter-probability matrix: alength= 20 w= 7 nsites= 10 E= 1.4e-003 
 0.100000  0.400000  0.000000  0.200000  0.000000  0.000000  0.000000  0.000000  0.000000  0.300000  0.000000  0.000000  0.000000  0.000000  0.000000  0.000000  0.000000  0.000000  0.000000  0.000000 
 0.100000  0.000000  0.000000  0.000000  0.000000  0.000000  0.000000  0.000000  0.000000  0.000000  0.000000  0.000000  0.000000  0.900000  0.000000  0.000000  0.000000  0.000000  0.000000  0.000000 
 0.000000  0.000000  0.000000  0.000000  0.000000  1.000000  0.000000  0.000000  0.000000  0.000000  0.000000  0.000000  0.000000  0.000000  0.000000  0.000000  0.000000  0.000000  0.000000  0.000000 
 0.000000  0.000000  0.000000  0.000000  0.000000  0.600000  0.000000  0.300000  0.000000  0.000000  0.000000  0.000000  0.000000  0.100000  0.000000  0.000000  0.000000  0.000000  0.000000  0.000000 
 0.000000  0.100000  0.000000  0.000000  0.100000  0.000000  0.000000  0.000000  0.000000  0.500000  0.000000  0.000000  0.000000  0.000000  0.000000  0.300000  0.000000  0.000000  0.000000  0.000000 
 0.100000  0.200000  0.000000  0.000000  0.000000  0.000000  0.000000  0.000000  0.000000  0.000000  0.000000  0.000000  0.700000  0.000000  0.000000  0.000000  0.000000  0.000000  0.000000  0.000000 
 0.000000  0.000000  0.000000  0.000000  0.000000  0.000000  0.000000  0.000000  0.800000  0.000000  0.000000  0.000000  0.000000  0.000000  0.200000  0.000000  0.000000  0.000000  0.000000  0.000000 
--------------------------------------------------------------------------------

--------------------------------------------------------------------------------
	Motif CQGGLPK MEME-25 regular expression
--------------------------------------------------------------------------------
[CLE]QG[GI][LS][PC][KR]
--------------------------------------------------------------------------------


Time 180.41 secs.

********************************************************************************


********************************************************************************
MOTIF LGASLYLGW MEME-26	width =   9  sites =   4  llr = 94  E-value = 1.9e-003
********************************************************************************
--------------------------------------------------------------------------------
	Motif LGASLYLGW MEME-26 Description
--------------------------------------------------------------------------------
Simplified        A  ::a::::::
pos.-specific     C  :::::::::
probability       D  :::::::::
matrix            E  :::::::::
                  F  :::::::::
                  G  :a:::::a:
                  H  :::::::::
                  I  :::::::::
                  K  :::::::::
                  L  a:::a:a::
                  M  :::::::::
                  N  :::::::::
                  P  :::::::::
                  Q  :::::::::
                  R  :::::::::
                  S  :::a:::::
                  T  :::::::::
                  V  :::::::::
                  W  ::::::::a
                  Y  :::::a:::

         bits    6.1          
                 5.4          
                 4.8      *  *
                 4.2      *  *
Relative         3.6  *** * **
Entropy          3.0 *********
(33.9 bits)      2.4 *********
                 1.8 *********
                 1.2 *********
                 0.6 *********
                 0.0 ---------

Multilevel           LGASLYLGW
consensus                     
sequence                      
                              
                              
--------------------------------------------------------------------------------

--------------------------------------------------------------------------------
	Motif LGASLYLGW MEME-26 sites sorted by position p-value
--------------------------------------------------------------------------------
Sequence name             Start   P-value              Site 
-------------             ----- ---------            ---------
RELGASLYLGWAASG               3  6.07e-11         RE LGASLYLGW AASG      
QKRELGASLYLGWAA               5  6.07e-11       QKRE LGASLYLGW AA        
LGASLYLGWAASGLL               1  6.07e-11          . LGASLYLGW AASGLL    
EAQKRELGASLYLGW               7  6.07e-11     EAQKRE LGASLYLGW           
--------------------------------------------------------------------------------

--------------------------------------------------------------------------------
	Motif LGASLYLGW MEME-26 block diagrams
--------------------------------------------------------------------------------
SEQUENCE NAME            POSITION P-VALUE  MOTIF DIAGRAM
-------------            ----------------  -------------
RELGASLYLGWAASG                   6.1e-11  2_[26]_4
QKRELGASLYLGWAA                   6.1e-11  4_[26]_2
LGASLYLGWAASGLL                   6.1e-11  [26]_6
EAQKRELGASLYLGW                   6.1e-11  6_[26]
--------------------------------------------------------------------------------

--------------------------------------------------------------------------------
	Motif LGASLYLGW MEME-26 in BLOCKS format
--------------------------------------------------------------------------------
BL   MOTIF LGASLYLGW width=9 seqs=4
RELGASLYLGWAASG          (    3) LGASLYLGW  1 
QKRELGASLYLGWAA          (    5) LGASLYLGW  1 
LGASLYLGWAASGLL          (    1) LGASLYLGW  1 
EAQKRELGASLYLGW          (    7) LGASLYLGW  1 
//

--------------------------------------------------------------------------------

--------------------------------------------------------------------------------
	Motif LGASLYLGW MEME-26 position-specific scoring matrix
--------------------------------------------------------------------------------
log-odds matrix: alength= 20 w= 9 n= 2924 bayes= 9.51175 E= 1.9e-003 
  -283   -274   -422   -392    -57   -470   -253     -9   -367    293    -23   -321   -445   -263   -296   -408   -256    -85   -402   -245 
  -179   -328   -224   -330   -359    336   -239   -375   -314   -494   -395   -147   -448   -320   -274   -280   -306   -341   -488   -364 
   357    -94   -305   -310   -228   -190   -241   -201   -317   -304   -238   -220   -420   -269   -277   -112   -140    -88   -450   -315 
  -121   -185   -259   -343   -266   -295   -220   -293   -289   -391   -312    -93   -377   -266   -253    303     80   -286   -481   -297 
  -283   -274   -422   -392    -57   -470   -253     -9   -367    293    -23   -321   -445   -263   -296   -408   -256    -85   -402   -245 
  -291   -284   -340   -377    115   -410    -15   -232   -352   -282   -271   -232   -449   -283   -292   -350   -301   -250   -201    482 
  -283   -274   -422   -392    -57   -470   -253     -9   -367    293    -23   -321   -445   -263   -296   -408   -256    -85   -402   -245 
  -179   -328   -224   -330   -359    336   -239   -375   -314   -494   -395   -147   -448   -320   -274   -280   -306   -341   -488   -364 
  -376   -330   -368   -413    -54   -441   -270   -329   -393   -274   -306   -299   -509   -319   -317   -442   -356   -306    470   -125 
--------------------------------------------------------------------------------

--------------------------------------------------------------------------------
	Motif LGASLYLGW MEME-26 position-specific probability matrix
--------------------------------------------------------------------------------
letter-probability matrix: alength= 20 w= 9 nsites= 4 E= 1.9e-003 
 0.000000  0.000000  0.000000  0.000000  0.000000  0.000000  0.000000  0.000000  0.000000  1.000000  0.000000  0.000000  0.000000  0.000000  0.000000  0.000000  0.000000  0.000000  0.000000  0.000000 
 0.000000  0.000000  0.000000  0.000000  0.000000  1.000000  0.000000  0.000000  0.000000  0.000000  0.000000  0.000000  0.000000  0.000000  0.000000  0.000000  0.000000  0.000000  0.000000  0.000000 
 1.000000  0.000000  0.000000  0.000000  0.000000  0.000000  0.000000  0.000000  0.000000  0.000000  0.000000  0.000000  0.000000  0.000000  0.000000  0.000000  0.000000  0.000000  0.000000  0.000000 
 0.000000  0.000000  0.000000  0.000000  0.000000  0.000000  0.000000  0.000000  0.000000  0.000000  0.000000  0.000000  0.000000  0.000000  0.000000  1.000000  0.000000  0.000000  0.000000  0.000000 
 0.000000  0.000000  0.000000  0.000000  0.000000  0.000000  0.000000  0.000000  0.000000  1.000000  0.000000  0.000000  0.000000  0.000000  0.000000  0.000000  0.000000  0.000000  0.000000  0.000000 
 0.000000  0.000000  0.000000  0.000000  0.000000  0.000000  0.000000  0.000000  0.000000  0.000000  0.000000  0.000000  0.000000  0.000000  0.000000  0.000000  0.000000  0.000000  0.000000  1.000000 
 0.000000  0.000000  0.000000  0.000000  0.000000  0.000000  0.000000  0.000000  0.000000  1.000000  0.000000  0.000000  0.000000  0.000000  0.000000  0.000000  0.000000  0.000000  0.000000  0.000000 
 0.000000  0.000000  0.000000  0.000000  0.000000  1.000000  0.000000  0.000000  0.000000  0.000000  0.000000  0.000000  0.000000  0.000000  0.000000  0.000000  0.000000  0.000000  0.000000  0.000000 
 0.000000  0.000000  0.000000  0.000000  0.000000  0.000000  0.000000  0.000000  0.000000  0.000000  0.000000  0.000000  0.000000  0.000000  0.000000  0.000000  0.000000  0.000000  1.000000  0.000000 
--------------------------------------------------------------------------------

--------------------------------------------------------------------------------
	Motif LGASLYLGW MEME-26 regular expression
--------------------------------------------------------------------------------
LGASLYLGW
--------------------------------------------------------------------------------


Time 182.77 secs.

********************************************************************************


********************************************************************************
MOTIF TAADMAAQITKR MEME-27	width =  12  sites =   2  llr = 72  E-value = 4.6e-003
********************************************************************************
--------------------------------------------------------------------------------
	Motif TAADMAAQITKR MEME-27 Description
--------------------------------------------------------------------------------
Simplified        A  :aa::aa:::::
pos.-specific     C  ::::::::::::
probability       D  :::a::::::::
matrix            E  ::::::::::::
                  F  ::::::::::::
                  G  ::::::::::::
                  H  ::::::::::::
                  I  ::::::::a:::
                  K  ::::::::::a:
                  L  ::::::::::::
                  M  ::::a:::::::
                  N  ::::::::::::
                  P  ::::::::::::
                  Q  :::::::a::::
                  R  :::::::::::a
                  S  ::::::::::::
                  T  a::::::::a::
                  V  ::::::::::::
                  W  ::::::::::::
                  Y  ::::::::::::

         bits    6.1             
                 5.4             
                 4.8     *  **   
                 4.2 *  **  *****
Relative         3.6 ************
Entropy          3.0 ************
(52.2 bits)      2.4 ************
                 1.8 ************
                 1.2 ************
                 0.6 ************
                 0.0 ------------

Multilevel           TAADMAAQITKR
consensus                        
sequence                         
                                 
                                 
--------------------------------------------------------------------------------

--------------------------------------------------------------------------------
	Motif TAADMAAQITKR MEME-27 sites sorted by position p-value
--------------------------------------------------------------------------------
Sequence name             Start   P-value                Site  
-------------             ----- ---------            ------------
TAADMAAQITKRKWE               1  1.94e-16          . TAADMAAQITKR KWE       
SWTAADMAAQITKRK               3  1.94e-16         SW TAADMAAQITKR K         
--------------------------------------------------------------------------------

--------------------------------------------------------------------------------
	Motif TAADMAAQITKR MEME-27 block diagrams
--------------------------------------------------------------------------------
SEQUENCE NAME            POSITION P-VALUE  MOTIF DIAGRAM
-------------            ----------------  -------------
TAADMAAQITKRKWE                   1.9e-16  [27]_3
SWTAADMAAQITKRK                   1.9e-16  2_[27]_1
--------------------------------------------------------------------------------

--------------------------------------------------------------------------------
	Motif TAADMAAQITKR MEME-27 in BLOCKS format
--------------------------------------------------------------------------------
BL   MOTIF TAADMAAQITKR width=12 seqs=2
TAADMAAQITKRKWE          (    1) TAADMAAQITKR  1 
SWTAADMAAQITKRK          (    3) TAADMAAQITKR  1 
//

--------------------------------------------------------------------------------

--------------------------------------------------------------------------------
	Motif TAADMAAQITKR MEME-27 position-specific scoring matrix
--------------------------------------------------------------------------------
log-odds matrix: alength= 20 w= 12 n= 1652 bayes= 9.68825 E= 4.6e-003 
  -106   -154   -198   -240   -186   -282   -138   -103   -194   -267   -172    -42   -324   -150   -176      7    382    -89   -407   -244 
   339    -63   -227   -225   -174   -148   -175   -137   -236   -247   -188   -154   -325   -192   -209    -79    -93    -38   -403   -249 
   339    -63   -227   -225   -174   -148   -175   -137   -236   -247   -188   -154   -325   -192   -209    -79    -93    -38   -403   -249 
  -274   -353    430    -73   -317   -354   -156   -319   -327   -430   -377     13   -473   -253   -309   -321   -294   -314   -500   -318 
  -366   -335   -448   -474   -250   -506   -343   -150   -431   -191    491   -369   -533   -385   -429   -459   -341   -222   -430   -283 
   339    -63   -227   -225   -174   -148   -175   -137   -236   -247   -188   -154   -325   -192   -209    -79    -93    -38   -403   -249 
   339    -63   -227   -225   -174   -148   -175   -137   -236   -247   -188   -154   -325   -192   -209    -79    -93    -38   -403   -249 
  -200   -284   -229    -86   -279   -376     69   -253   -184   -268   -171   -114   -346    453   -122   -279   -209   -258   -400   -294 
  -218   -236   -332   -355   -117   -420   -269    412   -318    -43    -62   -243   -453   -291   -309   -343   -179    150   -432   -228 
  -106   -154   -198   -240   -186   -282   -138   -103   -194   -267   -172    -42   -324   -150   -176      7    382    -89   -407   -244 
  -296   -346   -352   -330   -402   -434   -226   -304    385   -440   -367   -215   -464   -244      6   -401   -292   -360   -505   -382 
  -291   -268   -346   -362   -346   -394    -98   -305    -81   -382   -355   -201   -398   -158    433   -360   -290   -365   -404   -336 
--------------------------------------------------------------------------------

--------------------------------------------------------------------------------
	Motif TAADMAAQITKR MEME-27 position-specific probability matrix
--------------------------------------------------------------------------------
letter-probability matrix: alength= 20 w= 12 nsites= 2 E= 4.6e-003 
 0.000000  0.000000  0.000000  0.000000  0.000000  0.000000  0.000000  0.000000  0.000000  0.000000  0.000000  0.000000  0.000000  0.000000  0.000000  0.000000  1.000000  0.000000  0.000000  0.000000 
 1.000000  0.000000  0.000000  0.000000  0.000000  0.000000  0.000000  0.000000  0.000000  0.000000  0.000000  0.000000  0.000000  0.000000  0.000000  0.000000  0.000000  0.000000  0.000000  0.000000 
 1.000000  0.000000  0.000000  0.000000  0.000000  0.000000  0.000000  0.000000  0.000000  0.000000  0.000000  0.000000  0.000000  0.000000  0.000000  0.000000  0.000000  0.000000  0.000000  0.000000 
 0.000000  0.000000  1.000000  0.000000  0.000000  0.000000  0.000000  0.000000  0.000000  0.000000  0.000000  0.000000  0.000000  0.000000  0.000000  0.000000  0.000000  0.000000  0.000000  0.000000 
 0.000000  0.000000  0.000000  0.000000  0.000000  0.000000  0.000000  0.000000  0.000000  0.000000  1.000000  0.000000  0.000000  0.000000  0.000000  0.000000  0.000000  0.000000  0.000000  0.000000 
 1.000000  0.000000  0.000000  0.000000  0.000000  0.000000  0.000000  0.000000  0.000000  0.000000  0.000000  0.000000  0.000000  0.000000  0.000000  0.000000  0.000000  0.000000  0.000000  0.000000 
 1.000000  0.000000  0.000000  0.000000  0.000000  0.000000  0.000000  0.000000  0.000000  0.000000  0.000000  0.000000  0.000000  0.000000  0.000000  0.000000  0.000000  0.000000  0.000000  0.000000 
 0.000000  0.000000  0.000000  0.000000  0.000000  0.000000  0.000000  0.000000  0.000000  0.000000  0.000000  0.000000  0.000000  1.000000  0.000000  0.000000  0.000000  0.000000  0.000000  0.000000 
 0.000000  0.000000  0.000000  0.000000  0.000000  0.000000  0.000000  1.000000  0.000000  0.000000  0.000000  0.000000  0.000000  0.000000  0.000000  0.000000  0.000000  0.000000  0.000000  0.000000 
 0.000000  0.000000  0.000000  0.000000  0.000000  0.000000  0.000000  0.000000  0.000000  0.000000  0.000000  0.000000  0.000000  0.000000  0.000000  0.000000  1.000000  0.000000  0.000000  0.000000 
 0.000000  0.000000  0.000000  0.000000  0.000000  0.000000  0.000000  0.000000  1.000000  0.000000  0.000000  0.000000  0.000000  0.000000  0.000000  0.000000  0.000000  0.000000  0.000000  0.000000 
 0.000000  0.000000  0.000000  0.000000  0.000000  0.000000  0.000000  0.000000  0.000000  0.000000  0.000000  0.000000  0.000000  0.000000  1.000000  0.000000  0.000000  0.000000  0.000000  0.000000 
--------------------------------------------------------------------------------

--------------------------------------------------------------------------------
	Motif TAADMAAQITKR MEME-27 regular expression
--------------------------------------------------------------------------------
TAADMAAQITKR
--------------------------------------------------------------------------------


Time 185.14 secs.

********************************************************************************


********************************************************************************
MOTIF ANKEILDEAYVM MEME-28	width =  12  sites =   2  llr = 72  E-value = 7.2e-003
********************************************************************************
--------------------------------------------------------------------------------
	Motif ANKEILDEAYVM MEME-28 Description
--------------------------------------------------------------------------------
Simplified        A  a:::::::a:::
pos.-specific     C  ::::::::::::
probability       D  ::::::a:::::
matrix            E  :::a:::a::::
                  F  ::::::::::::
                  G  ::::::::::::
                  H  ::::::::::::
                  I  ::::a:::::::
                  K  ::a:::::::::
                  L  :::::a::::::
                  M  :::::::::::a
                  N  :a::::::::::
                  P  ::::::::::::
                  Q  ::::::::::::
                  R  ::::::::::::
                  S  ::::::::::::
                  T  ::::::::::::
                  V  ::::::::::a:
                  W  ::::::::::::
                  Y  :::::::::a::

         bits    6.1             
                 5.4  *          
                 4.8  *  *    * *
                 4.2  **** ** ***
Relative         3.6 ***** ******
Entropy          3.0 ************
(51.9 bits)      2.4 ************
                 1.8 ************
                 1.2 ************
                 0.6 ************
                 0.0 ------------

Multilevel           ANKEILDEAYVM
consensus                        
sequence                         
                                 
                                 
--------------------------------------------------------------------------------

--------------------------------------------------------------------------------
	Motif ANKEILDEAYVM MEME-28 sites sorted by position p-value
--------------------------------------------------------------------------------
Sequence name             Start   P-value                Site  
-------------             ----- ---------            ------------
SPKANKEILDEAYVM               4  2.38e-16        SPK ANKEILDEAYVM           
KANKEILDEAYVMAG               2  2.38e-16          K ANKEILDEAYVM AG        
--------------------------------------------------------------------------------

--------------------------------------------------------------------------------
	Motif ANKEILDEAYVM MEME-28 block diagrams
--------------------------------------------------------------------------------
SEQUENCE NAME            POSITION P-VALUE  MOTIF DIAGRAM
-------------            ----------------  -------------
SPKANKEILDEAYVM                   2.4e-16  3_[28]
KANKEILDEAYVMAG                   2.4e-16  1_[28]_2
--------------------------------------------------------------------------------

--------------------------------------------------------------------------------
	Motif ANKEILDEAYVM MEME-28 in BLOCKS format
--------------------------------------------------------------------------------
BL   MOTIF ANKEILDEAYVM width=12 seqs=2
SPKANKEILDEAYVM          (    4) ANKEILDEAYVM  1 
KANKEILDEAYVMAG          (    2) ANKEILDEAYVM  1 
//

--------------------------------------------------------------------------------

--------------------------------------------------------------------------------
	Motif ANKEILDEAYVM MEME-28 position-specific scoring matrix
--------------------------------------------------------------------------------
log-odds matrix: alength= 20 w= 12 n= 1652 bayes= 9.68825 E= 7.2e-003 
   339    -63   -227   -225   -174   -148   -175   -137   -236   -247   -188   -154   -325   -192   -209    -79    -93    -38   -403   -249 
  -281   -296   -109   -295   -263   -309      0   -237   -247   -393   -325    491   -404   -183   -248   -187   -179   -286   -430   -275 
  -296   -346   -352   -330   -402   -434   -226   -304    385   -440   -367   -215   -464   -244      6   -401   -292   -360   -505   -382 
  -417   -539   -152    388   -496   -511   -341   -441   -445   -588   -528   -303   -617   -281   -449   -512   -439   -463   -672   -514 
  -218   -236   -332   -355   -117   -420   -269    412   -318    -43    -62   -243   -453   -291   -309   -343   -179    150   -432   -228 
  -223   -227   -357   -330    -12   -414   -200     47   -303    280      8   -260   -391   -212   -244   -348   -201    -33   -344   -191 
  -274   -353    430    -73   -317   -354   -156   -319   -327   -430   -377     13   -473   -253   -309   -321   -294   -314   -500   -318 
  -417   -539   -152    388   -496   -511   -341   -441   -445   -588   -528   -303   -617   -281   -449   -512   -439   -463   -672   -514 
   339    -63   -227   -225   -174   -148   -175   -137   -236   -247   -188   -154   -325   -192   -209    -79    -93    -38   -403   -249 
  -168   -186   -219   -246    206   -309     91   -116   -224   -178   -160   -125   -344   -173   -179   -235   -182   -133   -123    444 
   -70   -143   -288   -293   -133   -358   -189    139   -292   -141   -137   -228   -367   -258   -243   -300    -99    380   -438   -266 
  -366   -335   -448   -474   -250   -506   -343   -150   -431   -191    491   -369   -533   -385   -429   -459   -341   -222   -430   -283 
--------------------------------------------------------------------------------

--------------------------------------------------------------------------------
	Motif ANKEILDEAYVM MEME-28 position-specific probability matrix
--------------------------------------------------------------------------------
letter-probability matrix: alength= 20 w= 12 nsites= 2 E= 7.2e-003 
 1.000000  0.000000  0.000000  0.000000  0.000000  0.000000  0.000000  0.000000  0.000000  0.000000  0.000000  0.000000  0.000000  0.000000  0.000000  0.000000  0.000000  0.000000  0.000000  0.000000 
 0.000000  0.000000  0.000000  0.000000  0.000000  0.000000  0.000000  0.000000  0.000000  0.000000  0.000000  1.000000  0.000000  0.000000  0.000000  0.000000  0.000000  0.000000  0.000000  0.000000 
 0.000000  0.000000  0.000000  0.000000  0.000000  0.000000  0.000000  0.000000  1.000000  0.000000  0.000000  0.000000  0.000000  0.000000  0.000000  0.000000  0.000000  0.000000  0.000000  0.000000 
 0.000000  0.000000  0.000000  1.000000  0.000000  0.000000  0.000000  0.000000  0.000000  0.000000  0.000000  0.000000  0.000000  0.000000  0.000000  0.000000  0.000000  0.000000  0.000000  0.000000 
 0.000000  0.000000  0.000000  0.000000  0.000000  0.000000  0.000000  1.000000  0.000000  0.000000  0.000000  0.000000  0.000000  0.000000  0.000000  0.000000  0.000000  0.000000  0.000000  0.000000 
 0.000000  0.000000  0.000000  0.000000  0.000000  0.000000  0.000000  0.000000  0.000000  1.000000  0.000000  0.000000  0.000000  0.000000  0.000000  0.000000  0.000000  0.000000  0.000000  0.000000 
 0.000000  0.000000  1.000000  0.000000  0.000000  0.000000  0.000000  0.000000  0.000000  0.000000  0.000000  0.000000  0.000000  0.000000  0.000000  0.000000  0.000000  0.000000  0.000000  0.000000 
 0.000000  0.000000  0.000000  1.000000  0.000000  0.000000  0.000000  0.000000  0.000000  0.000000  0.000000  0.000000  0.000000  0.000000  0.000000  0.000000  0.000000  0.000000  0.000000  0.000000 
 1.000000  0.000000  0.000000  0.000000  0.000000  0.000000  0.000000  0.000000  0.000000  0.000000  0.000000  0.000000  0.000000  0.000000  0.000000  0.000000  0.000000  0.000000  0.000000  0.000000 
 0.000000  0.000000  0.000000  0.000000  0.000000  0.000000  0.000000  0.000000  0.000000  0.000000  0.000000  0.000000  0.000000  0.000000  0.000000  0.000000  0.000000  0.000000  0.000000  1.000000 
 0.000000  0.000000  0.000000  0.000000  0.000000  0.000000  0.000000  0.000000  0.000000  0.000000  0.000000  0.000000  0.000000  0.000000  0.000000  0.000000  0.000000  1.000000  0.000000  0.000000 
 0.000000  0.000000  0.000000  0.000000  0.000000  0.000000  0.000000  0.000000  0.000000  0.000000  1.000000  0.000000  0.000000  0.000000  0.000000  0.000000  0.000000  0.000000  0.000000  0.000000 
--------------------------------------------------------------------------------

--------------------------------------------------------------------------------
	Motif ANKEILDEAYVM MEME-28 regular expression
--------------------------------------------------------------------------------
ANKEILDEAYVM
--------------------------------------------------------------------------------


Time 187.46 secs.

********************************************************************************


********************************************************************************
MOTIF ICTIDVY MEME-29	width =   7  sites =   2  llr = 46  E-value = 2.0e-002
********************************************************************************
--------------------------------------------------------------------------------
	Motif ICTIDVY MEME-29 Description
--------------------------------------------------------------------------------
Simplified        A  :::::::
pos.-specific     C  :a:::::
probability       D  ::::a::
matrix            E  :::::::
                  F  :::::::
                  G  :::::::
                  H  :::::::
                  I  a::a:::
                  K  :::::::
                  L  :::::::
                  M  :::::::
                  N  :::::::
                  P  :::::::
                  Q  :::::::
                  R  :::::::
                  S  :::::::
                  T  ::a::::
                  V  :::::a:
                  W  :::::::
                  Y  ::::::a

         bits    6.1        
                 5.4  *     
                 4.8 ** *  *
                 4.2 *******
Relative         3.6 *******
Entropy          3.0 *******
(33.5 bits)      2.4 *******
                 1.8 *******
                 1.2 *******
                 0.6 *******
                 0.0 -------

Multilevel           ICTIDVY
consensus                   
sequence                    
                            
                            
--------------------------------------------------------------------------------

--------------------------------------------------------------------------------
	Motif ICTIDVY MEME-29 sites sorted by position p-value
--------------------------------------------------------------------------------
Sequence name             Start   P-value             Site
-------------             ----- ---------            -------
ICTIDVYMIMVKCWM               1  8.39e-11          . ICTIDVY MIMVKCWM  
GERLPQPPICTIDVY               9  8.39e-11   GERLPQPP ICTIDVY           
--------------------------------------------------------------------------------

--------------------------------------------------------------------------------
	Motif ICTIDVY MEME-29 block diagrams
--------------------------------------------------------------------------------
SEQUENCE NAME            POSITION P-VALUE  MOTIF DIAGRAM
-------------            ----------------  -------------
ICTIDVYMIMVKCWM                   8.4e-11  [29]_8
GERLPQPPICTIDVY                   8.4e-11  8_[29]
--------------------------------------------------------------------------------

--------------------------------------------------------------------------------
	Motif ICTIDVY MEME-29 in BLOCKS format
--------------------------------------------------------------------------------
BL   MOTIF ICTIDVY width=7 seqs=2
ICTIDVYMIMVKCWM          (    1) ICTIDVY  1 
GERLPQPPICTIDVY          (    9) ICTIDVY  1 
//

--------------------------------------------------------------------------------

--------------------------------------------------------------------------------
	Motif ICTIDVY MEME-29 position-specific scoring matrix
--------------------------------------------------------------------------------
log-odds matrix: alength= 20 w= 7 n= 3772 bayes= 10.8803 E= 2.0e-002 
  -218   -236   -332   -355   -117   -420   -269    412   -318    -43    -62   -243   -453   -291   -309   -343   -179    150   -432   -228 
  -343    557   -482   -488   -389   -548   -385   -343   -525   -485   -408   -403   -594   -460   -439   -485   -347   -400   -658   -492 
  -106   -154   -198   -240   -186   -282   -138   -103   -194   -267   -172    -42   -324   -150   -176      7    382    -89   -407   -244 
  -218   -236   -332   -355   -117   -420   -269    412   -318    -43    -62   -243   -453   -291   -309   -343   -179    150   -432   -228 
  -274   -353    430    -73   -317   -354   -156   -319   -327   -430   -377     13   -473   -253   -309   -321   -294   -314   -500   -318 
   -70   -143   -288   -293   -133   -358   -189    139   -292   -141   -137   -228   -367   -258   -243   -300    -99    380   -438   -266 
  -168   -186   -219   -246    206   -309     91   -116   -224   -178   -160   -125   -344   -173   -179   -235   -182   -133   -123    444 
--------------------------------------------------------------------------------

--------------------------------------------------------------------------------
	Motif ICTIDVY MEME-29 position-specific probability matrix
--------------------------------------------------------------------------------
letter-probability matrix: alength= 20 w= 7 nsites= 2 E= 2.0e-002 
 0.000000  0.000000  0.000000  0.000000  0.000000  0.000000  0.000000  1.000000  0.000000  0.000000  0.000000  0.000000  0.000000  0.000000  0.000000  0.000000  0.000000  0.000000  0.000000  0.000000 
 0.000000  1.000000  0.000000  0.000000  0.000000  0.000000  0.000000  0.000000  0.000000  0.000000  0.000000  0.000000  0.000000  0.000000  0.000000  0.000000  0.000000  0.000000  0.000000  0.000000 
 0.000000  0.000000  0.000000  0.000000  0.000000  0.000000  0.000000  0.000000  0.000000  0.000000  0.000000  0.000000  0.000000  0.000000  0.000000  0.000000  1.000000  0.000000  0.000000  0.000000 
 0.000000  0.000000  0.000000  0.000000  0.000000  0.000000  0.000000  1.000000  0.000000  0.000000  0.000000  0.000000  0.000000  0.000000  0.000000  0.000000  0.000000  0.000000  0.000000  0.000000 
 0.000000  0.000000  1.000000  0.000000  0.000000  0.000000  0.000000  0.000000  0.000000  0.000000  0.000000  0.000000  0.000000  0.000000  0.000000  0.000000  0.000000  0.000000  0.000000  0.000000 
 0.000000  0.000000  0.000000  0.000000  0.000000  0.000000  0.000000  0.000000  0.000000  0.000000  0.000000  0.000000  0.000000  0.000000  0.000000  0.000000  0.000000  1.000000  0.000000  0.000000 
 0.000000  0.000000  0.000000  0.000000  0.000000  0.000000  0.000000  0.000000  0.000000  0.000000  0.000000  0.000000  0.000000  0.000000  0.000000  0.000000  0.000000  0.000000  0.000000  1.000000 
--------------------------------------------------------------------------------

--------------------------------------------------------------------------------
	Motif ICTIDVY MEME-29 regular expression
--------------------------------------------------------------------------------
ICTIDVY
--------------------------------------------------------------------------------


Time 189.75 secs.

********************************************************************************


********************************************************************************
MOTIF IPEEDLLKK MEME-30	width =   9  sites =   6  llr = 121  E-value = 2.3e-002
********************************************************************************
--------------------------------------------------------------------------------
	Motif IPEEDLLKK MEME-30 Description
--------------------------------------------------------------------------------
Simplified        A  5::::::::
pos.-specific     C  :::::::::
probability       D  ::::a::::
matrix            E  ::5a:::::
                  F  :::::::::
                  G  :::::::::
                  H  :::::::::
                  I  5::::2:::
                  K  ::3::::5a
                  L  :::::58::
                  M  :::::::::
                  N  :::::::::
                  P  :5:::3:::
                  Q  :::::::::
                  R  :::::::5:
                  S  :52::::::
                  T  :::::::::
                  V  :::::::::
                  W  ::::::2::
                  Y  :::::::::

         bits    6.1          
                 5.4          
                 4.8          
                 4.2    **   *
Relative         3.6    **   *
Entropy          3.0 *  ** ***
(29.0 bits)      2.4 *********
                 1.8 *********
                 1.2 *********
                 0.6 *********
                 0.0 ---------

Multilevel           APEEDLLKK
consensus            ISK  P R 
sequence                      
                              
                              
--------------------------------------------------------------------------------

--------------------------------------------------------------------------------
	Motif IPEEDLLKK MEME-30 sites sorted by position p-value
--------------------------------------------------------------------------------
Sequence name             Start   P-value              Site 
-------------             ----- ---------            ---------
ISEEDLLRKRREQLK               1  2.01e-10          . ISEEDLLRK RREQLK    
EQKLISEEDLLRKRR               5  2.01e-10       EQKL ISEEDLLRK RR        
AEEQKLISEEDLLRK               7  2.01e-10     AEEQKL ISEEDLLRK           
QKHTPPAPKEDPLKK               7  9.53e-10     QKHTPP APKEDPLKK           
APKEDPLKKYTFWEV               1  9.53e-10          . APKEDPLKK YTFWEV    
SELQPPAPSEDIWKK               7  9.98e-09     SELQPP APSEDIWKK           
--------------------------------------------------------------------------------

--------------------------------------------------------------------------------
	Motif IPEEDLLKK MEME-30 block diagrams
--------------------------------------------------------------------------------
SEQUENCE NAME            POSITION P-VALUE  MOTIF DIAGRAM
-------------            ----------------  -------------
ISEEDLLRKRREQLK                     2e-10  [30]_6
EQKLISEEDLLRKRR                     2e-10  4_[30]_2
AEEQKLISEEDLLRK                     2e-10  6_[30]
QKHTPPAPKEDPLKK                   9.5e-10  6_[30]
APKEDPLKKYTFWEV                   9.5e-10  [30]_6
SELQPPAPSEDIWKK                     1e-08  6_[30]
--------------------------------------------------------------------------------

--------------------------------------------------------------------------------
	Motif IPEEDLLKK MEME-30 in BLOCKS format
--------------------------------------------------------------------------------
BL   MOTIF IPEEDLLKK width=9 seqs=6
ISEEDLLRKRREQLK          (    1) ISEEDLLRK  1 
EQKLISEEDLLRKRR          (    5) ISEEDLLRK  1 
AEEQKLISEEDLLRK          (    7) ISEEDLLRK  1 
QKHTPPAPKEDPLKK          (    7) APKEDPLKK  1 
APKEDPLKKYTFWEV          (    1) APKEDPLKK  1 
SELQPPAPSEDIWKK          (    7) APSEDIWKK  1 
//

--------------------------------------------------------------------------------

--------------------------------------------------------------------------------
	Motif IPEEDLLKK MEME-30 position-specific scoring matrix
--------------------------------------------------------------------------------
log-odds matrix: alength= 20 w= 9 n= 2924 bayes= 8.58397 E= 2.3e-002 
   257   -181   -400   -392   -167   -331   -292    342   -379   -169   -160   -281   -452   -322   -346   -262   -168     39   -482   -291 
   -97   -241   -247   -289   -301   -281   -211   -300   -281   -373   -343   -174    272   -226   -267    172   -163   -247   -537   -362 
  -123   -348     -7    259   -277   -269    -57   -244    195   -311   -240    -28   -316     -4    -61     34   -125   -212   -471   -245 
  -468   -561   -178    390   -526   -548   -378   -467   -537   -632   -571   -341   -685   -330   -512   -569   -491   -503   -695   -553 
  -311   -377    435   -108   -345   -397   -189   -349   -384   -461   -408    -13   -520   -306   -350   -362   -338   -346   -523   -348 
  -218   -232   -403   -374    -52   -433   -235    175   -347    226    -34   -287    125   -260   -295   -354   -200    -33   -389   -226 
  -296   -284   -443   -406    -48   -493   -247    -20   -381    284    -29   -331   -459   -271   -307   -420   -266   -101     90   -196 
  -256   -351   -321   -227   -377   -376    -81   -286    301   -346   -288   -135   -430    -52    310   -311   -216   -288   -462   -298 
  -336   -367   -427   -418   -449   -485   -282   -335    389   -487   -407   -265   -508   -324    -15   -462   -340   -410   -534   -433 
--------------------------------------------------------------------------------

--------------------------------------------------------------------------------
	Motif IPEEDLLKK MEME-30 position-specific probability matrix
--------------------------------------------------------------------------------
letter-probability matrix: alength= 20 w= 9 nsites= 6 E= 2.3e-002 
 0.500000  0.000000  0.000000  0.000000  0.000000  0.000000  0.000000  0.500000  0.000000  0.000000  0.000000  0.000000  0.000000  0.000000  0.000000  0.000000  0.000000  0.000000  0.000000  0.000000 
 0.000000  0.000000  0.000000  0.000000  0.000000  0.000000  0.000000  0.000000  0.000000  0.000000  0.000000  0.000000  0.500000  0.000000  0.000000  0.500000  0.000000  0.000000  0.000000  0.000000 
 0.000000  0.000000  0.000000  0.500000  0.000000  0.000000  0.000000  0.000000  0.333333  0.000000  0.000000  0.000000  0.000000  0.000000  0.000000  0.166667  0.000000  0.000000  0.000000  0.000000 
 0.000000  0.000000  0.000000  1.000000  0.000000  0.000000  0.000000  0.000000  0.000000  0.000000  0.000000  0.000000  0.000000  0.000000  0.000000  0.000000  0.000000  0.000000  0.000000  0.000000 
 0.000000  0.000000  1.000000  0.000000  0.000000  0.000000  0.000000  0.000000  0.000000  0.000000  0.000000  0.000000  0.000000  0.000000  0.000000  0.000000  0.000000  0.000000  0.000000  0.000000 
 0.000000  0.000000  0.000000  0.000000  0.000000  0.000000  0.000000  0.166667  0.000000  0.500000  0.000000  0.000000  0.333333  0.000000  0.000000  0.000000  0.000000  0.000000  0.000000  0.000000 
 0.000000  0.000000  0.000000  0.000000  0.000000  0.000000  0.000000  0.000000  0.000000  0.833333  0.000000  0.000000  0.000000  0.000000  0.000000  0.000000  0.000000  0.000000  0.166667  0.000000 
 0.000000  0.000000  0.000000  0.000000  0.000000  0.000000  0.000000  0.000000  0.500000  0.000000  0.000000  0.000000  0.000000  0.000000  0.500000  0.000000  0.000000  0.000000  0.000000  0.000000 
 0.000000  0.000000  0.000000  0.000000  0.000000  0.000000  0.000000  0.000000  1.000000  0.000000  0.000000  0.000000  0.000000  0.000000  0.000000  0.000000  0.000000  0.000000  0.000000  0.000000 
--------------------------------------------------------------------------------

--------------------------------------------------------------------------------
	Motif IPEEDLLKK MEME-30 regular expression
--------------------------------------------------------------------------------
[AI][PS][EK]ED[LP]L[KR]K
--------------------------------------------------------------------------------


Time 192.06 secs.

********************************************************************************


********************************************************************************
SUMMARY OF MOTIFS
********************************************************************************

--------------------------------------------------------------------------------
	Combined block diagrams: non-overlapping sites with p-value < 0.0001
--------------------------------------------------------------------------------
SEQUENCE NAME            COMBINED P-VALUE  MOTIF DIAGRAM
-------------            ----------------  -------------
AALCRWGLLLALLPP                  1.00e+00  15
AAMELKVEDPFYWVS                  2.64e-04  4_[7(1.87e-12)]_2
AAPAVADARKPPSGK                  7.62e-01  15
AAPKKKGSGSGSGMS                  7.09e-01  6_[1(7.91e-10)]
AAPPSTRKDYPAAKR                  6.15e-01  15
AARKDSGSPNPARGH                  9.70e-01  15
AASNPPAQYSWLIDG                  9.00e-01  15
AASTQVCTGTDMKLR                  4.99e-06  4_[4(4.15e-09)]_2
ADGLAVIGVLMK                     9.79e-04  3_[4(4.49e-07)]
ADGYAYFLRGRLYWK                  6.78e-01  15
ADLSYTWDFGDSSGT                  1.74e-02  2_[8(1.99e-12)]_4
AEADLSYTWDFGDSS                  1.83e-04  4_[8(1.99e-12)]_2
AEEQKLISEEDLLRK                  3.81e-05  6_[30(2.01e-10)]
AEMSTPEATGMTPAE                  1.05e-05  2_[10(1.10e-14)]_1
AEVLKDAIKDLVM                    4.22e-01  13
AFCLALKILDNGEWT                  4.54e-03  6_[12(1.57e-06)]_2
AFDDIAKYFSKEEWE                  2.11e-03  2_[5(3.85e-08)]_6
AFSPAFDNLYYWDQD                  5.77e-03  [2(1.70e-08)]_3
AGMQILGVVLTLLGW                  1.67e-01  15
AITCQKPTPEKEKPD                  1.50e-01  5_[12(1.57e-06)]_3
AKCTTCVEEKDSKAR                  1.67e-01  15
ALLAGLVSLLCRHKR                  4.55e-01  15
ALNFGLGRPLPLHFL                  3.48e-04  7_[19(3.67e-08)]_1
APKEDPLKKYTFWEV                  2.04e-03  [30(9.53e-10)]_6
APSEDIWKKFELLPT                  4.93e-04  [30(9.98e-09)]_6
AQENPKMHNSEISKR                  3.31e-08  6_[15(7.29e-13)]
AQMRILKETELRKVK                  3.35e-05  3_[12(6.81e-07)]_5
ARCPSGVKPDLSYMP                  9.01e-01  15
AREIPDLLEKGERLP                  7.18e-01  15
ARGHCWGPGPTQCVN                  1.86e-04  3_[17(2.22e-17)]
ASEKIFYVYMKRKYE                  1.04e-04  3_[6(1.93e-13)]_3
ASKADGLAVIGVLMK                  4.42e-04  6_[4(4.49e-07)]
ASKERSGVSLAALKK                  3.35e-01  15
AVRPKYLLGREVTGN                  7.48e-01  15
AYSLTLQGLGISWLG                  1.57e-02  4_[16(1.73e-11)]_2
CAGSGSGSGMASAGM                  1.75e-01  2_[1(9.95e-11)]_4
CEPEAQNTTYLWWVN                  3.72e-06  [2(1.37e-12)]_3
CEPEIQNTTYLWWVN                  1.40e-08  [2(1.99e-12)]_3
CEPETQDATYLWWVN                  6.07e-06  [2(3.42e-12)]_3
CHAASNPPAQYSWFV                  5.99e-04  1_[2(3.75e-11)]_2
CHAASNPPAQYSWLI                  8.92e-04  1_[2(3.75e-11)]_2
CHSASNPSPQYSWRI                  5.20e-04  1_[2(7.42e-10)]_2
CIFPDGGPCPSGSWS                  9.86e-03  [20(1.14e-13)]_4
CNGVLQGITSWGSEP                  4.03e-01  15
CPPGKPTTSEKIHER                  6.80e-04  4_[21(2.36e-12)]_2
CPSGVKPDLSYMPIW                  4.82e-01  15
CQGGLPKEACMEISS                  1.75e-04  [25(2.73e-09)]_[11(6.92e-07)]_2
CQKPTPEKEKPDPYK                  2.19e-01  2_[12(1.57e-06)]_6
CTSPRSSDTEENVKR                  1.49e-01  15
DACIFPDGGPCPSGS                  8.56e-04  2_[20(1.14e-13)]_2
DCKFGWTGPNCERKK                  7.92e-01  15
DDIAKYFSKEEWEKM                  1.20e-02  [5(3.85e-08)]_8
DGGPCPSGSWSQKRS                  9.86e-01  15
DHILEPSIPWKS                     1.25e-03  3_[3(5.53e-11)]
DHILEPSIPWKSK                    2.14e-03  3_[3(5.53e-11)]_1
DHLLEPLLPLKSKL                   4.21e-01  3_[3(3.16e-08)]_2
DIWKKFELLPTPPLS                  1.00e+00  15
DLMLSPDDIEQWFTE                  1.29e-02  6_[5(1.34e-10)]_2
DLTLGLEPSEEEAPR                  8.31e-01  15
DNYALAVLDNGDPLN                  3.54e-01  15
DPEEDDEGSGSGSGM                  8.29e-01  15
DPSGYLAEADLSYTW                  2.00e-03  3_[2(7.69e-07)]
DPTISPSYTYYRPGV                  3.36e-01  15
DQCVACAHYKDPPFC                  2.89e-01  15
DQLGYPQHPGLNAHG                  7.27e-01  15
DSKARLVLTSGIVFV                  1.33e-01  15
DYIALNEDLRSWTAA                  1.17e-04  6_[5(1.05e-06)]_2
DYIKSYLEQASRIWS                  4.65e-04  8_[9(1.16e-09)]
EAGSGSGSGMEEPQS                  5.57e-01  2_[1(1.95e-10)]_4
EAQKRELGASLYLGW                  4.86e-04  6_[26(6.07e-11)]
EATGQFRVYPELPKP                  7.60e-01  15
EAYVMAGVGSPYVSR                  5.52e-01  15
EEAAMELKVEDPFYW                  4.33e-06  6_[7(1.87e-12)]
EGLPKPLTLRWELSS                  8.42e-01  15
EISKRLGAEWKLLSE                  8.96e-01  15
EKIFYVYMKRKYEAM                  7.04e-04  1_[6(1.93e-13)]_5
EKQPLLMEKEDYHSL                  1.19e-02  3_[12(3.25e-06)]_5
ELAALCRWGLLLALL                  9.60e-01  15
ELMTFGAKPYDGIPA                  5.83e-01  15
ELRNPFGSGSGSGMA                  2.10e-01  6_[1(9.95e-11)]
EPALGTTCYASGWGS                  9.15e-01  15
EPEPEPEPEPVKEEK                  1.74e-01  6_[18(2.12e-11)]
EPEPEPEPVKEEKLS                  4.34e-02  4_[18(2.12e-11)]_2
EPEPEPVKEEKLSPE                  5.86e-02  2_[18(2.12e-11)]_4
EPEPVKEEKLSPEPI                  9.99e-02  [18(2.12e-11)]_6
EPQISPGGLEPPSEK                  9.99e-01  15
EPRAPWIEQEGPEYW                  5.67e-01  15
EQKLISEEDLLRKRR                  6.12e-06  4_[30(2.01e-10)]_2
EQLNDSSEEEDEIDG                  8.84e-01  15
EQLQAKMPMKKEAKP                  9.48e-04  2_[3(1.75e-09)]_4
EQRRVYLEGTCVEWL                  9.30e-02  15
ERPPLENRVLTGWGL                  5.24e-02  3_[4(6.39e-05)]_3
ESISVSSEQLAQFR                   4.81e-02  14
ESTGMTPEKVPVSEV                  3.85e-01  15
ETEYHADGGKVPIKW                  2.90e-04  2_[20(6.69e-13)]_2
ETFIKNIIIQDCMWS                  5.42e-04  2_[4(7.83e-05)]_4
EVLKDAIKDLVMTKP                  6.79e-02  15
EWKLLSETEKRPFID                  3.73e-02  2_[12(2.15e-07)]_6
EYHADGGKVPIKWMA                  1.40e-03  [20(6.69e-13)]_4
FCQLAKTCPVQLWVD                  1.29e-01  15
FIDEAKRLRALHMKE                  5.91e-03  15
FPDGGPCPSGSWSQK                  1.00e+00  15
FPGSQKVLPDGQVIW                  6.40e-01  15
FPRACVSSKNLMEKE                  1.32e-03  8_[12(1.38e-09)]
FQNSTFSFRNALEGF                  2.83e-02  15
FSIALNFPGSQKVLP                  4.37e-01  15
FTCEPEAQNTTYLWW                  2.56e-08  2_[2(1.37e-12)]_1
FTCEPETQDATYLWW                  4.97e-07  2_[2(3.42e-12)]_1
FVVLHSFTDAIFDEW                  9.64e-04  15
FWQEGWSGQVYQDWL                  9.74e-01  15
GAAPQPHPPPAFSPA                  1.00e+00  15
GAPRGPHGGAASGLN                  9.95e-01  15
GAQGQFPRVCMTVDS                  1.56e-02  1_[25(3.96e-06)]_7
GAQIPEKIQKAFDDI                  3.03e-03  5_[5(3.30e-05)]_3
GCQVVQGNLELTYLP                  2.18e-02  15
GDFFISSKDLGYDYS                  7.09e-02  15
GDSGGPLVCNGVLQG                  5.02e-03  6_[4(1.91e-11)]
GEGKVTLRIRNVRFS                  1.42e-02  15
GERLPQPPICTIDVY                  1.03e-02  8_[29(8.39e-11)]
GGITGSMSLASGK                    9.14e-01  13
GGQLQPGYPALASRH                  9.87e-01  15
GGVLVHPQWVLTAAH                  9.72e-01  15
GHCWGPGPTQCVNCS                  1.44e-04  1_[17(2.22e-17)]_2
GILLVVVLGVVFGIL                  1.76e-02  4_[4(2.13e-08)]_2
GITGSMSLASGKSLL                  7.30e-01  15
GKDYIALNEDLRSWT                  1.41e-04  8_[5(1.05e-06)]
GLALIHHNTHLCFVH                  1.02e-10  4_[13(9.18e-15)]_2
GLKAKPKLKRAAP                    9.17e-01  13
GLPEGTPKDPILRS                   9.44e-01  14
GMPLNVSFTNRNYDL                  7.41e-05  15
GNIQQHTQELFISNI                  1.73e-04  2_[13(6.66e-05)]_4
GPAGQAEPDRAHYNI                  1.25e-01  15
GPLVCNGVLQGITSW                  1.29e-04  2_[4(1.91e-11)]_4
GQIFSRSASPIPR                    6.07e-01  13
GRDYWRFHPSTRRVD                  7.67e-01  15
GREIIYPNASLLIQN                  4.68e-03  15
GRLQGISPKIMPKKP                  6.05e-03  2_[25(1.76e-07)]_6
GRNECDVCTDQLFGA                  1.39e-03  5_[4(7.90e-07)]_1
GRPGAPGGSGSGP                    1.00e+00  13
GRPLPLHFLRRASKI                  7.78e-02  1_[19(3.67e-08)]_7
GSDCTTIHYNYMCNS                  4.12e-07  5_[6(2.93e-08)]_1
GSDVFDGDLGMGAAK                  7.20e-01  15
GSGLALIHHNTHLCF                  1.21e-08  6_[13(9.18e-15)]
GSGMALRVTRNSKIN                  2.38e-03  15
GSGMELAALCRWGLL                  5.45e-02  15
GSGMLLAVLYCLLWS                  2.38e-01  15
GSGMYNMMETELKPP                  3.85e-03  [1(2.42e-08)]_6
GSGSGMDLVLKRCLL                  6.30e-02  [1(1.08e-06)]_6
GSGSGMYNMMETELK                  1.14e-02  2_[1(2.42e-08)]_4
GSGSGSGMAVMAPRT                  5.67e-02  [1(9.95e-11)]_6
GSGSGSGMDLVLKRC                  1.12e-02  [1(2.59e-10)]_6
GSPSAGGHSKPPHSP                  9.60e-01  15
GSTPMFNDINIYDLF                  5.81e-05  6_[5(8.13e-06)]_2
GTLVALVGLFVLLAF                  1.98e-01  15
GVPDPSDGLSARNRQ                  9.56e-01  15
GWGLNWDLGLSQW                    8.03e-01  13
GWPTTLLVVMGTLVA                  2.70e-02  6_[4(3.35e-07)]
GYDVEKNNSRIKLGL                  5.76e-02  15
GYPALASRHWQGLPS                  5.35e-01  4_[9(6.05e-07)]_4
HADGGKVPIKWMALE                  9.50e-01  15
HAFFPKTHREGDVHF                  4.26e-06  8_[19(9.75e-10)]
HILEPSIPWKSKLLT                  3.44e-02  2_[3(5.53e-11)]_4
HLCLAATKYPLLKLL                  3.70e-01  15
HMGSGSGSGMASLSR                  7.11e-02  2_[1(9.95e-11)]_4
HSNLDHILEPSIPWK                  1.73e-01  15
HSYQEEAAMELKVED                  1.29e-02  15
HVSTAPTGSWFSA                    6.68e-01  13
IAKYFSKEEWEKMKA                  5.53e-01  15
IALNEDLRSWTAADM                  3.36e-03  4_[5(1.05e-06)]_4
IALNFPGSQKVLPDG                  7.92e-01  15
ICTIDVYMIMVKCWM                  1.11e-07  [29(8.39e-11)]_8
IDVVSVEKRQAPGKR                  3.68e-01  15
IGDFAFVTDNTYTKH                  1.50e-07  2_[2(7.09e-05)]_1
IGEVDVEQHTLAKYL                  4.51e-06  3_[5(3.27e-06)]_5
IGNKVSEQLQAKMPM                  3.54e-02  15
IITLEDSSGNLLGRN                  2.04e-01  15
IKDLVMTKPAPTC                    6.98e-01  13
IKSDLVNEEATGQFR                  2.23e-03  15
IKSYLEQASRIWSWL                  2.15e-04  6_[9(1.16e-09)]_2
ILEPSIPWKSKLLTL                  1.52e-01  1_[3(5.53e-11)]_5
ILRNQDDRELWPRKF                  1.10e-01  5_[5(1.66e-05)]_3
IMSTESITGSLGPLL                  4.77e-01  15
IPKPSPWAPKKHR                    1.00e+00  13
IQKLTGDENFTIPYW                  6.44e-09  4_[24(1.34e-14)]
IRDFYNPLVAEAQKR                  1.89e-01  15
ISDPEEDDEGSGSGS                  9.20e-01  15
ISEEDLLRKRREQLK                  2.40e-03  [30(2.01e-10)]_6
ISMYLPGAEVPEPAA                  9.89e-01  15
ISPGGLEPPSEKHFR                  4.00e-01  15
ITGAVVAAVMWRRKS                  2.18e-02  1_[27(5.88e-05)]_2
ITGYLYISAWPDSLP                  9.86e-01  15
ITTQHWLGLLGPNGT                  8.51e-01  15
KANKEILDEAYVMAG                  2.49e-09  1_[28(2.38e-16)]_2
KDAIKDLVMTKPAPT                  3.14e-01  15
KFDPVKVKALEGFPR                  2.53e-01  15
KFELLPTPPLSPSRR                  1.00e+00  15
KILDNGEWTPTLQHY                  3.40e-07  [12(1.57e-06)]_1_[22(2.84e-10)]
KLTGDENFTIPYWDW                  1.70e-07  2_[24(1.34e-14)]_2
KNLMEKECCPPWSGD                  1.34e-01  [12(1.38e-09)]_8
KNRETIEKLLSKLL                   5.76e-02  14
KPTTSEKIHERSGPK                  7.03e-05  [21(2.36e-12)]_6
KRSFVYVWKTWGQYW                  9.33e-01  15
KTEGPDSDGSGSGSG                  1.00e+00  15
KVGSGSGSGMSPLWW                  7.57e-02  2_[1(7.91e-10)]_4
LAPSTLRSLRKRRLS                  5.42e-01  15
LDHILEPSIPWKSKL                  9.76e-03  4_[3(5.53e-11)]_2
LDLLFWEQGGLCK                    5.63e-01  6_[25(7.07e-08)]
LDNGEWTPTLQHYLS                  1.34e-03  6_[22(2.84e-10)]_2
LENNEKAPKVVILKK                  4.38e-03  6_[30(1.96e-05)]
LEPSIPWKSKLL                     7.02e-02  [3(5.53e-11)]_3
LEQASRIWSWLLGAA                  1.45e-01  2_[9(1.16e-09)]_6
LGASLYLGWAASGLL                  1.33e-01  [26(6.07e-11)]_6
LGAVITGAVVAAVMW                  4.66e-02  15
LGSGAFGTVYKGIWI                  6.69e-01  15
LGWVNGLVSCALPMW                  2.03e-03  4_[24(5.39e-12)]
LIGCKPPIGEHWGKG                  8.95e-01  15
LIGSGSGSGMDLVLK                  5.03e-02  2_[1(2.59e-10)]_4
LKAKPKFTLGKRKAT                  2.28e-01  15
LKVEDPFYWVSPGVL                  5.29e-02  [7(1.87e-12)]_6
LLCVSPMCMMIEPPK                  3.47e-02  5_[11(7.15e-08)]_4
LLEDDDMGDLVDAEE                  4.78e-01  15
LLEPLLPLKSKLLTL                  6.05e-01  1_[3(3.16e-08)]_5
LLLLSGALALTQTWA                  4.31e-01  15
LLNWCMQIAKGMSYL                  6.84e-04  2_[11(7.26e-10)]_7
LLSGALALTQTWAGS                  4.15e-01  15
LLVHNLPQHLFGYSW                  8.19e-05  3_[2(1.05e-09)]
LNDHILEPSIPWKSK                  3.11e-03  5_[3(5.53e-11)]_1
LNEALELKDAQAGKE                  2.37e-01  15
LNEDLRSWTAADMAA                  1.79e-01  2_[5(1.05e-06)]_6
LPLSHMGSGSGSGMA                  1.69e-01  6_[1(9.95e-11)]
LPSETDGYVAPLTCS                  8.67e-01  15
LPTPPLSPSRRSGLC                  9.99e-01  15
LQAKMPMKKEAKPSA                  9.95e-04  [3(1.75e-09)]_6
LQGISPKIMPKKPAE                  3.52e-02  [25(1.76e-07)]_8
LQGITSWGSEPCALP                  9.15e-01  15
LQPPAPSEDIWKKFE                  3.65e-04  4_[30(9.98e-09)]_2
LRDMISMYLPGAEVP                  7.56e-01  15
LRNFSLMLLRYIGKK                  1.46e-01  15
LRNSCAGSGSGSGMA                  6.24e-02  6_[1(9.95e-11)]
LSCHAASNPPAQYSW                  7.86e-04  3_[2(3.75e-11)]
LSCHSASNPSPQYSW                  4.11e-04  3_[2(7.42e-10)]
LSGTTAAQVTTTEWV                  2.95e-03  15
LSHMGSGSGSGMASL                  6.02e-02  4_[1(9.95e-11)]_2
LSISSCLQQLSLLMW                  4.33e-02  15
LSKLLCVSPMCMMIE                  1.62e-02  8_[11(7.15e-08)]_1
LSQETFSDLWKLLPE                  6.03e-01  15
LSYTWDFGDSSGTLI                  7.14e-03  [8(1.99e-12)]_6
LTCEPEIQNTTYLWW                  1.25e-10  2_[2(1.99e-12)]_1
LTSCGSSPVPGTTDG                  9.82e-01  15
LTVSCQGGLPKEACM                  7.43e-03  4_[25(2.73e-09)]_4
LVCNGVLQGITSWGS                  4.55e-06  [4(1.91e-11)]_6
LVETRPAGDGTFQKW                  1.65e-02  15
LVGDEVELPCRISPG                  5.39e-01  15
LVRRNIFDLSAPEKD                  3.42e-01  15
LWWVNNQSLPVSPRL                  3.13e-01  15
MDDLMLSPDDIEQWF                  1.61e-02  8_[5(1.34e-10)]
MELKVEDPFYWVSPG                  3.48e-03  2_[7(1.87e-12)]_4
MESPSAPPHRWCIPW                  9.96e-01  15
MFKTEGPDSDGSGSG                  9.98e-01  15
MGRNSMKLPTLKDIR                  2.25e-01  15
MHNSEISKRLGAEWK                  1.31e-05  [15(7.29e-13)]_6
MKASEKIFYVYMKRK                  1.02e-07  5_[6(1.93e-13)]_1
MKKDKYTLPGGLLAP                  9.51e-01  15
MLDLQPETTDLYCYE                  7.18e-02  15
MLSPDDIEQWFTEDP                  9.33e-03  4_[5(1.34e-10)]_4
MPTAESTGMTPEKVP                  1.60e-06  [10(1.24e-14)]_3
MSTPEATGMTPAEVS                  5.45e-05  [10(1.10e-14)]_3
MWSGFSAAAKLVSEK                  4.39e-01  15
NAENKAKINMAGAKR                  4.51e-05  6_[6(5.29e-08)]
NGAYSLTLQGLGISW                  1.02e-03  6_[16(1.73e-11)]
NGEWTPTLQHYLSYT                  2.04e-03  4_[22(2.84e-10)]_4
NGLVSCALPMWKVTA                  1.09e-02  [24(5.39e-12)]_4
NGTPEGPLRRNPGNH                  9.11e-01  15
NKVSEQLQAKMPMKK                  3.60e-04  6_[3(1.75e-09)]
NNQLALTLIDTNRSR                  4.44e-02  15
NQAQMRILKETELRK                  3.56e-06  5_[12(6.81e-07)]_3
NQMGRNSMKLPTLKD                  3.47e-01  15
NSCAGSGSGSGMASA                  6.04e-02  4_[1(9.95e-11)]_2
NSEISKRLGAEWKLL                  9.46e-01  15
NWCMQIAKGMSYLED                  1.43e-03  [11(7.26e-10)]_9
NYVGSGSGSGMESPS                  3.48e-01  3_[1(1.95e-10)]_3
PAAKRVKLDSVRVLR                  4.65e-02  15
PAAPAPAPSWPLSSS                  1.00e+00  15
PATPLSCCTETQW                    3.50e-01  13
PDSDGSGSGSGMELA                  3.74e-01  4_[1(1.95e-10)]_2
PESLEECDSELEIKR                  4.00e-01  15
PESRLLEFYLAMPFA                  2.81e-01  15
PFGSGSGSGMAVMAP                  5.06e-02  2_[1(9.95e-11)]_4
PFTGVDDRESWPSVF                  3.31e-01  5_[5(4.13e-06)]_3
PGKPTTSEKIHERSG                  2.38e-04  2_[21(2.36e-12)]_4
PGRDRRTEEENLRKK                  2.07e-01  6_[30(6.10e-05)]
PGSGSGSGMAPAAWL                  1.75e-01  1_[1(9.95e-11)]_5
PKMHNSEISKRLGAE                  1.91e-07  2_[15(7.29e-13)]_4
PLILSRIVGGWECEK                  5.40e-01  15
PLSPSRRSGLCSPSY                  9.48e-01  15
PNVSVPSSSSTPLLY                  9.35e-01  15
PPAFSPAFDNLYYWD                  5.58e-03  2_[2(1.70e-08)]_1
PPAPSEDIWKKFELL                  2.78e-04  2_[30(9.98e-09)]_4
PPFSLSPVPTLGSRS                  9.74e-01  15
PPLSQETFSDLWKLL                  5.03e-01  15
PPRPIPKPSPWAPK                   1.00e+00  14
PPSTRKDYPAAKRVK                  4.72e-01  15
PQLPHSSSHWLRLPR                  9.15e-01  15
PQQPESLEECDSELE                  9.03e-01  15
PRPASSLRPPRCGVP                  1.00e+00  15
PSGAMPNQAQMRILK                  2.79e-03  15
PSISSNNSKPVEDKD                  4.07e-01  15
PSSSSTPLLYPSLA                   9.96e-01  14
PSTLRSLRKRRLSSP                  8.89e-01  15
PSYVAVTPFSLRGDN                  8.01e-01  15
PVLGPLVALIICYNW                  7.40e-02  15
PVSGLSIGTGRAMLG                  7.16e-01  15
QAPLPCVLWPVLP                    1.00e+00  13
QASRIWSWLLGAAMV                  4.40e-01  [9(1.16e-09)]_8
QDLLNWCMQIAKGMS                  1.01e-03  4_[11(7.26e-10)]_5
QDWLGVSRQLRTKAW                  1.66e-04  2_[14(1.02e-11)]_4
QEDEEEIDVVSVEKR                  2.93e-03  15
QEQVRQTMAEALKVW                  7.30e-02  15
QEVTAEDGTQRCEKC                  8.19e-04  15
QKHTPPAPKEDPLKK                  3.37e-02  6_[30(9.53e-10)]
QKRELGASLYLGWAA                  5.11e-04  4_[26(6.07e-11)]_2
QKTYQGSYGFRLGFL                  2.11e-01  15
QLFEDNYALAVLDNG                  5.06e-02  15
QMTFGRLQGISPKIM                  4.38e-05  6_[25(1.76e-07)]_2
QQSELQPPAPSEDIW                  8.81e-01  15
QRNPQLCYQDTILWK                  1.44e-02  15
QTYMNGSPTYSMSYS                  3.32e-10  [23(9.91e-17)]_3
QVCTGTDMKLRLPAS                  1.07e-05  [4(4.15e-09)]_6
QYAAQNRRGLDLLFW                  1.05e-02  7_[19(3.67e-08)]_1
RACVSSKNLMEKECC                  1.61e-03  6_[12(1.38e-09)]_2
RDIDFAHEAPAFLPW                  1.44e-02  15
REGDVHFDYDETWTI                  2.80e-06  [19(9.75e-10)]_[5(8.22e-05)]_1
RELGASLYLGWAASG                  2.55e-02  2_[26(6.07e-11)]_4
RFTHQSDVWSYGVTV                  2.71e-02  15
RGLDLLFWEQGGLCK                  3.27e-02  [19(3.67e-08)]_1_[25(7.07e-08)]
RKQLPEEKQPLLMEK                  6.84e-01  15
RLGAEWKLLSETEKR                  1.62e-02  6_[12(2.15e-07)]_2
RLVLTSGIVFVISGV                  7.44e-02  15
RLYWKFDPVKVKALE                  8.88e-01  15
RNQDWLGVSRQLRTK                  4.36e-05  4_[14(1.02e-11)]_2
RPGRGEPRFIAVGYV                  9.52e-01  15
RPQMTFGRLQGISPK                  1.13e-03  8_[25(1.76e-07)]
RSESGSPSAGGHSKP                  9.26e-01  15
RWGLLLALLPPGAAS                  1.00e+00  15
RYPHYSLIKPESSL                   9.70e-01  14
SDAASQKMEPRAPWI                  8.80e-01  15
SELQPPAPSEDIWKK                  2.20e-02  6_[30(9.98e-09)]
SGSWSQKRSFVYVWK                  5.27e-02  2_[2(5.44e-08)]_1
SGYLAEADLSYTWDF                  4.57e-03  1_[2(7.69e-07)]_2
SKRLGAEWKLLSETE                  4.38e-01  8_[12(2.15e-07)]
SLTLQGLGISWLGLR                  2.30e-02  2_[16(1.73e-11)]_4
SLTRTVCAGGCARCK                  3.91e-02  6_[25(2.40e-05)]_2
SPAFDNLYYWDQDPP                  8.32e-01  15
SPDDIEQWFTEDPGP                  7.96e-02  2_[5(1.34e-10)]_6
SPKANKEILDEAYVM                  4.43e-08  3_[28(2.38e-16)]
SPNVSVPSSSSTPLL                  9.99e-01  15
SPVDAAFEDAQGHIW                  6.26e-03  3_[2(5.53e-06)]
SQQGTPGMALGSMGS                  8.66e-01  15
SRIWSWLLGAAMVGA                  9.75e-01  15
SRLLEFYLAMPFATP                  3.62e-01  15
SSDYVIPIGTYGQMK                  3.69e-01  15
SSKNLMEKECCPPWS                  2.41e-02  2_[12(1.38e-09)]_6
SSQTYMNGSPTYSMS                  1.37e-08  2_[23(9.91e-17)]_1
STESITGSLGPLLDG                  9.81e-01  15
STQVCTGTDMKLRLP                  2.02e-05  2_[4(4.15e-09)]_4
STWPTTPPRPIPKPS                  1.00e+00  15
SVEKRQAPGKRSESG                  8.71e-01  15
SWSQKRSFVYVWKTW                  3.00e-02  [2(5.44e-08)]_3
SWTAADMAAQITKRK                  8.05e-11  2_[27(1.94e-16)]_1
SYLEQASRIWSWLLG                  3.03e-03  4_[9(1.16e-09)]_4
TAADMAAQITKRKWE                  3.31e-11  [27(1.94e-16)]_3
TFGRLQGISPKIMPK                  3.73e-02  4_[25(1.76e-07)]_4
TGPRGQGDGGRRKK                   9.04e-01  14
THREGDVHFDYDETW                  1.57e-04  2_[19(9.75e-10)]_6
TKNYVGSGSGSGMES                  1.01e-01  5_[1(1.95e-10)]_1
TKYPLLKLLGSTWP                   9.71e-01  14
TLLVVMGTLVALVGL                  1.35e-01  2_[4(3.35e-07)]_4
TLQGLGISWLGLRSL                  1.20e-01  [16(1.73e-11)]_6
TNPNLLSPASFFSSW                  4.86e-01  15
TNRNYDLDYDSVQPY                  1.32e-01  15
TNSLAVVSTQLIMPG                  6.70e-03  15
TPGMALGSMGSVVKS                  8.44e-01  15
TPMFNDINIYDLFVW                  3.58e-09  3_[2(2.13e-06)]
VALIGSGSGSGMDLV                  1.93e-01  4_[1(2.59e-10)]_2
VGHSFHVNFEDNDNR                  5.50e-06  [13(3.66e-05)]_6
VGPDFFGCAEPANTF                  9.41e-01  15
VGSGSGSGMESPSAP                  4.20e-01  1_[1(1.95e-10)]_5
VHNLPQHLFGYSWYK                  1.13e-03  1_[2(1.05e-09)]_2
VIGALLAVGATKVPR                  1.18e-02  15
VIWVNNTIINGSQVW                  6.32e-05  2_[4(7.02e-06)]_4
VKSITVSASGTSPGL                  2.56e-01  15
VLGGPVSGLSIGTGR                  9.91e-01  15
VLHKRTLGLSAMSTT                  3.54e-01  15
VLLLVHNLPQHLFGY                  1.85e-01  15
VLRDNIQGITKPAIR                  1.76e-02  15
VLRQISNNRKCTSPR                  8.95e-02  15
VPRNQDWLGVSRQLR                  2.44e-03  6_[14(1.02e-11)]
VQMPTAESTGMTPEK                  6.46e-06  2_[10(1.24e-14)]_1
VRFDSDAASQKMEPR                  9.26e-02  15
VSCQGGLPKEACMEI                  5.32e-04  2_[25(2.73e-09)]_[11(6.92e-07)]
VSEQLQAKMPMKKEA                  3.04e-04  4_[3(1.75e-09)]_2
VSVPSSSSTPLLYPS                  9.87e-01  15
VTELLGGDMVNQSFI                  2.36e-01  7_[5(3.53e-05)]_1
VTLALDVTNAYVVGY                  7.30e-04  15
VTLCNGTYEGLLRRN                  1.34e-04  1_[4(1.25e-07)]_5
VVAAVMWRRKSSDRK                  8.15e-01  15
VVGILLVVVLGVVFG                  6.09e-02  6_[4(2.13e-08)]
VVSVEKRQAPGKRSE                  6.07e-01  15
VVVLGVVFGILIKRR                  1.23e-05  [4(2.13e-08)]_6
VYALKRQGRTLYGFG                  3.20e-01  15
VYLEGTCVEWLRRYL                  5.08e-01  15
WGSIEPEEFLTPKKL                  5.67e-01  15
WLGVSRQLRTKAWNR                  1.03e-04  [14(1.02e-11)]_6
WQVLGGPVSGLSIGT                  9.89e-01  15
WVNGLVSCALPMWKV                  2.17e-03  2_[24(5.39e-12)]_2
YAAQNRRGLDLLFWE                  1.12e-02  6_[19(3.67e-08)]_2
YASGWGSIEPEEFLT                  9.98e-01  15
YGVTVWELMTFGAKP                  8.24e-01  15
YLAEADLSYTWDFGD                  1.39e-05  6_[8(1.99e-12)]
YLAMPFATPMEAELA                  3.88e-01  15
YNHLVTLCNGTYEGL                  3.74e-03  5_[4(1.25e-07)]_1
YQEEAAMELKVEDPF                  1.55e-01  15
YSASYSDPGSLKCPV                  9.45e-01  15
YVITTQHWLGLLGPN                  4.07e-01  15
--------------------------------------------------------------------------------

********************************************************************************


********************************************************************************
Stopped because the next motif E-value > 5.00e-02.
********************************************************************************

CPU: noble-meme.grid.gs.washington.edu

********************************************************************************
