# Supplementary material for: Reactivity Graph Yields Interpretable IgM Repertoire Signatures as Potential Tumor Biomarkers
Source: Int J Mol Sci. 2023 Jan 30;24(3):2597. doi: 10.3390/ijms24032597 (PMC9917253; doi:10.3390/ijms24032597)
Supplement: Supplementary file 1 [file ijms-24-02597-s001.zip › SupplFileS2/meme_out/meme.xml]

<?xml version='1.0' encoding='UTF-8' standalone='yes'?>
<!-- Document definition -->
<!DOCTYPE MEME[
<!ELEMENT MEME (
  training_set,
  model, 
  motifs, 
  scanned_sites_summary?
)>
<!ATTLIST MEME 
  version CDATA #REQUIRED
  release CDATA #REQUIRED
>
<!-- Training-set elements -->
<!ELEMENT training_set (alphabet, ambigs, sequence*, letter_frequencies)>
<!ATTLIST training_set primary_sequences CDATA #REQUIRED primary_count CDATA #REQUIRED primary_positions CDATA #REQUIRED
  control_sequences CDATA "" control_count CDATA "" control_positions CDATA "">
<!ELEMENT alphabet (letter*)>
<!ATTLIST alphabet name CDATA #REQUIRED>
<!ELEMENT ambigs (letter*)>
<!ELEMENT letter EMPTY>
<!ATTLIST letter id ID #REQUIRED>
<!ATTLIST letter symbol CDATA #REQUIRED>
<!ATTLIST letter equals CDATA #IMPLIED>
<!ATTLIST letter aliases CDATA #IMPLIED>
<!ATTLIST letter complement CDATA #IMPLIED>
<!ATTLIST letter name CDATA #IMPLIED>
<!ATTLIST letter colour CDATA #IMPLIED>
<!ELEMENT sequence EMPTY>
<!ATTLIST sequence id ID #REQUIRED
                   name CDATA #REQUIRED
                   length CDATA #REQUIRED
                   weight CDATA #REQUIRED
>
<!ELEMENT letter_frequencies (alphabet_array)>

<!-- Model elements -->
<!ELEMENT model (
  command_line,
  host,
  type,
  nmotifs,
  evalue_threshold,
  object_function,
  spfun,
  min_width,
  max_width,
  wg,
  ws,
  endgaps,
  minsites,
  maxsites,
  wnsites,
  spmap,
  spfuzz,
  prior,
  beta,
  maxiter,
  distance,
  num_positions,
  seed,
  hsfrac,
  searchsize,
  maxsize,
  norand,
  csites,
  strands,
  brief,
  psp_file,
  priors_file,
  reason_for_stopping,
  background_frequencies
)>
<!ELEMENT command_line (#PCDATA)*>
<!ELEMENT host (#PCDATA)*>
<!ELEMENT type (#PCDATA)*>
<!ELEMENT nmotifs (#PCDATA)*>
<!ELEMENT evalue_threshold (#PCDATA)*>
<!ELEMENT object_function (#PCDATA)*>
<!ELEMENT spfun (#PCDATA)*>
<!ELEMENT min_width (#PCDATA)*>
<!ELEMENT max_width (#PCDATA)*>
<!ELEMENT wg (#PCDATA)*>
<!ELEMENT ws (#PCDATA)*>
<!ELEMENT endgaps (#PCDATA)*>
<!ELEMENT minsites (#PCDATA)*>
<!ELEMENT maxsites (#PCDATA)*>
<!ELEMENT wnsites (#PCDATA)*>
<!ELEMENT spmap (#PCDATA)*>
<!ELEMENT spfuzz (#PCDATA)*>
<!ELEMENT prior (#PCDATA)*>
<!ELEMENT beta (#PCDATA)*>
<!ELEMENT maxiter (#PCDATA)*>
<!ELEMENT distance (#PCDATA)*>
<!ELEMENT num_positions (#PCDATA)*>
<!ELEMENT seed (#PCDATA)*>
<!ELEMENT hsfrac (#PCDATA)*>
<!ELEMENT searchsize (#PCDATA)*>
<!ELEMENT maxsize (#PCDATA)*>
<!ELEMENT norand (#PCDATA)*>
<!ELEMENT csites (#PCDATA)*>
<!ELEMENT strands (#PCDATA)*>
<!ELEMENT brief (#PCDATA)*>
<!ELEMENT psp_file (#PCDATA)*>
<!ELEMENT priors_file (#PCDATA)*>
<!ELEMENT reason_for_stopping (#PCDATA)*>
<!ELEMENT background_frequencies (alphabet_array)>
<!ATTLIST background_frequencies source CDATA #REQUIRED
		   order CDATA #REQUIRED>

<!-- Motif elements -->
<!ELEMENT motifs (motif*)>
<!ELEMENT motif (scores, probabilities, regular_expression?, contributing_sites)>
<!ATTLIST motif id ID #REQUIRED
                name CDATA #REQUIRED
                alt CDATA ""
                width CDATA #REQUIRED
                sites CDATA #REQUIRED
                ic CDATA #REQUIRED
                re CDATA #REQUIRED
                llr CDATA #REQUIRED
                p_value CDATA #REQUIRED
                e_value CDATA #REQUIRED
                bayes_threshold CDATA #REQUIRED
                elapsed_time CDATA #REQUIRED
                url CDATA ""
>
<!ELEMENT scores (alphabet_matrix)>
<!ELEMENT probabilities (alphabet_matrix)>
<!ELEMENT regular_expression (#PCDATA)*>

<!-- Contributing site elements -->
<!-- Contributing sites are motif occurences found during the motif discovery phase -->
<!ELEMENT contributing_sites (contributing_site*)>
<!ELEMENT contributing_site (left_flank, site, right_flank)>
<!ATTLIST contributing_site sequence_id IDREF #REQUIRED
                          position CDATA #REQUIRED
                          strand (plus|minus|none) 'none'
                          pvalue CDATA #REQUIRED
>
<!-- The left_flank contains the sequence for 10 bases to the left of the motif start -->
<!ELEMENT left_flank (#PCDATA)>
<!-- The site contains the sequence for the motif instance -->
<!ELEMENT site (letter_ref*)>
<!-- The right_flank contains the sequence for 10 bases to the right of the motif end -->
<!ELEMENT right_flank (#PCDATA)>

<!-- Scanned site elements -->
<!-- Scanned sites are motif occurences found during the sequence scan phase -->
<!ELEMENT scanned_sites_summary (scanned_sites*)>
<!ATTLIST scanned_sites_summary p_thresh CDATA #REQUIRED>
<!ELEMENT scanned_sites (scanned_site*)>
<!ATTLIST scanned_sites sequence_id IDREF #REQUIRED
                        pvalue CDATA #REQUIRED
                        num_sites CDATA #REQUIRED>
<!ELEMENT scanned_site EMPTY>
<!ATTLIST scanned_site  motif_id IDREF #REQUIRED
                        strand (plus|minus|none) 'none'
                        position CDATA #REQUIRED
                        pvalue CDATA #REQUIRED>

<!-- Utility elements -->
<!-- A reference to a letter in the alphabet -->
<!ELEMENT letter_ref EMPTY>
<!ATTLIST letter_ref letter_id IDREF #REQUIRED>
<!-- A alphabet-array contains one floating point value for each letter in an alphabet -->
<!ELEMENT alphabet_array (value*)>
<!ELEMENT value (#PCDATA)>
<!ATTLIST value letter_id IDREF #REQUIRED>

<!-- A alphabet_matrix contains one alphabet_array for each position in a motif -->
<!ELEMENT alphabet_matrix (alphabet_array*)>

]>
<!-- Begin document body -->
<MEME version="5.5.0" release="Wed Sep 7 14:18:26 2022 -0700">
<training_set primary_sequences="bigclq.txt" primary_count="424" primary_positions="6316" control_sequences="--none--" control_count="0" control_positions="0">
<alphabet name="Protein" like="protein">
<letter id="A" symbol="A" name="Alanine" colour="0000CC"/>
<letter id="C" symbol="C" name="Cysteine" colour="0000CC"/>
<letter id="D" symbol="D" name="Aspartic acid" colour="FF00FF"/>
<letter id="E" symbol="E" name="Glutamic acid" colour="FF00FF"/>
<letter id="F" symbol="F" name="Phenylalanine" colour="0000CC"/>
<letter id="G" symbol="G" name="Glycine" colour="FFB300"/>
<letter id="H" symbol="H" name="Histidine" colour="FFCCCC"/>
<letter id="I" symbol="I" name="Isoleucine" colour="0000CC"/>
<letter id="K" symbol="K" name="Lysine" colour="CC0000"/>
<letter id="L" symbol="L" name="Leucine" colour="0000CC"/>
<letter id="M" symbol="M" name="Methionine" colour="0000CC"/>
<letter id="N" symbol="N" name="Asparagine" colour="008000"/>
<letter id="P" symbol="P" name="Proline" colour="FFFF00"/>
<letter id="Q" symbol="Q" name="Glutamine" colour="008000"/>
<letter id="R" symbol="R" name="Arginine" colour="CC0000"/>
<letter id="S" symbol="S" name="Serine" colour="008000"/>
<letter id="T" symbol="T" name="Threonine" colour="008000"/>
<letter id="V" symbol="V" name="Valine" colour="0000CC"/>
<letter id="W" symbol="W" name="Tryptophan" colour="0000CC"/>
<letter id="Y" symbol="Y" name="Tyrosine" colour="33E6CC"/>
<letter id="X" symbol="X" aliases="*." equals="ACDEFGHIKLMNPQRSTVWY" name="Any amino acid"/>
<letter id="B" symbol="B" equals="DN" name="Asparagine or Aspartic acid"/>
<letter id="Z" symbol="Z" equals="EQ" name="Glutamine or Glutamic acid"/>
<letter id="J" symbol="J" equals="IL" name="Leucine or Isoleucine"/>
</alphabet>
<sequence id="sequence_0" name="AALCRWGLLLALLPP" length="15" weight="1.000000" />
<sequence id="sequence_1" name="AAMELKVEDPFYWVS" length="15" weight="1.000000" />
<sequence id="sequence_2" name="AAPAVADARKPPSGK" length="15" weight="1.000000" />
<sequence id="sequence_3" name="AAPKKKGSGSGSGMS" length="15" weight="1.000000" />
<sequence id="sequence_4" name="AAPPSTRKDYPAAKR" length="15" weight="1.000000" />
<sequence id="sequence_5" name="AARKDSGSPNPARGH" length="15" weight="1.000000" />
<sequence id="sequence_6" name="AASNPPAQYSWLIDG" length="15" weight="1.000000" />
<sequence id="sequence_7" name="AASTQVCTGTDMKLR" length="15" weight="1.000000" />
<sequence id="sequence_8" name="ADGLAVIGVLMK" length="12" weight="1.000000" />
<sequence id="sequence_9" name="ADGYAYFLRGRLYWK" length="15" weight="1.000000" />
<sequence id="sequence_10" name="ADLSYTWDFGDSSGT" length="15" weight="1.000000" />
<sequence id="sequence_11" name="AEADLSYTWDFGDSS" length="15" weight="1.000000" />
<sequence id="sequence_12" name="AEEQKLISEEDLLRK" length="15" weight="1.000000" />
<sequence id="sequence_13" name="AEMSTPEATGMTPAE" length="15" weight="1.000000" />
<sequence id="sequence_14" name="AEVLKDAIKDLVM" length="13" weight="1.000000" />
<sequence id="sequence_15" name="AFCLALKILDNGEWT" length="15" weight="1.000000" />
<sequence id="sequence_16" name="AFDDIAKYFSKEEWE" length="15" weight="1.000000" />
<sequence id="sequence_17" name="AFSPAFDNLYYWDQD" length="15" weight="1.000000" />
<sequence id="sequence_18" name="AGMQILGVVLTLLGW" length="15" weight="1.000000" />
<sequence id="sequence_19" name="AITCQKPTPEKEKPD" length="15" weight="1.000000" />
<sequence id="sequence_20" name="AKCTTCVEEKDSKAR" length="15" weight="1.000000" />
<sequence id="sequence_21" name="ALLAGLVSLLCRHKR" length="15" weight="1.000000" />
<sequence id="sequence_22" name="ALNFGLGRPLPLHFL" length="15" weight="1.000000" />
<sequence id="sequence_23" name="APKEDPLKKYTFWEV" length="15" weight="1.000000" />
<sequence id="sequence_24" name="APSEDIWKKFELLPT" length="15" weight="1.000000" />
<sequence id="sequence_25" name="AQENPKMHNSEISKR" length="15" weight="1.000000" />
<sequence id="sequence_26" name="AQMRILKETELRKVK" length="15" weight="1.000000" />
<sequence id="sequence_27" name="ARCPSGVKPDLSYMP" length="15" weight="1.000000" />
<sequence id="sequence_28" name="AREIPDLLEKGERLP" length="15" weight="1.000000" />
<sequence id="sequence_29" name="ARGHCWGPGPTQCVN" length="15" weight="1.000000" />
<sequence id="sequence_30" name="ASEKIFYVYMKRKYE" length="15" weight="1.000000" />
<sequence id="sequence_31" name="ASKADGLAVIGVLMK" length="15" weight="1.000000" />
<sequence id="sequence_32" name="ASKERSGVSLAALKK" length="15" weight="1.000000" />
<sequence id="sequence_33" name="AVRPKYLLGREVTGN" length="15" weight="1.000000" />
<sequence id="sequence_34" name="AYSLTLQGLGISWLG" length="15" weight="1.000000" />
<sequence id="sequence_35" name="CAGSGSGSGMASAGM" length="15" weight="1.000000" />
<sequence id="sequence_36" name="CEPEAQNTTYLWWVN" length="15" weight="1.000000" />
<sequence id="sequence_37" name="CEPEIQNTTYLWWVN" length="15" weight="1.000000" />
<sequence id="sequence_38" name="CEPETQDATYLWWVN" length="15" weight="1.000000" />
<sequence id="sequence_39" name="CHAASNPPAQYSWFV" length="15" weight="1.000000" />
<sequence id="sequence_40" name="CHAASNPPAQYSWLI" length="15" weight="1.000000" />
<sequence id="sequence_41" name="CHSASNPSPQYSWRI" length="15" weight="1.000000" />
<sequence id="sequence_42" name="CIFPDGGPCPSGSWS" length="15" weight="1.000000" />
<sequence id="sequence_43" name="CNGVLQGITSWGSEP" length="15" weight="1.000000" />
<sequence id="sequence_44" name="CPPGKPTTSEKIHER" length="15" weight="1.000000" />
<sequence id="sequence_45" name="CPSGVKPDLSYMPIW" length="15" weight="1.000000" />
<sequence id="sequence_46" name="CQGGLPKEACMEISS" length="15" weight="1.000000" />
<sequence id="sequence_47" name="CQKPTPEKEKPDPYK" length="15" weight="1.000000" />
<sequence id="sequence_48" name="CTSPRSSDTEENVKR" length="15" weight="1.000000" />
<sequence id="sequence_49" name="DACIFPDGGPCPSGS" length="15" weight="1.000000" />
<sequence id="sequence_50" name="DCKFGWTGPNCERKK" length="15" weight="1.000000" />
<sequence id="sequence_51" name="DDIAKYFSKEEWEKM" length="15" weight="1.000000" />
<sequence id="sequence_52" name="DGGPCPSGSWSQKRS" length="15" weight="1.000000" />
<sequence id="sequence_53" name="DHILEPSIPWKS" length="12" weight="1.000000" />
<sequence id="sequence_54" name="DHILEPSIPWKSK" length="13" weight="1.000000" />
<sequence id="sequence_55" name="DHLLEPLLPLKSKL" length="14" weight="1.000000" />
<sequence id="sequence_56" name="DIWKKFELLPTPPLS" length="15" weight="1.000000" />
<sequence id="sequence_57" name="DLMLSPDDIEQWFTE" length="15" weight="1.000000" />
<sequence id="sequence_58" name="DLTLGLEPSEEEAPR" length="15" weight="1.000000" />
<sequence id="sequence_59" name="DNYALAVLDNGDPLN" length="15" weight="1.000000" />
<sequence id="sequence_60" name="DPEEDDEGSGSGSGM" length="15" weight="1.000000" />
<sequence id="sequence_61" name="DPSGYLAEADLSYTW" length="15" weight="1.000000" />
<sequence id="sequence_62" name="DPTISPSYTYYRPGV" length="15" weight="1.000000" />
<sequence id="sequence_63" name="DQCVACAHYKDPPFC" length="15" weight="1.000000" />
<sequence id="sequence_64" name="DQLGYPQHPGLNAHG" length="15" weight="1.000000" />
<sequence id="sequence_65" name="DSKARLVLTSGIVFV" length="15" weight="1.000000" />
<sequence id="sequence_66" name="DYIALNEDLRSWTAA" length="15" weight="1.000000" />
<sequence id="sequence_67" name="DYIKSYLEQASRIWS" length="15" weight="1.000000" />
<sequence id="sequence_68" name="EAGSGSGSGMEEPQS" length="15" weight="1.000000" />
<sequence id="sequence_69" name="EAQKRELGASLYLGW" length="15" weight="1.000000" />
<sequence id="sequence_70" name="EATGQFRVYPELPKP" length="15" weight="1.000000" />
<sequence id="sequence_71" name="EAYVMAGVGSPYVSR" length="15" weight="1.000000" />
<sequence id="sequence_72" name="EEAAMELKVEDPFYW" length="15" weight="1.000000" />
<sequence id="sequence_73" name="EGLPKPLTLRWELSS" length="15" weight="1.000000" />
<sequence id="sequence_74" name="EISKRLGAEWKLLSE" length="15" weight="1.000000" />
<sequence id="sequence_75" name="EKIFYVYMKRKYEAM" length="15" weight="1.000000" />
<sequence id="sequence_76" name="EKQPLLMEKEDYHSL" length="15" weight="1.000000" />
<sequence id="sequence_77" name="ELAALCRWGLLLALL" length="15" weight="1.000000" />
<sequence id="sequence_78" name="ELMTFGAKPYDGIPA" length="15" weight="1.000000" />
<sequence id="sequence_79" name="ELRNPFGSGSGSGMA" length="15" weight="1.000000" />
<sequence id="sequence_80" name="EPALGTTCYASGWGS" length="15" weight="1.000000" />
<sequence id="sequence_81" name="EPEPEPEPEPVKEEK" length="15" weight="1.000000" />
<sequence id="sequence_82" name="EPEPEPEPVKEEKLS" length="15" weight="1.000000" />
<sequence id="sequence_83" name="EPEPEPVKEEKLSPE" length="15" weight="1.000000" />
<sequence id="sequence_84" name="EPEPVKEEKLSPEPI" length="15" weight="1.000000" />
<sequence id="sequence_85" name="EPQISPGGLEPPSEK" length="15" weight="1.000000" />
<sequence id="sequence_86" name="EPRAPWIEQEGPEYW" length="15" weight="1.000000" />
<sequence id="sequence_87" name="EQKLISEEDLLRKRR" length="15" weight="1.000000" />
<sequence id="sequence_88" name="EQLNDSSEEEDEIDG" length="15" weight="1.000000" />
<sequence id="sequence_89" name="EQLQAKMPMKKEAKP" length="15" weight="1.000000" />
<sequence id="sequence_90" name="EQRRVYLEGTCVEWL" length="15" weight="1.000000" />
<sequence id="sequence_91" name="ERPPLENRVLTGWGL" length="15" weight="1.000000" />
<sequence id="sequence_92" name="ESISVSSEQLAQFR" length="14" weight="1.000000" />
<sequence id="sequence_93" name="ESTGMTPEKVPVSEV" length="15" weight="1.000000" />
<sequence id="sequence_94" name="ETEYHADGGKVPIKW" length="15" weight="1.000000" />
<sequence id="sequence_95" name="ETFIKNIIIQDCMWS" length="15" weight="1.000000" />
<sequence id="sequence_96" name="EVLKDAIKDLVMTKP" length="15" weight="1.000000" />
<sequence id="sequence_97" name="EWKLLSETEKRPFID" length="15" weight="1.000000" />
<sequence id="sequence_98" name="EYHADGGKVPIKWMA" length="15" weight="1.000000" />
<sequence id="sequence_99" name="FCQLAKTCPVQLWVD" length="15" weight="1.000000" />
<sequence id="sequence_100" name="FIDEAKRLRALHMKE" length="15" weight="1.000000" />
<sequence id="sequence_101" name="FPDGGPCPSGSWSQK" length="15" weight="1.000000" />
<sequence id="sequence_102" name="FPGSQKVLPDGQVIW" length="15" weight="1.000000" />
<sequence id="sequence_103" name="FPRACVSSKNLMEKE" length="15" weight="1.000000" />
<sequence id="sequence_104" name="FQNSTFSFRNALEGF" length="15" weight="1.000000" />
<sequence id="sequence_105" name="FSIALNFPGSQKVLP" length="15" weight="1.000000" />
<sequence id="sequence_106" name="FTCEPEAQNTTYLWW" length="15" weight="1.000000" />
<sequence id="sequence_107" name="FTCEPETQDATYLWW" length="15" weight="1.000000" />
<sequence id="sequence_108" name="FVVLHSFTDAIFDEW" length="15" weight="1.000000" />
<sequence id="sequence_109" name="FWQEGWSGQVYQDWL" length="15" weight="1.000000" />
<sequence id="sequence_110" name="GAAPQPHPPPAFSPA" length="15" weight="1.000000" />
<sequence id="sequence_111" name="GAPRGPHGGAASGLN" length="15" weight="1.000000" />
<sequence id="sequence_112" name="GAQGQFPRVCMTVDS" length="15" weight="1.000000" />
<sequence id="sequence_113" name="GAQIPEKIQKAFDDI" length="15" weight="1.000000" />
<sequence id="sequence_114" name="GCQVVQGNLELTYLP" length="15" weight="1.000000" />
<sequence id="sequence_115" name="GDFFISSKDLGYDYS" length="15" weight="1.000000" />
<sequence id="sequence_116" name="GDSGGPLVCNGVLQG" length="15" weight="1.000000" />
<sequence id="sequence_117" name="GEGKVTLRIRNVRFS" length="15" weight="1.000000" />
<sequence id="sequence_118" name="GERLPQPPICTIDVY" length="15" weight="1.000000" />
<sequence id="sequence_119" name="GGITGSMSLASGK" length="13" weight="1.000000" />
<sequence id="sequence_120" name="GGQLQPGYPALASRH" length="15" weight="1.000000" />
<sequence id="sequence_121" name="GGVLVHPQWVLTAAH" length="15" weight="1.000000" />
<sequence id="sequence_122" name="GHCWGPGPTQCVNCS" length="15" weight="1.000000" />
<sequence id="sequence_123" name="GILLVVVLGVVFGIL" length="15" weight="1.000000" />
<sequence id="sequence_124" name="GITGSMSLASGKSLL" length="15" weight="1.000000" />
<sequence id="sequence_125" name="GKDYIALNEDLRSWT" length="15" weight="1.000000" />
<sequence id="sequence_126" name="GLALIHHNTHLCFVH" length="15" weight="1.000000" />
<sequence id="sequence_127" name="GLKAKPKLKRAAP" length="13" weight="1.000000" />
<sequence id="sequence_128" name="GLPEGTPKDPILRS" length="14" weight="1.000000" />
<sequence id="sequence_129" name="GMPLNVSFTNRNYDL" length="15" weight="1.000000" />
<sequence id="sequence_130" name="GNIQQHTQELFISNI" length="15" weight="1.000000" />
<sequence id="sequence_131" name="GPAGQAEPDRAHYNI" length="15" weight="1.000000" />
<sequence id="sequence_132" name="GPLVCNGVLQGITSW" length="15" weight="1.000000" />
<sequence id="sequence_133" name="GQIFSRSASPIPR" length="13" weight="1.000000" />
<sequence id="sequence_134" name="GRDYWRFHPSTRRVD" length="15" weight="1.000000" />
<sequence id="sequence_135" name="GREIIYPNASLLIQN" length="15" weight="1.000000" />
<sequence id="sequence_136" name="GRLQGISPKIMPKKP" length="15" weight="1.000000" />
<sequence id="sequence_137" name="GRNECDVCTDQLFGA" length="15" weight="1.000000" />
<sequence id="sequence_138" name="GRPGAPGGSGSGP" length="13" weight="1.000000" />
<sequence id="sequence_139" name="GRPLPLHFLRRASKI" length="15" weight="1.000000" />
<sequence id="sequence_140" name="GSDCTTIHYNYMCNS" length="15" weight="1.000000" />
<sequence id="sequence_141" name="GSDVFDGDLGMGAAK" length="15" weight="1.000000" />
<sequence id="sequence_142" name="GSGLALIHHNTHLCF" length="15" weight="1.000000" />
<sequence id="sequence_143" name="GSGMALRVTRNSKIN" length="15" weight="1.000000" />
<sequence id="sequence_144" name="GSGMELAALCRWGLL" length="15" weight="1.000000" />
<sequence id="sequence_145" name="GSGMLLAVLYCLLWS" length="15" weight="1.000000" />
<sequence id="sequence_146" name="GSGMYNMMETELKPP" length="15" weight="1.000000" />
<sequence id="sequence_147" name="GSGSGMDLVLKRCLL" length="15" weight="1.000000" />
<sequence id="sequence_148" name="GSGSGMYNMMETELK" length="15" weight="1.000000" />
<sequence id="sequence_149" name="GSGSGSGMAVMAPRT" length="15" weight="1.000000" />
<sequence id="sequence_150" name="GSGSGSGMDLVLKRC" length="15" weight="1.000000" />
<sequence id="sequence_151" name="GSPSAGGHSKPPHSP" length="15" weight="1.000000" />
<sequence id="sequence_152" name="GSTPMFNDINIYDLF" length="15" weight="1.000000" />
<sequence id="sequence_153" name="GTLVALVGLFVLLAF" length="15" weight="1.000000" />
<sequence id="sequence_154" name="GVPDPSDGLSARNRQ" length="15" weight="1.000000" />
<sequence id="sequence_155" name="GWGLNWDLGLSQW" length="13" weight="1.000000" />
<sequence id="sequence_156" name="GWPTTLLVVMGTLVA" length="15" weight="1.000000" />
<sequence id="sequence_157" name="GYDVEKNNSRIKLGL" length="15" weight="1.000000" />
<sequence id="sequence_158" name="GYPALASRHWQGLPS" length="15" weight="1.000000" />
<sequence id="sequence_159" name="HADGGKVPIKWMALE" length="15" weight="1.000000" />
<sequence id="sequence_160" name="HAFFPKTHREGDVHF" length="15" weight="1.000000" />
<sequence id="sequence_161" name="HILEPSIPWKSKLLT" length="15" weight="1.000000" />
<sequence id="sequence_162" name="HLCLAATKYPLLKLL" length="15" weight="1.000000" />
<sequence id="sequence_163" name="HMGSGSGSGMASLSR" length="15" weight="1.000000" />
<sequence id="sequence_164" name="HSNLDHILEPSIPWK" length="15" weight="1.000000" />
<sequence id="sequence_165" name="HSYQEEAAMELKVED" length="15" weight="1.000000" />
<sequence id="sequence_166" name="HVSTAPTGSWFSA" length="13" weight="1.000000" />
<sequence id="sequence_167" name="IAKYFSKEEWEKMKA" length="15" weight="1.000000" />
<sequence id="sequence_168" name="IALNEDLRSWTAADM" length="15" weight="1.000000" />
<sequence id="sequence_169" name="IALNFPGSQKVLPDG" length="15" weight="1.000000" />
<sequence id="sequence_170" name="ICTIDVYMIMVKCWM" length="15" weight="1.000000" />
<sequence id="sequence_171" name="IDVVSVEKRQAPGKR" length="15" weight="1.000000" />
<sequence id="sequence_172" name="IGDFAFVTDNTYTKH" length="15" weight="1.000000" />
<sequence id="sequence_173" name="IGEVDVEQHTLAKYL" length="15" weight="1.000000" />
<sequence id="sequence_174" name="IGNKVSEQLQAKMPM" length="15" weight="1.000000" />
<sequence id="sequence_175" name="IITLEDSSGNLLGRN" length="15" weight="1.000000" />
<sequence id="sequence_176" name="IKDLVMTKPAPTC" length="13" weight="1.000000" />
<sequence id="sequence_177" name="IKSDLVNEEATGQFR" length="15" weight="1.000000" />
<sequence id="sequence_178" name="IKSYLEQASRIWSWL" length="15" weight="1.000000" />
<sequence id="sequence_179" name="ILEPSIPWKSKLLTL" length="15" weight="1.000000" />
<sequence id="sequence_180" name="ILRNQDDRELWPRKF" length="15" weight="1.000000" />
<sequence id="sequence_181" name="IMSTESITGSLGPLL" length="15" weight="1.000000" />
<sequence id="sequence_182" name="IPKPSPWAPKKHR" length="13" weight="1.000000" />
<sequence id="sequence_183" name="IQKLTGDENFTIPYW" length="15" weight="1.000000" />
<sequence id="sequence_184" name="IRDFYNPLVAEAQKR" length="15" weight="1.000000" />
<sequence id="sequence_185" name="ISDPEEDDEGSGSGS" length="15" weight="1.000000" />
<sequence id="sequence_186" name="ISEEDLLRKRREQLK" length="15" weight="1.000000" />
<sequence id="sequence_187" name="ISMYLPGAEVPEPAA" length="15" weight="1.000000" />
<sequence id="sequence_188" name="ISPGGLEPPSEKHFR" length="15" weight="1.000000" />
<sequence id="sequence_189" name="ITGAVVAAVMWRRKS" length="15" weight="1.000000" />
<sequence id="sequence_190" name="ITGYLYISAWPDSLP" length="15" weight="1.000000" />
<sequence id="sequence_191" name="ITTQHWLGLLGPNGT" length="15" weight="1.000000" />
<sequence id="sequence_192" name="KANKEILDEAYVMAG" length="15" weight="1.000000" />
<sequence id="sequence_193" name="KDAIKDLVMTKPAPT" length="15" weight="1.000000" />
<sequence id="sequence_194" name="KFDPVKVKALEGFPR" length="15" weight="1.000000" />
<sequence id="sequence_195" name="KFELLPTPPLSPSRR" length="15" weight="1.000000" />
<sequence id="sequence_196" name="KILDNGEWTPTLQHY" length="15" weight="1.000000" />
<sequence id="sequence_197" name="KLTGDENFTIPYWDW" length="15" weight="1.000000" />
<sequence id="sequence_198" name="KNLMEKECCPPWSGD" length="15" weight="1.000000" />
<sequence id="sequence_199" name="KNRETIEKLLSKLL" length="14" weight="1.000000" />
<sequence id="sequence_200" name="KPTTSEKIHERSGPK" length="15" weight="1.000000" />
<sequence id="sequence_201" name="KRSFVYVWKTWGQYW" length="15" weight="1.000000" />
<sequence id="sequence_202" name="KTEGPDSDGSGSGSG" length="15" weight="1.000000" />
<sequence id="sequence_203" name="KVGSGSGSGMSPLWW" length="15" weight="1.000000" />
<sequence id="sequence_204" name="LAPSTLRSLRKRRLS" length="15" weight="1.000000" />
<sequence id="sequence_205" name="LDHILEPSIPWKSKL" length="15" weight="1.000000" />
<sequence id="sequence_206" name="LDLLFWEQGGLCK" length="13" weight="1.000000" />
<sequence id="sequence_207" name="LDNGEWTPTLQHYLS" length="15" weight="1.000000" />
<sequence id="sequence_208" name="LENNEKAPKVVILKK" length="15" weight="1.000000" />
<sequence id="sequence_209" name="LEPSIPWKSKLL" length="12" weight="1.000000" />
<sequence id="sequence_210" name="LEQASRIWSWLLGAA" length="15" weight="1.000000" />
<sequence id="sequence_211" name="LGASLYLGWAASGLL" length="15" weight="1.000000" />
<sequence id="sequence_212" name="LGAVITGAVVAAVMW" length="15" weight="1.000000" />
<sequence id="sequence_213" name="LGSGAFGTVYKGIWI" length="15" weight="1.000000" />
<sequence id="sequence_214" name="LGWVNGLVSCALPMW" length="15" weight="1.000000" />
<sequence id="sequence_215" name="LIGCKPPIGEHWGKG" length="15" weight="1.000000" />
<sequence id="sequence_216" name="LIGSGSGSGMDLVLK" length="15" weight="1.000000" />
<sequence id="sequence_217" name="LKAKPKFTLGKRKAT" length="15" weight="1.000000" />
<sequence id="sequence_218" name="LKVEDPFYWVSPGVL" length="15" weight="1.000000" />
<sequence id="sequence_219" name="LLCVSPMCMMIEPPK" length="15" weight="1.000000" />
<sequence id="sequence_220" name="LLEDDDMGDLVDAEE" length="15" weight="1.000000" />
<sequence id="sequence_221" name="LLEPLLPLKSKLLTL" length="15" weight="1.000000" />
<sequence id="sequence_222" name="LLLLSGALALTQTWA" length="15" weight="1.000000" />
<sequence id="sequence_223" name="LLNWCMQIAKGMSYL" length="15" weight="1.000000" />
<sequence id="sequence_224" name="LLSGALALTQTWAGS" length="15" weight="1.000000" />
<sequence id="sequence_225" name="LLVHNLPQHLFGYSW" length="15" weight="1.000000" />
<sequence id="sequence_226" name="LNDHILEPSIPWKSK" length="15" weight="1.000000" />
<sequence id="sequence_227" name="LNEALELKDAQAGKE" length="15" weight="1.000000" />
<sequence id="sequence_228" name="LNEDLRSWTAADMAA" length="15" weight="1.000000" />
<sequence id="sequence_229" name="LPLSHMGSGSGSGMA" length="15" weight="1.000000" />
<sequence id="sequence_230" name="LPSETDGYVAPLTCS" length="15" weight="1.000000" />
<sequence id="sequence_231" name="LPTPPLSPSRRSGLC" length="15" weight="1.000000" />
<sequence id="sequence_232" name="LQAKMPMKKEAKPSA" length="15" weight="1.000000" />
<sequence id="sequence_233" name="LQGISPKIMPKKPAE" length="15" weight="1.000000" />
<sequence id="sequence_234" name="LQGITSWGSEPCALP" length="15" weight="1.000000" />
<sequence id="sequence_235" name="LQPPAPSEDIWKKFE" length="15" weight="1.000000" />
<sequence id="sequence_236" name="LRDMISMYLPGAEVP" length="15" weight="1.000000" />
<sequence id="sequence_237" name="LRNFSLMLLRYIGKK" length="15" weight="1.000000" />
<sequence id="sequence_238" name="LRNSCAGSGSGSGMA" length="15" weight="1.000000" />
<sequence id="sequence_239" name="LSCHAASNPPAQYSW" length="15" weight="1.000000" />
<sequence id="sequence_240" name="LSCHSASNPSPQYSW" length="15" weight="1.000000" />
<sequence id="sequence_241" name="LSGTTAAQVTTTEWV" length="15" weight="1.000000" />
<sequence id="sequence_242" name="LSHMGSGSGSGMASL" length="15" weight="1.000000" />
<sequence id="sequence_243" name="LSISSCLQQLSLLMW" length="15" weight="1.000000" />
<sequence id="sequence_244" name="LSKLLCVSPMCMMIE" length="15" weight="1.000000" />
<sequence id="sequence_245" name="LSQETFSDLWKLLPE" length="15" weight="1.000000" />
<sequence id="sequence_246" name="LSYTWDFGDSSGTLI" length="15" weight="1.000000" />
<sequence id="sequence_247" name="LTCEPEIQNTTYLWW" length="15" weight="1.000000" />
<sequence id="sequence_248" name="LTSCGSSPVPGTTDG" length="15" weight="1.000000" />
<sequence id="sequence_249" name="LTVSCQGGLPKEACM" length="15" weight="1.000000" />
<sequence id="sequence_250" name="LVCNGVLQGITSWGS" length="15" weight="1.000000" />
<sequence id="sequence_251" name="LVETRPAGDGTFQKW" length="15" weight="1.000000" />
<sequence id="sequence_252" name="LVGDEVELPCRISPG" length="15" weight="1.000000" />
<sequence id="sequence_253" name="LVRRNIFDLSAPEKD" length="15" weight="1.000000" />
<sequence id="sequence_254" name="LWWVNNQSLPVSPRL" length="15" weight="1.000000" />
<sequence id="sequence_255" name="MDDLMLSPDDIEQWF" length="15" weight="1.000000" />
<sequence id="sequence_256" name="MELKVEDPFYWVSPG" length="15" weight="1.000000" />
<sequence id="sequence_257" name="MESPSAPPHRWCIPW" length="15" weight="1.000000" />
<sequence id="sequence_258" name="MFKTEGPDSDGSGSG" length="15" weight="1.000000" />
<sequence id="sequence_259" name="MGRNSMKLPTLKDIR" length="15" weight="1.000000" />
<sequence id="sequence_260" name="MHNSEISKRLGAEWK" length="15" weight="1.000000" />
<sequence id="sequence_261" name="MKASEKIFYVYMKRK" length="15" weight="1.000000" />
<sequence id="sequence_262" name="MKKDKYTLPGGLLAP" length="15" weight="1.000000" />
<sequence id="sequence_263" name="MLDLQPETTDLYCYE" length="15" weight="1.000000" />
<sequence id="sequence_264" name="MLSPDDIEQWFTEDP" length="15" weight="1.000000" />
<sequence id="sequence_265" name="MPTAESTGMTPEKVP" length="15" weight="1.000000" />
<sequence id="sequence_266" name="MSTPEATGMTPAEVS" length="15" weight="1.000000" />
<sequence id="sequence_267" name="MWSGFSAAAKLVSEK" length="15" weight="1.000000" />
<sequence id="sequence_268" name="NAENKAKINMAGAKR" length="15" weight="1.000000" />
<sequence id="sequence_269" name="NGAYSLTLQGLGISW" length="15" weight="1.000000" />
<sequence id="sequence_270" name="NGEWTPTLQHYLSYT" length="15" weight="1.000000" />
<sequence id="sequence_271" name="NGLVSCALPMWKVTA" length="15" weight="1.000000" />
<sequence id="sequence_272" name="NGTPEGPLRRNPGNH" length="15" weight="1.000000" />
<sequence id="sequence_273" name="NKVSEQLQAKMPMKK" length="15" weight="1.000000" />
<sequence id="sequence_274" name="NNQLALTLIDTNRSR" length="15" weight="1.000000" />
<sequence id="sequence_275" name="NQAQMRILKETELRK" length="15" weight="1.000000" />
<sequence id="sequence_276" name="NQMGRNSMKLPTLKD" length="15" weight="1.000000" />
<sequence id="sequence_277" name="NSCAGSGSGSGMASA" length="15" weight="1.000000" />
<sequence id="sequence_278" name="NSEISKRLGAEWKLL" length="15" weight="1.000000" />
<sequence id="sequence_279" name="NWCMQIAKGMSYLED" length="15" weight="1.000000" />
<sequence id="sequence_280" name="NYVGSGSGSGMESPS" length="15" weight="1.000000" />
<sequence id="sequence_281" name="PAAKRVKLDSVRVLR" length="15" weight="1.000000" />
<sequence id="sequence_282" name="PAAPAPAPSWPLSSS" length="15" weight="1.000000" />
<sequence id="sequence_283" name="PATPLSCCTETQW" length="13" weight="1.000000" />
<sequence id="sequence_284" name="PDSDGSGSGSGMELA" length="15" weight="1.000000" />
<sequence id="sequence_285" name="PESLEECDSELEIKR" length="15" weight="1.000000" />
<sequence id="sequence_286" name="PESRLLEFYLAMPFA" length="15" weight="1.000000" />
<sequence id="sequence_287" name="PFGSGSGSGMAVMAP" length="15" weight="1.000000" />
<sequence id="sequence_288" name="PFTGVDDRESWPSVF" length="15" weight="1.000000" />
<sequence id="sequence_289" name="PGKPTTSEKIHERSG" length="15" weight="1.000000" />
<sequence id="sequence_290" name="PGRDRRTEEENLRKK" length="15" weight="1.000000" />
<sequence id="sequence_291" name="PGSGSGSGMAPAAWL" length="15" weight="1.000000" />
<sequence id="sequence_292" name="PKMHNSEISKRLGAE" length="15" weight="1.000000" />
<sequence id="sequence_293" name="PLILSRIVGGWECEK" length="15" weight="1.000000" />
<sequence id="sequence_294" name="PLSPSRRSGLCSPSY" length="15" weight="1.000000" />
<sequence id="sequence_295" name="PNVSVPSSSSTPLLY" length="15" weight="1.000000" />
<sequence id="sequence_296" name="PPAFSPAFDNLYYWD" length="15" weight="1.000000" />
<sequence id="sequence_297" name="PPAPSEDIWKKFELL" length="15" weight="1.000000" />
<sequence id="sequence_298" name="PPFSLSPVPTLGSRS" length="15" weight="1.000000" />
<sequence id="sequence_299" name="PPLSQETFSDLWKLL" length="15" weight="1.000000" />
<sequence id="sequence_300" name="PPRPIPKPSPWAPK" length="14" weight="1.000000" />
<sequence id="sequence_301" name="PPSTRKDYPAAKRVK" length="15" weight="1.000000" />
<sequence id="sequence_302" name="PQLPHSSSHWLRLPR" length="15" weight="1.000000" />
<sequence id="sequence_303" name="PQQPESLEECDSELE" length="15" weight="1.000000" />
<sequence id="sequence_304" name="PRPASSLRPPRCGVP" length="15" weight="1.000000" />
<sequence id="sequence_305" name="PSGAMPNQAQMRILK" length="15" weight="1.000000" />
<sequence id="sequence_306" name="PSISSNNSKPVEDKD" length="15" weight="1.000000" />
<sequence id="sequence_307" name="PSSSSTPLLYPSLA" length="14" weight="1.000000" />
<sequence id="sequence_308" name="PSTLRSLRKRRLSSP" length="15" weight="1.000000" />
<sequence id="sequence_309" name="PSYVAVTPFSLRGDN" length="15" weight="1.000000" />
<sequence id="sequence_310" name="PVLGPLVALIICYNW" length="15" weight="1.000000" />
<sequence id="sequence_311" name="PVSGLSIGTGRAMLG" length="15" weight="1.000000" />
<sequence id="sequence_312" name="QAPLPCVLWPVLP" length="13" weight="1.000000" />
<sequence id="sequence_313" name="QASRIWSWLLGAAMV" length="15" weight="1.000000" />
<sequence id="sequence_314" name="QDLLNWCMQIAKGMS" length="15" weight="1.000000" />
<sequence id="sequence_315" name="QDWLGVSRQLRTKAW" length="15" weight="1.000000" />
<sequence id="sequence_316" name="QEDEEEIDVVSVEKR" length="15" weight="1.000000" />
<sequence id="sequence_317" name="QEQVRQTMAEALKVW" length="15" weight="1.000000" />
<sequence id="sequence_318" name="QEVTAEDGTQRCEKC" length="15" weight="1.000000" />
<sequence id="sequence_319" name="QKHTPPAPKEDPLKK" length="15" weight="1.000000" />
<sequence id="sequence_320" name="QKRELGASLYLGWAA" length="15" weight="1.000000" />
<sequence id="sequence_321" name="QKTYQGSYGFRLGFL" length="15" weight="1.000000" />
<sequence id="sequence_322" name="QLFEDNYALAVLDNG" length="15" weight="1.000000" />
<sequence id="sequence_323" name="QMTFGRLQGISPKIM" length="15" weight="1.000000" />
<sequence id="sequence_324" name="QQSELQPPAPSEDIW" length="15" weight="1.000000" />
<sequence id="sequence_325" name="QRNPQLCYQDTILWK" length="15" weight="1.000000" />
<sequence id="sequence_326" name="QTYMNGSPTYSMSYS" length="15" weight="1.000000" />
<sequence id="sequence_327" name="QVCTGTDMKLRLPAS" length="15" weight="1.000000" />
<sequence id="sequence_328" name="QYAAQNRRGLDLLFW" length="15" weight="1.000000" />
<sequence id="sequence_329" name="RACVSSKNLMEKECC" length="15" weight="1.000000" />
<sequence id="sequence_330" name="RDIDFAHEAPAFLPW" length="15" weight="1.000000" />
<sequence id="sequence_331" name="REGDVHFDYDETWTI" length="15" weight="1.000000" />
<sequence id="sequence_332" name="RELGASLYLGWAASG" length="15" weight="1.000000" />
<sequence id="sequence_333" name="RFTHQSDVWSYGVTV" length="15" weight="1.000000" />
<sequence id="sequence_334" name="RGLDLLFWEQGGLCK" length="15" weight="1.000000" />
<sequence id="sequence_335" name="RKQLPEEKQPLLMEK" length="15" weight="1.000000" />
<sequence id="sequence_336" name="RLGAEWKLLSETEKR" length="15" weight="1.000000" />
<sequence id="sequence_337" name="RLVLTSGIVFVISGV" length="15" weight="1.000000" />
<sequence id="sequence_338" name="RLYWKFDPVKVKALE" length="15" weight="1.000000" />
<sequence id="sequence_339" name="RNQDWLGVSRQLRTK" length="15" weight="1.000000" />
<sequence id="sequence_340" name="RPGRGEPRFIAVGYV" length="15" weight="1.000000" />
<sequence id="sequence_341" name="RPQMTFGRLQGISPK" length="15" weight="1.000000" />
<sequence id="sequence_342" name="RSESGSPSAGGHSKP" length="15" weight="1.000000" />
<sequence id="sequence_343" name="RWGLLLALLPPGAAS" length="15" weight="1.000000" />
<sequence id="sequence_344" name="RYPHYSLIKPESSL" length="14" weight="1.000000" />
<sequence id="sequence_345" name="SDAASQKMEPRAPWI" length="15" weight="1.000000" />
<sequence id="sequence_346" name="SELQPPAPSEDIWKK" length="15" weight="1.000000" />
<sequence id="sequence_347" name="SGSWSQKRSFVYVWK" length="15" weight="1.000000" />
<sequence id="sequence_348" name="SGYLAEADLSYTWDF" length="15" weight="1.000000" />
<sequence id="sequence_349" name="SKRLGAEWKLLSETE" length="15" weight="1.000000" />
<sequence id="sequence_350" name="SLTLQGLGISWLGLR" length="15" weight="1.000000" />
<sequence id="sequence_351" name="SLTRTVCAGGCARCK" length="15" weight="1.000000" />
<sequence id="sequence_352" name="SPAFDNLYYWDQDPP" length="15" weight="1.000000" />
<sequence id="sequence_353" name="SPDDIEQWFTEDPGP" length="15" weight="1.000000" />
<sequence id="sequence_354" name="SPKANKEILDEAYVM" length="15" weight="1.000000" />
<sequence id="sequence_355" name="SPNVSVPSSSSTPLL" length="15" weight="1.000000" />
<sequence id="sequence_356" name="SPVDAAFEDAQGHIW" length="15" weight="1.000000" />
<sequence id="sequence_357" name="SQQGTPGMALGSMGS" length="15" weight="1.000000" />
<sequence id="sequence_358" name="SRIWSWLLGAAMVGA" length="15" weight="1.000000" />
<sequence id="sequence_359" name="SRLLEFYLAMPFATP" length="15" weight="1.000000" />
<sequence id="sequence_360" name="SSDYVIPIGTYGQMK" length="15" weight="1.000000" />
<sequence id="sequence_361" name="SSKNLMEKECCPPWS" length="15" weight="1.000000" />
<sequence id="sequence_362" name="SSQTYMNGSPTYSMS" length="15" weight="1.000000" />
<sequence id="sequence_363" name="STESITGSLGPLLDG" length="15" weight="1.000000" />
<sequence id="sequence_364" name="STQVCTGTDMKLRLP" length="15" weight="1.000000" />
<sequence id="sequence_365" name="STWPTTPPRPIPKPS" length="15" weight="1.000000" />
<sequence id="sequence_366" name="SVEKRQAPGKRSESG" length="15" weight="1.000000" />
<sequence id="sequence_367" name="SWSQKRSFVYVWKTW" length="15" weight="1.000000" />
<sequence id="sequence_368" name="SWTAADMAAQITKRK" length="15" weight="1.000000" />
<sequence id="sequence_369" name="SYLEQASRIWSWLLG" length="15" weight="1.000000" />
<sequence id="sequence_370" name="TAADMAAQITKRKWE" length="15" weight="1.000000" />
<sequence id="sequence_371" name="TFGRLQGISPKIMPK" length="15" weight="1.000000" />
<sequence id="sequence_372" name="TGPRGQGDGGRRKK" length="14" weight="1.000000" />
<sequence id="sequence_373" name="THREGDVHFDYDETW" length="15" weight="1.000000" />
<sequence id="sequence_374" name="TKNYVGSGSGSGMES" length="15" weight="1.000000" />
<sequence id="sequence_375" name="TKYPLLKLLGSTWP" length="14" weight="1.000000" />
<sequence id="sequence_376" name="TLLVVMGTLVALVGL" length="15" weight="1.000000" />
<sequence id="sequence_377" name="TLQGLGISWLGLRSL" length="15" weight="1.000000" />
<sequence id="sequence_378" name="TNPNLLSPASFFSSW" length="15" weight="1.000000" />
<sequence id="sequence_379" name="TNRNYDLDYDSVQPY" length="15" weight="1.000000" />
<sequence id="sequence_380" name="TNSLAVVSTQLIMPG" length="15" weight="1.000000" />
<sequence id="sequence_381" name="TPGMALGSMGSVVKS" length="15" weight="1.000000" />
<sequence id="sequence_382" name="TPMFNDINIYDLFVW" length="15" weight="1.000000" />
<sequence id="sequence_383" name="VALIGSGSGSGMDLV" length="15" weight="1.000000" />
<sequence id="sequence_384" name="VGHSFHVNFEDNDNR" length="15" weight="1.000000" />
<sequence id="sequence_385" name="VGPDFFGCAEPANTF" length="15" weight="1.000000" />
<sequence id="sequence_386" name="VGSGSGSGMESPSAP" length="15" weight="1.000000" />
<sequence id="sequence_387" name="VHNLPQHLFGYSWYK" length="15" weight="1.000000" />
<sequence id="sequence_388" name="VIGALLAVGATKVPR" length="15" weight="1.000000" />
<sequence id="sequence_389" name="VIWVNNTIINGSQVW" length="15" weight="1.000000" />
<sequence id="sequence_390" name="VKSITVSASGTSPGL" length="15" weight="1.000000" />
<sequence id="sequence_391" name="VLGGPVSGLSIGTGR" length="15" weight="1.000000" />
<sequence id="sequence_392" name="VLHKRTLGLSAMSTT" length="15" weight="1.000000" />
<sequence id="sequence_393" name="VLLLVHNLPQHLFGY" length="15" weight="1.000000" />
<sequence id="sequence_394" name="VLRDNIQGITKPAIR" length="15" weight="1.000000" />
<sequence id="sequence_395" name="VLRQISNNRKCTSPR" length="15" weight="1.000000" />
<sequence id="sequence_396" name="VPRNQDWLGVSRQLR" length="15" weight="1.000000" />
<sequence id="sequence_397" name="VQMPTAESTGMTPEK" length="15" weight="1.000000" />
<sequence id="sequence_398" name="VRFDSDAASQKMEPR" length="15" weight="1.000000" />
<sequence id="sequence_399" name="VSCQGGLPKEACMEI" length="15" weight="1.000000" />
<sequence id="sequence_400" name="VSEQLQAKMPMKKEA" length="15" weight="1.000000" />
<sequence id="sequence_401" name="VSVPSSSSTPLLYPS" length="15" weight="1.000000" />
<sequence id="sequence_402" name="VTELLGGDMVNQSFI" length="15" weight="1.000000" />
<sequence id="sequence_403" name="VTLALDVTNAYVVGY" length="15" weight="1.000000" />
<sequence id="sequence_404" name="VTLCNGTYEGLLRRN" length="15" weight="1.000000" />
<sequence id="sequence_405" name="VVAAVMWRRKSSDRK" length="15" weight="1.000000" />
<sequence id="sequence_406" name="VVGILLVVVLGVVFG" length="15" weight="1.000000" />
<sequence id="sequence_407" name="VVSVEKRQAPGKRSE" length="15" weight="1.000000" />
<sequence id="sequence_408" name="VVVLGVVFGILIKRR" length="15" weight="1.000000" />
<sequence id="sequence_409" name="VYALKRQGRTLYGFG" length="15" weight="1.000000" />
<sequence id="sequence_410" name="VYLEGTCVEWLRRYL" length="15" weight="1.000000" />
<sequence id="sequence_411" name="WGSIEPEEFLTPKKL" length="15" weight="1.000000" />
<sequence id="sequence_412" name="WLGVSRQLRTKAWNR" length="15" weight="1.000000" />
<sequence id="sequence_413" name="WQVLGGPVSGLSIGT" length="15" weight="1.000000" />
<sequence id="sequence_414" name="WVNGLVSCALPMWKV" length="15" weight="1.000000" />
<sequence id="sequence_415" name="YAAQNRRGLDLLFWE" length="15" weight="1.000000" />
<sequence id="sequence_416" name="YASGWGSIEPEEFLT" length="15" weight="1.000000" />
<sequence id="sequence_417" name="YGVTVWELMTFGAKP" length="15" weight="1.000000" />
<sequence id="sequence_418" name="YLAEADLSYTWDFGD" length="15" weight="1.000000" />
<sequence id="sequence_419" name="YLAMPFATPMEAELA" length="15" weight="1.000000" />
<sequence id="sequence_420" name="YNHLVTLCNGTYEGL" length="15" weight="1.000000" />
<sequence id="sequence_421" name="YQEEAAMELKVEDPF" length="15" weight="1.000000" />
<sequence id="sequence_422" name="YSASYSDPGSLKCPV" length="15" weight="1.000000" />
<sequence id="sequence_423" name="YVITTQHWLGLLGPN" length="15" weight="1.000000" />
<letter_frequencies>
<alphabet_array>
<value letter_id="A">0.0671</value>
<value letter_id="C">0.0201</value>
<value letter_id="D">0.0431</value>
<value letter_id="E">0.0646</value>
<value letter_id="F">0.0255</value>
<value letter_id="G">0.0868</value>
<value letter_id="H">0.015</value>
<value letter_id="I">0.038</value>
<value letter_id="K">0.0611</value>
<value letter_id="L">0.108</value>
<value letter_id="M">0.0299</value>
<value letter_id="N">0.0275</value>
<value letter_id="P">0.0814</value>
<value letter_id="Q">0.0336</value>
<value letter_id="R">0.0431</value>
<value letter_id="S">0.0956</value>
<value letter_id="T">0.047</value>
<value letter_id="V">0.0492</value>
<value letter_id="W">0.0344</value>
<value letter_id="Y">0.029</value>
</alphabet_array>
</letter_frequencies>
</training_set>
<model>
<command_line>meme -oc meme_out -mod zoops -minw 5 -maxw 15 -bfile ./background -markov_order 0 -seed 0 -protein -evt 0.05 -nostatus -time 7139 -searchsize 100000 bigclq.txt </command_line>
<host>noble-meme.grid.gs.washington.edu</host>
<type>zoops</type>
<nmotifs>1000</nmotifs>
<evalue_threshold>0.05</evalue_threshold>
<object_function>E-value of product of p-values</object_function>
<spfun>E-value of product of p-values</spfun>
<min_width>5</min_width>
<max_width>15</max_width>
<wg>11</wg>
<ws>1</ws>
<endgaps>yes</endgaps>
<substring>yes</substring>
<minsites>2</minsites>
<maxsites>424</maxsites>
<wnsites>0.8</wnsites>
<spmap>pam</spmap>
<spfuzz>120</spfuzz>
<prior>megap</prior>
<beta>31580</beta>
<maxiter>50</maxiter>
<distance>1e-05</distance>
<num_positions>6316</num_positions>
<seed>0</seed>
<hsfrac>0</hsfrac>
<searchsize>6316</searchsize>
<maxsize>0</maxsize>
<norand>no</norand>
<csites>1000</csites>
<strands>none</strands>
<brief>1000</brief>
<psp_file></psp_file>
<priors_file>prior30.plib</priors_file>
<reason_for_stopping>Stopped because the next motif E-value > 5.00e-02.</reason_for_stopping>
<background_frequencies source="./background" order="0">
<alphabet_array>
<value letter_id="A">0.0671</value>
<value letter_id="C">0.0201</value>
<value letter_id="D">0.0431</value>
<value letter_id="E">0.0646</value>
<value letter_id="F">0.0255</value>
<value letter_id="G">0.0868</value>
<value letter_id="H">0.015</value>
<value letter_id="I">0.038</value>
<value letter_id="K">0.0611</value>
<value letter_id="L">0.108</value>
<value letter_id="M">0.0299</value>
<value letter_id="N">0.0275</value>
<value letter_id="P">0.0814</value>
<value letter_id="Q">0.0336</value>
<value letter_id="R">0.0431</value>
<value letter_id="S">0.0956</value>
<value letter_id="T">0.047</value>
<value letter_id="V">0.0492</value>
<value letter_id="W">0.0344</value>
<value letter_id="Y">0.029</value>
</alphabet_array>
</background_frequencies>
</model>
<motifs>
<motif id="motif_1" name="GSGSGSGMA" alt="MEME-1" width="9" sites="23" ic="34.5" re="29.5" llr="471" p_value="1.2e-148" e_value="1.9e-091" bayes_threshold="7.3841" elapsed_time="120.619696">
<scores>
<alphabet_matrix>
<alphabet_array>
<value letter_id="A">-420</value>
<value letter_id="C">-545</value>
<value letter_id="D">-456</value>
<value letter_id="E">-566</value>
<value letter_id="F">-571</value>
<value letter_id="G">350</value>
<value letter_id="H">-458</value>
<value letter_id="I">-607</value>
<value letter_id="K">-549</value>
<value letter_id="L">-707</value>
<value letter_id="M">-629</value>
<value letter_id="N">-386</value>
<value letter_id="P">-654</value>
<value letter_id="Q">-547</value>
<value letter_id="R">-502</value>
<value letter_id="S">-519</value>
<value letter_id="T">-537</value>
<value letter_id="V">-576</value>
<value letter_id="W">-696</value>
<value letter_id="Y">-582</value>
</alphabet_array>
<alphabet_array>
<value letter_id="A">-529</value>
<value letter_id="C">-597</value>
<value letter_id="D">-680</value>
<value letter_id="E">-802</value>
<value letter_id="F">-673</value>
<value letter_id="G">-632</value>
<value letter_id="H">-607</value>
<value letter_id="I">-766</value>
<value letter_id="K">-780</value>
<value letter_id="L">-807</value>
<value letter_id="M">-801</value>
<value letter_id="N">-614</value>
<value letter_id="P">-739</value>
<value letter_id="Q">-701</value>
<value letter_id="R">-695</value>
<value letter_id="S">337</value>
<value letter_id="T">-544</value>
<value letter_id="V">-695</value>
<value letter_id="W">-821</value>
<value letter_id="Y">-707</value>
</alphabet_array>
<alphabet_array>
<value letter_id="A">-420</value>
<value letter_id="C">-545</value>
<value letter_id="D">-456</value>
<value letter_id="E">-566</value>
<value letter_id="F">-571</value>
<value letter_id="G">350</value>
<value letter_id="H">-458</value>
<value letter_id="I">-607</value>
<value letter_id="K">-549</value>
<value letter_id="L">-707</value>
<value letter_id="M">-629</value>
<value letter_id="N">-386</value>
<value letter_id="P">-654</value>
<value letter_id="Q">-547</value>
<value letter_id="R">-502</value>
<value letter_id="S">-519</value>
<value letter_id="T">-537</value>
<value letter_id="V">-576</value>
<value letter_id="W">-696</value>
<value letter_id="Y">-582</value>
</alphabet_array>
<alphabet_array>
<value letter_id="A">-263</value>
<value letter_id="C">-369</value>
<value letter_id="D">-540</value>
<value letter_id="E">-619</value>
<value letter_id="F">-476</value>
<value letter_id="G">-445</value>
<value letter_id="H">-472</value>
<value letter_id="I">-499</value>
<value letter_id="K">-578</value>
<value letter_id="L">-581</value>
<value letter_id="M">142</value>
<value letter_id="N">-380</value>
<value letter_id="P">-583</value>
<value letter_id="Q">-512</value>
<value letter_id="R">-518</value>
<value letter_id="S">320</value>
<value letter_id="T">-221</value>
<value letter_id="V">-440</value>
<value letter_id="W">-701</value>
<value letter_id="Y">-522</value>
</alphabet_array>
<alphabet_array>
<value letter_id="A">-297</value>
<value letter_id="C">-444</value>
<value letter_id="D">-339</value>
<value letter_id="E">-446</value>
<value letter_id="F">-429</value>
<value letter_id="G">337</value>
<value letter_id="H">-347</value>
<value letter_id="I">-488</value>
<value letter_id="K">-429</value>
<value letter_id="L">-604</value>
<value letter_id="M">-507</value>
<value letter_id="N">-262</value>
<value letter_id="P">-562</value>
<value letter_id="Q">-435</value>
<value letter_id="R">-388</value>
<value letter_id="S">-398</value>
<value letter_id="T">-425</value>
<value letter_id="V">-458</value>
<value letter_id="W">-583</value>
<value letter_id="Y">99</value>
</alphabet_array>
<alphabet_array>
<value letter_id="A">-199</value>
<value letter_id="C">-252</value>
<value letter_id="D">-304</value>
<value letter_id="E">-416</value>
<value letter_id="F">-337</value>
<value letter_id="G">-374</value>
<value letter_id="H">-281</value>
<value letter_id="I">-366</value>
<value letter_id="K">-353</value>
<value letter_id="L">-464</value>
<value letter_id="M">-17</value>
<value letter_id="N">111</value>
<value letter_id="P">-448</value>
<value letter_id="Q">-334</value>
<value letter_id="R">-318</value>
<value letter_id="S">303</value>
<value letter_id="T">34</value>
<value letter_id="V">-373</value>
<value letter_id="W">-555</value>
<value letter_id="Y">-367</value>
</alphabet_array>
<alphabet_array>
<value letter_id="A">-230</value>
<value letter_id="C">-387</value>
<value letter_id="D">-79</value>
<value letter_id="E">-378</value>
<value letter_id="F">-415</value>
<value letter_id="G">332</value>
<value letter_id="H">-291</value>
<value letter_id="I">-426</value>
<value letter_id="K">-362</value>
<value letter_id="L">-551</value>
<value letter_id="M">35</value>
<value letter_id="N">-194</value>
<value letter_id="P">-505</value>
<value letter_id="Q">-371</value>
<value letter_id="R">-323</value>
<value letter_id="S">-332</value>
<value letter_id="T">-363</value>
<value letter_id="V">-395</value>
<value letter_id="W">-540</value>
<value letter_id="Y">-418</value>
</alphabet_array>
<alphabet_array>
<value letter_id="A">-442</value>
<value letter_id="C">-378</value>
<value letter_id="D">-504</value>
<value letter_id="E">-551</value>
<value letter_id="F">-330</value>
<value letter_id="G">-566</value>
<value letter_id="H">-406</value>
<value letter_id="I">-212</value>
<value letter_id="K">-504</value>
<value letter_id="L">-210</value>
<value letter_id="M">496</value>
<value letter_id="N">-427</value>
<value letter_id="P">-588</value>
<value letter_id="Q">-460</value>
<value letter_id="R">-513</value>
<value letter_id="S">-521</value>
<value letter_id="T">-409</value>
<value letter_id="V">-292</value>
<value letter_id="W">-464</value>
<value letter_id="Y">-327</value>
</alphabet_array>
<alphabet_array>
<value letter_id="A">251</value>
<value letter_id="C">-582</value>
<value letter_id="D">160</value>
<value letter_id="E">230</value>
<value letter_id="F">-550</value>
<value letter_id="G">-461</value>
<value letter_id="H">-303</value>
<value letter_id="I">-463</value>
<value letter_id="K">-286</value>
<value letter_id="L">-535</value>
<value letter_id="M">-467</value>
<value letter_id="N">-257</value>
<value letter_id="P">-493</value>
<value letter_id="Q">-171</value>
<value letter_id="R">-367</value>
<value letter_id="S">-25</value>
<value letter_id="T">-339</value>
<value letter_id="V">-29</value>
<value letter_id="W">-753</value>
<value letter_id="Y">-513</value>
</alphabet_array>
</alphabet_matrix>
</scores>
<probabilities>
<alphabet_matrix>
<alphabet_array>
<value letter_id="A">0.000000</value>
<value letter_id="C">0.000000</value>
<value letter_id="D">0.000000</value>
<value letter_id="E">0.000000</value>
<value letter_id="F">0.000000</value>
<value letter_id="G">1.000000</value>
<value letter_id="H">0.000000</value>
<value letter_id="I">0.000000</value>
<value letter_id="K">0.000000</value>
<value letter_id="L">0.000000</value>
<value letter_id="M">0.000000</value>
<value letter_id="N">0.000000</value>
<value letter_id="P">0.000000</value>
<value letter_id="Q">0.000000</value>
<value letter_id="R">0.000000</value>
<value letter_id="S">0.000000</value>
<value letter_id="T">0.000000</value>
<value letter_id="V">0.000000</value>
<value letter_id="W">0.000000</value>
<value letter_id="Y">0.000000</value>
</alphabet_array>
<alphabet_array>
<value letter_id="A">0.000000</value>
<value letter_id="C">0.000000</value>
<value letter_id="D">0.000000</value>
<value letter_id="E">0.000000</value>
<value letter_id="F">0.000000</value>
<value letter_id="G">0.000000</value>
<value letter_id="H">0.000000</value>
<value letter_id="I">0.000000</value>
<value letter_id="K">0.000000</value>
<value letter_id="L">0.000000</value>
<value letter_id="M">0.000000</value>
<value letter_id="N">0.000000</value>
<value letter_id="P">0.000000</value>
<value letter_id="Q">0.000000</value>
<value letter_id="R">0.000000</value>
<value letter_id="S">1.000000</value>
<value letter_id="T">0.000000</value>
<value letter_id="V">0.000000</value>
<value letter_id="W">0.000000</value>
<value letter_id="Y">0.000000</value>
</alphabet_array>
<alphabet_array>
<value letter_id="A">0.000000</value>
<value letter_id="C">0.000000</value>
<value letter_id="D">0.000000</value>
<value letter_id="E">0.000000</value>
<value letter_id="F">0.000000</value>
<value letter_id="G">1.000000</value>
<value letter_id="H">0.000000</value>
<value letter_id="I">0.000000</value>
<value letter_id="K">0.000000</value>
<value letter_id="L">0.000000</value>
<value letter_id="M">0.000000</value>
<value letter_id="N">0.000000</value>
<value letter_id="P">0.000000</value>
<value letter_id="Q">0.000000</value>
<value letter_id="R">0.000000</value>
<value letter_id="S">0.000000</value>
<value letter_id="T">0.000000</value>
<value letter_id="V">0.000000</value>
<value letter_id="W">0.000000</value>
<value letter_id="Y">0.000000</value>
</alphabet_array>
<alphabet_array>
<value letter_id="A">0.000000</value>
<value letter_id="C">0.000000</value>
<value letter_id="D">0.000000</value>
<value letter_id="E">0.000000</value>
<value letter_id="F">0.000000</value>
<value letter_id="G">0.000000</value>
<value letter_id="H">0.000000</value>
<value letter_id="I">0.000000</value>
<value letter_id="K">0.000000</value>
<value letter_id="L">0.000000</value>
<value letter_id="M">0.086957</value>
<value letter_id="N">0.000000</value>
<value letter_id="P">0.000000</value>
<value letter_id="Q">0.000000</value>
<value letter_id="R">0.000000</value>
<value letter_id="S">0.913043</value>
<value letter_id="T">0.000000</value>
<value letter_id="V">0.000000</value>
<value letter_id="W">0.000000</value>
<value letter_id="Y">0.000000</value>
</alphabet_array>
<alphabet_array>
<value letter_id="A">0.000000</value>
<value letter_id="C">0.000000</value>
<value letter_id="D">0.000000</value>
<value letter_id="E">0.000000</value>
<value letter_id="F">0.000000</value>
<value letter_id="G">0.913043</value>
<value letter_id="H">0.000000</value>
<value letter_id="I">0.000000</value>
<value letter_id="K">0.000000</value>
<value letter_id="L">0.000000</value>
<value letter_id="M">0.000000</value>
<value letter_id="N">0.000000</value>
<value letter_id="P">0.000000</value>
<value letter_id="Q">0.000000</value>
<value letter_id="R">0.000000</value>
<value letter_id="S">0.000000</value>
<value letter_id="T">0.000000</value>
<value letter_id="V">0.000000</value>
<value letter_id="W">0.000000</value>
<value letter_id="Y">0.086957</value>
</alphabet_array>
<alphabet_array>
<value letter_id="A">0.000000</value>
<value letter_id="C">0.000000</value>
<value letter_id="D">0.000000</value>
<value letter_id="E">0.000000</value>
<value letter_id="F">0.000000</value>
<value letter_id="G">0.000000</value>
<value letter_id="H">0.000000</value>
<value letter_id="I">0.000000</value>
<value letter_id="K">0.000000</value>
<value letter_id="L">0.000000</value>
<value letter_id="M">0.043478</value>
<value letter_id="N">0.086957</value>
<value letter_id="P">0.000000</value>
<value letter_id="Q">0.000000</value>
<value letter_id="R">0.000000</value>
<value letter_id="S">0.869565</value>
<value letter_id="T">0.000000</value>
<value letter_id="V">0.000000</value>
<value letter_id="W">0.000000</value>
<value letter_id="Y">0.000000</value>
</alphabet_array>
<alphabet_array>
<value letter_id="A">0.000000</value>
<value letter_id="C">0.000000</value>
<value letter_id="D">0.043478</value>
<value letter_id="E">0.000000</value>
<value letter_id="F">0.000000</value>
<value letter_id="G">0.869565</value>
<value letter_id="H">0.000000</value>
<value letter_id="I">0.000000</value>
<value letter_id="K">0.000000</value>
<value letter_id="L">0.000000</value>
<value letter_id="M">0.086957</value>
<value letter_id="N">0.000000</value>
<value letter_id="P">0.000000</value>
<value letter_id="Q">0.000000</value>
<value letter_id="R">0.000000</value>
<value letter_id="S">0.000000</value>
<value letter_id="T">0.000000</value>
<value letter_id="V">0.000000</value>
<value letter_id="W">0.000000</value>
<value letter_id="Y">0.000000</value>
</alphabet_array>
<alphabet_array>
<value letter_id="A">0.000000</value>
<value letter_id="C">0.000000</value>
<value letter_id="D">0.000000</value>
<value letter_id="E">0.000000</value>
<value letter_id="F">0.000000</value>
<value letter_id="G">0.000000</value>
<value letter_id="H">0.000000</value>
<value letter_id="I">0.000000</value>
<value letter_id="K">0.000000</value>
<value letter_id="L">0.043478</value>
<value letter_id="M">0.956522</value>
<value letter_id="N">0.000000</value>
<value letter_id="P">0.000000</value>
<value letter_id="Q">0.000000</value>
<value letter_id="R">0.000000</value>
<value letter_id="S">0.000000</value>
<value letter_id="T">0.000000</value>
<value letter_id="V">0.000000</value>
<value letter_id="W">0.000000</value>
<value letter_id="Y">0.000000</value>
</alphabet_array>
<alphabet_array>
<value letter_id="A">0.434783</value>
<value letter_id="C">0.000000</value>
<value letter_id="D">0.130435</value>
<value letter_id="E">0.304348</value>
<value letter_id="F">0.000000</value>
<value letter_id="G">0.000000</value>
<value letter_id="H">0.000000</value>
<value letter_id="I">0.000000</value>
<value letter_id="K">0.000000</value>
<value letter_id="L">0.000000</value>
<value letter_id="M">0.000000</value>
<value letter_id="N">0.000000</value>
<value letter_id="P">0.000000</value>
<value letter_id="Q">0.000000</value>
<value letter_id="R">0.000000</value>
<value letter_id="S">0.086957</value>
<value letter_id="T">0.000000</value>
<value letter_id="V">0.043478</value>
<value letter_id="W">0.000000</value>
<value letter_id="Y">0.000000</value>
</alphabet_array>
</alphabet_matrix>
</probabilities>
<regular_expression>
GSGSGSGM[AE]
</regular_expression>
<contributing_sites>
<contributing_site sequence_id="sequence_291" position="1" strand="none" pvalue="9.95e-11" >
<left_flank>P</left_flank>
<site>
<letter_ref letter_id="G"/>
<letter_ref letter_id="S"/>
<letter_ref letter_id="G"/>
<letter_ref letter_id="S"/>
<letter_ref letter_id="G"/>
<letter_ref letter_id="S"/>
<letter_ref letter_id="G"/>
<letter_ref letter_id="M"/>
<letter_ref letter_id="A"/>
</site>
<right_flank>PAAWL</right_flank>
</contributing_site>
<contributing_site sequence_id="sequence_287" position="2" strand="none" pvalue="9.95e-11" >
<left_flank>PF</left_flank>
<site>
<letter_ref letter_id="G"/>
<letter_ref letter_id="S"/>
<letter_ref letter_id="G"/>
<letter_ref letter_id="S"/>
<letter_ref letter_id="G"/>
<letter_ref letter_id="S"/>
<letter_ref letter_id="G"/>
<letter_ref letter_id="M"/>
<letter_ref letter_id="A"/>
</site>
<right_flank>VMAP</right_flank>
</contributing_site>
<contributing_site sequence_id="sequence_277" position="4" strand="none" pvalue="9.95e-11" >
<left_flank>NSCA</left_flank>
<site>
<letter_ref letter_id="G"/>
<letter_ref letter_id="S"/>
<letter_ref letter_id="G"/>
<letter_ref letter_id="S"/>
<letter_ref letter_id="G"/>
<letter_ref letter_id="S"/>
<letter_ref letter_id="G"/>
<letter_ref letter_id="M"/>
<letter_ref letter_id="A"/>
</site>
<right_flank>SA</right_flank>
</contributing_site>
<contributing_site sequence_id="sequence_242" position="4" strand="none" pvalue="9.95e-11" >
<left_flank>LSHM</left_flank>
<site>
<letter_ref letter_id="G"/>
<letter_ref letter_id="S"/>
<letter_ref letter_id="G"/>
<letter_ref letter_id="S"/>
<letter_ref letter_id="G"/>
<letter_ref letter_id="S"/>
<letter_ref letter_id="G"/>
<letter_ref letter_id="M"/>
<letter_ref letter_id="A"/>
</site>
<right_flank>SL</right_flank>
</contributing_site>
<contributing_site sequence_id="sequence_238" position="6" strand="none" pvalue="9.95e-11" >
<left_flank>LRNSCA</left_flank>
<site>
<letter_ref letter_id="G"/>
<letter_ref letter_id="S"/>
<letter_ref letter_id="G"/>
<letter_ref letter_id="S"/>
<letter_ref letter_id="G"/>
<letter_ref letter_id="S"/>
<letter_ref letter_id="G"/>
<letter_ref letter_id="M"/>
<letter_ref letter_id="A"/>
</site>
<right_flank></right_flank>
</contributing_site>
<contributing_site sequence_id="sequence_229" position="6" strand="none" pvalue="9.95e-11" >
<left_flank>LPLSHM</left_flank>
<site>
<letter_ref letter_id="G"/>
<letter_ref letter_id="S"/>
<letter_ref letter_id="G"/>
<letter_ref letter_id="S"/>
<letter_ref letter_id="G"/>
<letter_ref letter_id="S"/>
<letter_ref letter_id="G"/>
<letter_ref letter_id="M"/>
<letter_ref letter_id="A"/>
</site>
<right_flank></right_flank>
</contributing_site>
<contributing_site sequence_id="sequence_163" position="2" strand="none" pvalue="9.95e-11" >
<left_flank>HM</left_flank>
<site>
<letter_ref letter_id="G"/>
<letter_ref letter_id="S"/>
<letter_ref letter_id="G"/>
<letter_ref letter_id="S"/>
<letter_ref letter_id="G"/>
<letter_ref letter_id="S"/>
<letter_ref letter_id="G"/>
<letter_ref letter_id="M"/>
<letter_ref letter_id="A"/>
</site>
<right_flank>SLSR</right_flank>
</contributing_site>
<contributing_site sequence_id="sequence_149" position="0" strand="none" pvalue="9.95e-11" >
<left_flank></left_flank>
<site>
<letter_ref letter_id="G"/>
<letter_ref letter_id="S"/>
<letter_ref letter_id="G"/>
<letter_ref letter_id="S"/>
<letter_ref letter_id="G"/>
<letter_ref letter_id="S"/>
<letter_ref letter_id="G"/>
<letter_ref letter_id="M"/>
<letter_ref letter_id="A"/>
</site>
<right_flank>VMAPRT</right_flank>
</contributing_site>
<contributing_site sequence_id="sequence_79" position="6" strand="none" pvalue="9.95e-11" >
<left_flank>ELRNPF</left_flank>
<site>
<letter_ref letter_id="G"/>
<letter_ref letter_id="S"/>
<letter_ref letter_id="G"/>
<letter_ref letter_id="S"/>
<letter_ref letter_id="G"/>
<letter_ref letter_id="S"/>
<letter_ref letter_id="G"/>
<letter_ref letter_id="M"/>
<letter_ref letter_id="A"/>
</site>
<right_flank></right_flank>
</contributing_site>
<contributing_site sequence_id="sequence_35" position="2" strand="none" pvalue="9.95e-11" >
<left_flank>CA</left_flank>
<site>
<letter_ref letter_id="G"/>
<letter_ref letter_id="S"/>
<letter_ref letter_id="G"/>
<letter_ref letter_id="S"/>
<letter_ref letter_id="G"/>
<letter_ref letter_id="S"/>
<letter_ref letter_id="G"/>
<letter_ref letter_id="M"/>
<letter_ref letter_id="A"/>
</site>
<right_flank>SAGM</right_flank>
</contributing_site>
<contributing_site sequence_id="sequence_386" position="1" strand="none" pvalue="1.95e-10" >
<left_flank>V</left_flank>
<site>
<letter_ref letter_id="G"/>
<letter_ref letter_id="S"/>
<letter_ref letter_id="G"/>
<letter_ref letter_id="S"/>
<letter_ref letter_id="G"/>
<letter_ref letter_id="S"/>
<letter_ref letter_id="G"/>
<letter_ref letter_id="M"/>
<letter_ref letter_id="E"/>
</site>
<right_flank>SPSAP</right_flank>
</contributing_site>
<contributing_site sequence_id="sequence_374" position="5" strand="none" pvalue="1.95e-10" >
<left_flank>TKNYV</left_flank>
<site>
<letter_ref letter_id="G"/>
<letter_ref letter_id="S"/>
<letter_ref letter_id="G"/>
<letter_ref letter_id="S"/>
<letter_ref letter_id="G"/>
<letter_ref letter_id="S"/>
<letter_ref letter_id="G"/>
<letter_ref letter_id="M"/>
<letter_ref letter_id="E"/>
</site>
<right_flank>S</right_flank>
</contributing_site>
<contributing_site sequence_id="sequence_284" position="4" strand="none" pvalue="1.95e-10" >
<left_flank>PDSD</left_flank>
<site>
<letter_ref letter_id="G"/>
<letter_ref letter_id="S"/>
<letter_ref letter_id="G"/>
<letter_ref letter_id="S"/>
<letter_ref letter_id="G"/>
<letter_ref letter_id="S"/>
<letter_ref letter_id="G"/>
<letter_ref letter_id="M"/>
<letter_ref letter_id="E"/>
</site>
<right_flank>LA</right_flank>
</contributing_site>
<contributing_site sequence_id="sequence_280" position="3" strand="none" pvalue="1.95e-10" >
<left_flank>NYV</left_flank>
<site>
<letter_ref letter_id="G"/>
<letter_ref letter_id="S"/>
<letter_ref letter_id="G"/>
<letter_ref letter_id="S"/>
<letter_ref letter_id="G"/>
<letter_ref letter_id="S"/>
<letter_ref letter_id="G"/>
<letter_ref letter_id="M"/>
<letter_ref letter_id="E"/>
</site>
<right_flank>SPS</right_flank>
</contributing_site>
<contributing_site sequence_id="sequence_68" position="2" strand="none" pvalue="1.95e-10" >
<left_flank>EA</left_flank>
<site>
<letter_ref letter_id="G"/>
<letter_ref letter_id="S"/>
<letter_ref letter_id="G"/>
<letter_ref letter_id="S"/>
<letter_ref letter_id="G"/>
<letter_ref letter_id="S"/>
<letter_ref letter_id="G"/>
<letter_ref letter_id="M"/>
<letter_ref letter_id="E"/>
</site>
<right_flank>EPQS</right_flank>
</contributing_site>
<contributing_site sequence_id="sequence_383" position="4" strand="none" pvalue="2.59e-10" >
<left_flank>VALI</left_flank>
<site>
<letter_ref letter_id="G"/>
<letter_ref letter_id="S"/>
<letter_ref letter_id="G"/>
<letter_ref letter_id="S"/>
<letter_ref letter_id="G"/>
<letter_ref letter_id="S"/>
<letter_ref letter_id="G"/>
<letter_ref letter_id="M"/>
<letter_ref letter_id="D"/>
</site>
<right_flank>LV</right_flank>
</contributing_site>
<contributing_site sequence_id="sequence_216" position="2" strand="none" pvalue="2.59e-10" >
<left_flank>LI</left_flank>
<site>
<letter_ref letter_id="G"/>
<letter_ref letter_id="S"/>
<letter_ref letter_id="G"/>
<letter_ref letter_id="S"/>
<letter_ref letter_id="G"/>
<letter_ref letter_id="S"/>
<letter_ref letter_id="G"/>
<letter_ref letter_id="M"/>
<letter_ref letter_id="D"/>
</site>
<right_flank>LVLK</right_flank>
</contributing_site>
<contributing_site sequence_id="sequence_150" position="0" strand="none" pvalue="2.59e-10" >
<left_flank></left_flank>
<site>
<letter_ref letter_id="G"/>
<letter_ref letter_id="S"/>
<letter_ref letter_id="G"/>
<letter_ref letter_id="S"/>
<letter_ref letter_id="G"/>
<letter_ref letter_id="S"/>
<letter_ref letter_id="G"/>
<letter_ref letter_id="M"/>
<letter_ref letter_id="D"/>
</site>
<right_flank>LVLKRC</right_flank>
</contributing_site>
<contributing_site sequence_id="sequence_203" position="2" strand="none" pvalue="7.91e-10" >
<left_flank>KV</left_flank>
<site>
<letter_ref letter_id="G"/>
<letter_ref letter_id="S"/>
<letter_ref letter_id="G"/>
<letter_ref letter_id="S"/>
<letter_ref letter_id="G"/>
<letter_ref letter_id="S"/>
<letter_ref letter_id="G"/>
<letter_ref letter_id="M"/>
<letter_ref letter_id="S"/>
</site>
<right_flank>PLWW</right_flank>
</contributing_site>
<contributing_site sequence_id="sequence_3" position="6" strand="none" pvalue="7.91e-10" >
<left_flank>AAPKKK</left_flank>
<site>
<letter_ref letter_id="G"/>
<letter_ref letter_id="S"/>
<letter_ref letter_id="G"/>
<letter_ref letter_id="S"/>
<letter_ref letter_id="G"/>
<letter_ref letter_id="S"/>
<letter_ref letter_id="G"/>
<letter_ref letter_id="M"/>
<letter_ref letter_id="S"/>
</site>
<right_flank></right_flank>
</contributing_site>
<contributing_site sequence_id="sequence_148" position="2" strand="none" pvalue="2.42e-08" >
<left_flank>GS</left_flank>
<site>
<letter_ref letter_id="G"/>
<letter_ref letter_id="S"/>
<letter_ref letter_id="G"/>
<letter_ref letter_id="M"/>
<letter_ref letter_id="Y"/>
<letter_ref letter_id="N"/>
<letter_ref letter_id="M"/>
<letter_ref letter_id="M"/>
<letter_ref letter_id="E"/>
</site>
<right_flank>TELK</right_flank>
</contributing_site>
<contributing_site sequence_id="sequence_146" position="0" strand="none" pvalue="2.42e-08" >
<left_flank></left_flank>
<site>
<letter_ref letter_id="G"/>
<letter_ref letter_id="S"/>
<letter_ref letter_id="G"/>
<letter_ref letter_id="M"/>
<letter_ref letter_id="Y"/>
<letter_ref letter_id="N"/>
<letter_ref letter_id="M"/>
<letter_ref letter_id="M"/>
<letter_ref letter_id="E"/>
</site>
<right_flank>TELKPP</right_flank>
</contributing_site>
<contributing_site sequence_id="sequence_147" position="0" strand="none" pvalue="1.08e-06" >
<left_flank></left_flank>
<site>
<letter_ref letter_id="G"/>
<letter_ref letter_id="S"/>
<letter_ref letter_id="G"/>
<letter_ref letter_id="S"/>
<letter_ref letter_id="G"/>
<letter_ref letter_id="M"/>
<letter_ref letter_id="D"/>
<letter_ref letter_id="L"/>
<letter_ref letter_id="V"/>
</site>
<right_flank>LKRCLL</right_flank>
</contributing_site>
</contributing_sites>
</motif>
<motif id="motif_2" name="HEPENQDATYSW" alt="MEME-2" width="12" sites="21" ic="26.0" re="26.8" llr="391" p_value="1.7e-089" e_value="1.3e-041" bayes_threshold="2.7875" elapsed_time="123.497805">
<scores>
<alphabet_matrix>
<alphabet_array>
<value letter_id="A">57</value>
<value letter_id="C">365</value>
<value letter_id="D">24</value>
<value letter_id="E">-305</value>
<value letter_id="F">78</value>
<value letter_id="G">8</value>
<value letter_id="H">431</value>
<value letter_id="I">-356</value>
<value letter_id="K">-306</value>
<value letter_id="L">-455</value>
<value letter_id="M">-391</value>
<value letter_id="N">-127</value>
<value letter_id="P">-478</value>
<value letter_id="Q">-258</value>
<value letter_id="R">-318</value>
<value letter_id="S">3</value>
<value letter_id="T">-248</value>
<value letter_id="V">-320</value>
<value letter_id="W">-605</value>
<value letter_id="Y">-385</value>
</alphabet_array>
<alphabet_array>
<value letter_id="A">129</value>
<value letter_id="C">-342</value>
<value letter_id="D">-165</value>
<value letter_id="E">190</value>
<value letter_id="F">163</value>
<value letter_id="G">-329</value>
<value letter_id="H">-96</value>
<value letter_id="I">-240</value>
<value letter_id="K">-133</value>
<value letter_id="L">-322</value>
<value letter_id="M">-254</value>
<value letter_id="N">216</value>
<value letter_id="P">-378</value>
<value letter_id="Q">-98</value>
<value letter_id="R">-149</value>
<value letter_id="S">-5</value>
<value letter_id="T">-161</value>
<value letter_id="V">-226</value>
<value letter_id="W">111</value>
<value letter_id="Y">149</value>
</alphabet_array>
<alphabet_array>
<value letter_id="A">196</value>
<value letter_id="C">-317</value>
<value letter_id="D">4</value>
<value letter_id="E">-369</value>
<value letter_id="F">-396</value>
<value letter_id="G">-363</value>
<value letter_id="H">-310</value>
<value letter_id="I">-371</value>
<value letter_id="K">-380</value>
<value letter_id="L">62</value>
<value letter_id="M">-413</value>
<value letter_id="N">-259</value>
<value letter_id="P">189</value>
<value letter_id="Q">-321</value>
<value letter_id="R">-372</value>
<value letter_id="S">86</value>
<value letter_id="T">-263</value>
<value letter_id="V">-320</value>
<value letter_id="W">-632</value>
<value letter_id="Y">-451</value>
</alphabet_array>
<alphabet_array>
<value letter_id="A">46</value>
<value letter_id="C">-340</value>
<value letter_id="D">-140</value>
<value letter_id="E">190</value>
<value letter_id="F">62</value>
<value letter_id="G">-315</value>
<value letter_id="H">-88</value>
<value letter_id="I">14</value>
<value letter_id="K">-110</value>
<value letter_id="L">-319</value>
<value letter_id="M">-246</value>
<value letter_id="N">-80</value>
<value letter_id="P">88</value>
<value letter_id="Q">142</value>
<value letter_id="R">-128</value>
<value letter_id="S">104</value>
<value letter_id="T">-144</value>
<value letter_id="V">-221</value>
<value letter_id="W">-473</value>
<value letter_id="Y">-249</value>
</alphabet_array>
<alphabet_array>
<value letter_id="A">127</value>
<value letter_id="C">-348</value>
<value letter_id="D">-136</value>
<value letter_id="E">106</value>
<value letter_id="F">-264</value>
<value letter_id="G">-309</value>
<value letter_id="H">-79</value>
<value letter_id="I">99</value>
<value letter_id="K">72</value>
<value letter_id="L">-327</value>
<value letter_id="M">-250</value>
<value letter_id="N">303</value>
<value letter_id="P">-353</value>
<value letter_id="Q">143</value>
<value letter_id="R">-116</value>
<value letter_id="S">-202</value>
<value letter_id="T">89</value>
<value letter_id="V">-234</value>
<value letter_id="W">-473</value>
<value letter_id="Y">-247</value>
</alphabet_array>
<alphabet_array>
<value letter_id="A">46</value>
<value letter_id="C">-337</value>
<value letter_id="D">23</value>
<value letter_id="E">-117</value>
<value letter_id="F">152</value>
<value letter_id="G">-308</value>
<value letter_id="H">236</value>
<value letter_id="I">12</value>
<value letter_id="K">-99</value>
<value letter_id="L">-316</value>
<value letter_id="M">-242</value>
<value letter_id="N">-71</value>
<value letter_id="P">118</value>
<value letter_id="Q">276</value>
<value letter_id="R">103</value>
<value letter_id="S">-200</value>
<value letter_id="T">-137</value>
<value letter_id="V">-221</value>
<value letter_id="W">-466</value>
<value letter_id="Y">-242</value>
</alphabet_array>
<alphabet_array>
<value letter_id="A">-35</value>
<value letter_id="C">-397</value>
<value letter_id="D">254</value>
<value letter_id="E">-186</value>
<value letter_id="F">-333</value>
<value letter_id="G">-315</value>
<value letter_id="H">-128</value>
<value letter_id="I">-333</value>
<value letter_id="K">-183</value>
<value letter_id="L">-36</value>
<value letter_id="M">-338</value>
<value letter_id="N">267</value>
<value letter_id="P">57</value>
<value letter_id="Q">-146</value>
<value letter_id="R">-205</value>
<value letter_id="S">86</value>
<value letter_id="T">-202</value>
<value letter_id="V">-312</value>
<value letter_id="W">-549</value>
<value letter_id="Y">54</value>
</alphabet_array>
<alphabet_array>
<value letter_id="A">156</value>
<value letter_id="C">-318</value>
<value letter_id="D">21</value>
<value letter_id="E">-130</value>
<value letter_id="F">250</value>
<value letter_id="G">-313</value>
<value letter_id="H">-87</value>
<value letter_id="I">-205</value>
<value letter_id="K">-114</value>
<value letter_id="L">-37</value>
<value letter_id="M">-226</value>
<value letter_id="N">164</value>
<value letter_id="P">-9</value>
<value letter_id="Q">69</value>
<value letter_id="R">-130</value>
<value letter_id="S">-207</value>
<value letter_id="T">175</value>
<value letter_id="V">-193</value>
<value letter_id="W">-458</value>
<value letter_id="Y">-239</value>
</alphabet_array>
<alphabet_array>
<value letter_id="A">-183</value>
<value letter_id="C">-251</value>
<value letter_id="D">-314</value>
<value letter_id="E">-295</value>
<value letter_id="F">-193</value>
<value letter_id="G">47</value>
<value letter_id="H">-203</value>
<value letter_id="I">-119</value>
<value letter_id="K">-270</value>
<value letter_id="L">30</value>
<value letter_id="M">-193</value>
<value letter_id="N">-203</value>
<value letter_id="P">-442</value>
<value letter_id="Q">255</value>
<value letter_id="R">-260</value>
<value letter_id="S">-7</value>
<value letter_id="T">246</value>
<value letter_id="V">97</value>
<value letter_id="W">-454</value>
<value letter_id="Y">-264</value>
</alphabet_array>
<alphabet_array>
<value letter_id="A">-559</value>
<value letter_id="C">-487</value>
<value letter_id="D">-595</value>
<value letter_id="E">-634</value>
<value letter_id="F">132</value>
<value letter_id="G">-657</value>
<value letter_id="H">167</value>
<value letter_id="I">-433</value>
<value letter_id="K">-589</value>
<value letter_id="L">-462</value>
<value letter_id="M">-462</value>
<value letter_id="N">-420</value>
<value letter_id="P">-682</value>
<value letter_id="Q">-467</value>
<value letter_id="R">-500</value>
<value letter_id="S">-581</value>
<value letter_id="T">-522</value>
<value letter_id="V">-457</value>
<value letter_id="W">-321</value>
<value letter_id="Y">489</value>
</alphabet_array>
<alphabet_array>
<value letter_id="A">-196</value>
<value letter_id="C">-216</value>
<value letter_id="D">-425</value>
<value letter_id="E">-392</value>
<value letter_id="F">-131</value>
<value letter_id="G">-408</value>
<value letter_id="H">-227</value>
<value letter_id="I">79</value>
<value letter_id="K">-360</value>
<value letter_id="L">126</value>
<value letter_id="M">-135</value>
<value letter_id="N">-270</value>
<value letter_id="P">-460</value>
<value letter_id="Q">-291</value>
<value letter_id="R">-313</value>
<value letter_id="S">152</value>
<value letter_id="T">94</value>
<value letter_id="V">157</value>
<value letter_id="W">-406</value>
<value letter_id="Y">150</value>
</alphabet_array>
<alphabet_array>
<value letter_id="A">-484</value>
<value letter_id="C">-435</value>
<value letter_id="D">-471</value>
<value letter_id="E">-521</value>
<value letter_id="F">-168</value>
<value letter_id="G">-536</value>
<value letter_id="H">-375</value>
<value letter_id="I">-442</value>
<value letter_id="K">-502</value>
<value letter_id="L">-386</value>
<value letter_id="M">-419</value>
<value letter_id="N">-406</value>
<value letter_id="P">-604</value>
<value letter_id="Q">-427</value>
<value letter_id="R">-425</value>
<value letter_id="S">-549</value>
<value letter_id="T">-463</value>
<value letter_id="V">-418</value>
<value letter_id="W">479</value>
<value letter_id="Y">-240</value>
</alphabet_array>
</alphabet_matrix>
</scores>
<probabilities>
<alphabet_matrix>
<alphabet_array>
<value letter_id="A">0.095238</value>
<value letter_id="C">0.285714</value>
<value letter_id="D">0.047619</value>
<value letter_id="E">0.000000</value>
<value letter_id="F">0.047619</value>
<value letter_id="G">0.095238</value>
<value letter_id="H">0.333333</value>
<value letter_id="I">0.000000</value>
<value letter_id="K">0.000000</value>
<value letter_id="L">0.000000</value>
<value letter_id="M">0.000000</value>
<value letter_id="N">0.000000</value>
<value letter_id="P">0.000000</value>
<value letter_id="Q">0.000000</value>
<value letter_id="R">0.000000</value>
<value letter_id="S">0.095238</value>
<value letter_id="T">0.000000</value>
<value letter_id="V">0.000000</value>
<value letter_id="W">0.000000</value>
<value letter_id="Y">0.000000</value>
</alphabet_array>
<alphabet_array>
<value letter_id="A">0.190476</value>
<value letter_id="C">0.000000</value>
<value letter_id="D">0.000000</value>
<value letter_id="E">0.285714</value>
<value letter_id="F">0.095238</value>
<value letter_id="G">0.000000</value>
<value letter_id="H">0.000000</value>
<value letter_id="I">0.000000</value>
<value letter_id="K">0.000000</value>
<value letter_id="L">0.000000</value>
<value letter_id="M">0.000000</value>
<value letter_id="N">0.142857</value>
<value letter_id="P">0.000000</value>
<value letter_id="Q">0.000000</value>
<value letter_id="R">0.000000</value>
<value letter_id="S">0.095238</value>
<value letter_id="T">0.000000</value>
<value letter_id="V">0.000000</value>
<value letter_id="W">0.095238</value>
<value letter_id="Y">0.095238</value>
</alphabet_array>
<alphabet_array>
<value letter_id="A">0.285714</value>
<value letter_id="C">0.000000</value>
<value letter_id="D">0.047619</value>
<value letter_id="E">0.000000</value>
<value letter_id="F">0.000000</value>
<value letter_id="G">0.000000</value>
<value letter_id="H">0.000000</value>
<value letter_id="I">0.000000</value>
<value letter_id="K">0.000000</value>
<value letter_id="L">0.190476</value>
<value letter_id="M">0.000000</value>
<value letter_id="N">0.000000</value>
<value letter_id="P">0.285714</value>
<value letter_id="Q">0.000000</value>
<value letter_id="R">0.000000</value>
<value letter_id="S">0.190476</value>
<value letter_id="T">0.000000</value>
<value letter_id="V">0.000000</value>
<value letter_id="W">0.000000</value>
<value letter_id="Y">0.000000</value>
</alphabet_array>
<alphabet_array>
<value letter_id="A">0.095238</value>
<value letter_id="C">0.000000</value>
<value letter_id="D">0.000000</value>
<value letter_id="E">0.285714</value>
<value letter_id="F">0.047619</value>
<value letter_id="G">0.000000</value>
<value letter_id="H">0.000000</value>
<value letter_id="I">0.047619</value>
<value letter_id="K">0.000000</value>
<value letter_id="L">0.000000</value>
<value letter_id="M">0.000000</value>
<value letter_id="N">0.000000</value>
<value letter_id="P">0.190476</value>
<value letter_id="Q">0.095238</value>
<value letter_id="R">0.000000</value>
<value letter_id="S">0.238095</value>
<value letter_id="T">0.000000</value>
<value letter_id="V">0.000000</value>
<value letter_id="W">0.000000</value>
<value letter_id="Y">0.000000</value>
</alphabet_array>
<alphabet_array>
<value letter_id="A">0.190476</value>
<value letter_id="C">0.000000</value>
<value letter_id="D">0.000000</value>
<value letter_id="E">0.142857</value>
<value letter_id="F">0.000000</value>
<value letter_id="G">0.000000</value>
<value letter_id="H">0.000000</value>
<value letter_id="I">0.095238</value>
<value letter_id="K">0.095238</value>
<value letter_id="L">0.000000</value>
<value letter_id="M">0.000000</value>
<value letter_id="N">0.285714</value>
<value letter_id="P">0.000000</value>
<value letter_id="Q">0.095238</value>
<value letter_id="R">0.000000</value>
<value letter_id="S">0.000000</value>
<value letter_id="T">0.095238</value>
<value letter_id="V">0.000000</value>
<value letter_id="W">0.000000</value>
<value letter_id="Y">0.000000</value>
</alphabet_array>
<alphabet_array>
<value letter_id="A">0.095238</value>
<value letter_id="C">0.000000</value>
<value letter_id="D">0.047619</value>
<value letter_id="E">0.000000</value>
<value letter_id="F">0.095238</value>
<value letter_id="G">0.000000</value>
<value letter_id="H">0.095238</value>
<value letter_id="I">0.047619</value>
<value letter_id="K">0.000000</value>
<value letter_id="L">0.000000</value>
<value letter_id="M">0.000000</value>
<value letter_id="N">0.000000</value>
<value letter_id="P">0.238095</value>
<value letter_id="Q">0.285714</value>
<value letter_id="R">0.095238</value>
<value letter_id="S">0.000000</value>
<value letter_id="T">0.000000</value>
<value letter_id="V">0.000000</value>
<value letter_id="W">0.000000</value>
<value letter_id="Y">0.000000</value>
</alphabet_array>
<alphabet_array>
<value letter_id="A">0.047619</value>
<value letter_id="C">0.000000</value>
<value letter_id="D">0.285714</value>
<value letter_id="E">0.000000</value>
<value letter_id="F">0.000000</value>
<value letter_id="G">0.000000</value>
<value letter_id="H">0.000000</value>
<value letter_id="I">0.000000</value>
<value letter_id="K">0.000000</value>
<value letter_id="L">0.095238</value>
<value letter_id="M">0.000000</value>
<value letter_id="N">0.190476</value>
<value letter_id="P">0.142857</value>
<value letter_id="Q">0.000000</value>
<value letter_id="R">0.000000</value>
<value letter_id="S">0.190476</value>
<value letter_id="T">0.000000</value>
<value letter_id="V">0.000000</value>
<value letter_id="W">0.000000</value>
<value letter_id="Y">0.047619</value>
</alphabet_array>
<alphabet_array>
<value letter_id="A">0.238095</value>
<value letter_id="C">0.000000</value>
<value letter_id="D">0.047619</value>
<value letter_id="E">0.000000</value>
<value letter_id="F">0.190476</value>
<value letter_id="G">0.000000</value>
<value letter_id="H">0.000000</value>
<value letter_id="I">0.000000</value>
<value letter_id="K">0.000000</value>
<value letter_id="L">0.095238</value>
<value letter_id="M">0.000000</value>
<value letter_id="N">0.095238</value>
<value letter_id="P">0.095238</value>
<value letter_id="Q">0.047619</value>
<value letter_id="R">0.000000</value>
<value letter_id="S">0.000000</value>
<value letter_id="T">0.190476</value>
<value letter_id="V">0.000000</value>
<value letter_id="W">0.000000</value>
<value letter_id="Y">0.000000</value>
</alphabet_array>
<alphabet_array>
<value letter_id="A">0.000000</value>
<value letter_id="C">0.000000</value>
<value letter_id="D">0.000000</value>
<value letter_id="E">0.000000</value>
<value letter_id="F">0.000000</value>
<value letter_id="G">0.142857</value>
<value letter_id="H">0.000000</value>
<value letter_id="I">0.000000</value>
<value letter_id="K">0.000000</value>
<value letter_id="L">0.142857</value>
<value letter_id="M">0.000000</value>
<value letter_id="N">0.000000</value>
<value letter_id="P">0.000000</value>
<value letter_id="Q">0.238095</value>
<value letter_id="R">0.000000</value>
<value letter_id="S">0.095238</value>
<value letter_id="T">0.285714</value>
<value letter_id="V">0.095238</value>
<value letter_id="W">0.000000</value>
<value letter_id="Y">0.000000</value>
</alphabet_array>
<alphabet_array>
<value letter_id="A">0.000000</value>
<value letter_id="C">0.000000</value>
<value letter_id="D">0.000000</value>
<value letter_id="E">0.000000</value>
<value letter_id="F">0.047619</value>
<value letter_id="G">0.000000</value>
<value letter_id="H">0.047619</value>
<value letter_id="I">0.000000</value>
<value letter_id="K">0.000000</value>
<value letter_id="L">0.000000</value>
<value letter_id="M">0.000000</value>
<value letter_id="N">0.000000</value>
<value letter_id="P">0.000000</value>
<value letter_id="Q">0.000000</value>
<value letter_id="R">0.000000</value>
<value letter_id="S">0.000000</value>
<value letter_id="T">0.000000</value>
<value letter_id="V">0.000000</value>
<value letter_id="W">0.000000</value>
<value letter_id="Y">0.904762</value>
</alphabet_array>
<alphabet_array>
<value letter_id="A">0.000000</value>
<value letter_id="C">0.000000</value>
<value letter_id="D">0.000000</value>
<value letter_id="E">0.000000</value>
<value letter_id="F">0.000000</value>
<value letter_id="G">0.000000</value>
<value letter_id="H">0.000000</value>
<value letter_id="I">0.047619</value>
<value letter_id="K">0.000000</value>
<value letter_id="L">0.285714</value>
<value letter_id="M">0.000000</value>
<value letter_id="N">0.000000</value>
<value letter_id="P">0.000000</value>
<value letter_id="Q">0.000000</value>
<value letter_id="R">0.000000</value>
<value letter_id="S">0.333333</value>
<value letter_id="T">0.095238</value>
<value letter_id="V">0.142857</value>
<value letter_id="W">0.000000</value>
<value letter_id="Y">0.095238</value>
</alphabet_array>
<alphabet_array>
<value letter_id="A">0.000000</value>
<value letter_id="C">0.000000</value>
<value letter_id="D">0.000000</value>
<value letter_id="E">0.000000</value>
<value letter_id="F">0.000000</value>
<value letter_id="G">0.000000</value>
<value letter_id="H">0.000000</value>
<value letter_id="I">0.000000</value>
<value letter_id="K">0.000000</value>
<value letter_id="L">0.000000</value>
<value letter_id="M">0.000000</value>
<value letter_id="N">0.000000</value>
<value letter_id="P">0.000000</value>
<value letter_id="Q">0.000000</value>
<value letter_id="R">0.000000</value>
<value letter_id="S">0.000000</value>
<value letter_id="T">0.000000</value>
<value letter_id="V">0.000000</value>
<value letter_id="W">1.000000</value>
<value letter_id="Y">0.000000</value>
</alphabet_array>
</alphabet_matrix>
</probabilities>
<regular_expression>
[HC]E[AP][ES]N[QP]DA[TQ]Y[SL]W
</regular_expression>
<contributing_sites>
<contributing_site sequence_id="sequence_106" position="2" strand="none" pvalue="1.37e-12" >
<left_flank>FT</left_flank>
<site>
<letter_ref letter_id="C"/>
<letter_ref letter_id="E"/>
<letter_ref letter_id="P"/>
<letter_ref letter_id="E"/>
<letter_ref letter_id="A"/>
<letter_ref letter_id="Q"/>
<letter_ref letter_id="N"/>
<letter_ref letter_id="T"/>
<letter_ref letter_id="T"/>
<letter_ref letter_id="Y"/>
<letter_ref letter_id="L"/>
<letter_ref letter_id="W"/>
</site>
<right_flank>W</right_flank>
</contributing_site>
<contributing_site sequence_id="sequence_36" position="0" strand="none" pvalue="1.37e-12" >
<left_flank></left_flank>
<site>
<letter_ref letter_id="C"/>
<letter_ref letter_id="E"/>
<letter_ref letter_id="P"/>
<letter_ref letter_id="E"/>
<letter_ref letter_id="A"/>
<letter_ref letter_id="Q"/>
<letter_ref letter_id="N"/>
<letter_ref letter_id="T"/>
<letter_ref letter_id="T"/>
<letter_ref letter_id="Y"/>
<letter_ref letter_id="L"/>
<letter_ref letter_id="W"/>
</site>
<right_flank>WVN</right_flank>
</contributing_site>
<contributing_site sequence_id="sequence_247" position="2" strand="none" pvalue="1.99e-12" >
<left_flank>LT</left_flank>
<site>
<letter_ref letter_id="C"/>
<letter_ref letter_id="E"/>
<letter_ref letter_id="P"/>
<letter_ref letter_id="E"/>
<letter_ref letter_id="I"/>
<letter_ref letter_id="Q"/>
<letter_ref letter_id="N"/>
<letter_ref letter_id="T"/>
<letter_ref letter_id="T"/>
<letter_ref letter_id="Y"/>
<letter_ref letter_id="L"/>
<letter_ref letter_id="W"/>
</site>
<right_flank>W</right_flank>
</contributing_site>
<contributing_site sequence_id="sequence_37" position="0" strand="none" pvalue="1.99e-12" >
<left_flank></left_flank>
<site>
<letter_ref letter_id="C"/>
<letter_ref letter_id="E"/>
<letter_ref letter_id="P"/>
<letter_ref letter_id="E"/>
<letter_ref letter_id="I"/>
<letter_ref letter_id="Q"/>
<letter_ref letter_id="N"/>
<letter_ref letter_id="T"/>
<letter_ref letter_id="T"/>
<letter_ref letter_id="Y"/>
<letter_ref letter_id="L"/>
<letter_ref letter_id="W"/>
</site>
<right_flank>WVN</right_flank>
</contributing_site>
<contributing_site sequence_id="sequence_107" position="2" strand="none" pvalue="3.42e-12" >
<left_flank>FT</left_flank>
<site>
<letter_ref letter_id="C"/>
<letter_ref letter_id="E"/>
<letter_ref letter_id="P"/>
<letter_ref letter_id="E"/>
<letter_ref letter_id="T"/>
<letter_ref letter_id="Q"/>
<letter_ref letter_id="D"/>
<letter_ref letter_id="A"/>
<letter_ref letter_id="T"/>
<letter_ref letter_id="Y"/>
<letter_ref letter_id="L"/>
<letter_ref letter_id="W"/>
</site>
<right_flank>W</right_flank>
</contributing_site>
<contributing_site sequence_id="sequence_38" position="0" strand="none" pvalue="3.42e-12" >
<left_flank></left_flank>
<site>
<letter_ref letter_id="C"/>
<letter_ref letter_id="E"/>
<letter_ref letter_id="P"/>
<letter_ref letter_id="E"/>
<letter_ref letter_id="T"/>
<letter_ref letter_id="Q"/>
<letter_ref letter_id="D"/>
<letter_ref letter_id="A"/>
<letter_ref letter_id="T"/>
<letter_ref letter_id="Y"/>
<letter_ref letter_id="L"/>
<letter_ref letter_id="W"/>
</site>
<right_flank>WVN</right_flank>
</contributing_site>
<contributing_site sequence_id="sequence_239" position="3" strand="none" pvalue="3.75e-11" >
<left_flank>LSC</left_flank>
<site>
<letter_ref letter_id="H"/>
<letter_ref letter_id="A"/>
<letter_ref letter_id="A"/>
<letter_ref letter_id="S"/>
<letter_ref letter_id="N"/>
<letter_ref letter_id="P"/>
<letter_ref letter_id="P"/>
<letter_ref letter_id="A"/>
<letter_ref letter_id="Q"/>
<letter_ref letter_id="Y"/>
<letter_ref letter_id="S"/>
<letter_ref letter_id="W"/>
</site>
<right_flank></right_flank>
</contributing_site>
<contributing_site sequence_id="sequence_40" position="1" strand="none" pvalue="3.75e-11" >
<left_flank>C</left_flank>
<site>
<letter_ref letter_id="H"/>
<letter_ref letter_id="A"/>
<letter_ref letter_id="A"/>
<letter_ref letter_id="S"/>
<letter_ref letter_id="N"/>
<letter_ref letter_id="P"/>
<letter_ref letter_id="P"/>
<letter_ref letter_id="A"/>
<letter_ref letter_id="Q"/>
<letter_ref letter_id="Y"/>
<letter_ref letter_id="S"/>
<letter_ref letter_id="W"/>
</site>
<right_flank>LI</right_flank>
</contributing_site>
<contributing_site sequence_id="sequence_39" position="1" strand="none" pvalue="3.75e-11" >
<left_flank>C</left_flank>
<site>
<letter_ref letter_id="H"/>
<letter_ref letter_id="A"/>
<letter_ref letter_id="A"/>
<letter_ref letter_id="S"/>
<letter_ref letter_id="N"/>
<letter_ref letter_id="P"/>
<letter_ref letter_id="P"/>
<letter_ref letter_id="A"/>
<letter_ref letter_id="Q"/>
<letter_ref letter_id="Y"/>
<letter_ref letter_id="S"/>
<letter_ref letter_id="W"/>
</site>
<right_flank>FV</right_flank>
</contributing_site>
<contributing_site sequence_id="sequence_240" position="3" strand="none" pvalue="7.42e-10" >
<left_flank>LSC</left_flank>
<site>
<letter_ref letter_id="H"/>
<letter_ref letter_id="S"/>
<letter_ref letter_id="A"/>
<letter_ref letter_id="S"/>
<letter_ref letter_id="N"/>
<letter_ref letter_id="P"/>
<letter_ref letter_id="S"/>
<letter_ref letter_id="P"/>
<letter_ref letter_id="Q"/>
<letter_ref letter_id="Y"/>
<letter_ref letter_id="S"/>
<letter_ref letter_id="W"/>
</site>
<right_flank></right_flank>
</contributing_site>
<contributing_site sequence_id="sequence_41" position="1" strand="none" pvalue="7.42e-10" >
<left_flank>C</left_flank>
<site>
<letter_ref letter_id="H"/>
<letter_ref letter_id="S"/>
<letter_ref letter_id="A"/>
<letter_ref letter_id="S"/>
<letter_ref letter_id="N"/>
<letter_ref letter_id="P"/>
<letter_ref letter_id="S"/>
<letter_ref letter_id="P"/>
<letter_ref letter_id="Q"/>
<letter_ref letter_id="Y"/>
<letter_ref letter_id="S"/>
<letter_ref letter_id="W"/>
</site>
<right_flank>RI</right_flank>
</contributing_site>
<contributing_site sequence_id="sequence_387" position="1" strand="none" pvalue="1.05e-09" >
<left_flank>V</left_flank>
<site>
<letter_ref letter_id="H"/>
<letter_ref letter_id="N"/>
<letter_ref letter_id="L"/>
<letter_ref letter_id="P"/>
<letter_ref letter_id="Q"/>
<letter_ref letter_id="H"/>
<letter_ref letter_id="L"/>
<letter_ref letter_id="F"/>
<letter_ref letter_id="G"/>
<letter_ref letter_id="Y"/>
<letter_ref letter_id="S"/>
<letter_ref letter_id="W"/>
</site>
<right_flank>YK</right_flank>
</contributing_site>
<contributing_site sequence_id="sequence_225" position="3" strand="none" pvalue="1.05e-09" >
<left_flank>LLV</left_flank>
<site>
<letter_ref letter_id="H"/>
<letter_ref letter_id="N"/>
<letter_ref letter_id="L"/>
<letter_ref letter_id="P"/>
<letter_ref letter_id="Q"/>
<letter_ref letter_id="H"/>
<letter_ref letter_id="L"/>
<letter_ref letter_id="F"/>
<letter_ref letter_id="G"/>
<letter_ref letter_id="Y"/>
<letter_ref letter_id="S"/>
<letter_ref letter_id="W"/>
</site>
<right_flank></right_flank>
</contributing_site>
<contributing_site sequence_id="sequence_296" position="2" strand="none" pvalue="1.70e-08" >
<left_flank>PP</left_flank>
<site>
<letter_ref letter_id="A"/>
<letter_ref letter_id="F"/>
<letter_ref letter_id="S"/>
<letter_ref letter_id="P"/>
<letter_ref letter_id="A"/>
<letter_ref letter_id="F"/>
<letter_ref letter_id="D"/>
<letter_ref letter_id="N"/>
<letter_ref letter_id="L"/>
<letter_ref letter_id="Y"/>
<letter_ref letter_id="Y"/>
<letter_ref letter_id="W"/>
</site>
<right_flank>D</right_flank>
</contributing_site>
<contributing_site sequence_id="sequence_17" position="0" strand="none" pvalue="1.70e-08" >
<left_flank></left_flank>
<site>
<letter_ref letter_id="A"/>
<letter_ref letter_id="F"/>
<letter_ref letter_id="S"/>
<letter_ref letter_id="P"/>
<letter_ref letter_id="A"/>
<letter_ref letter_id="F"/>
<letter_ref letter_id="D"/>
<letter_ref letter_id="N"/>
<letter_ref letter_id="L"/>
<letter_ref letter_id="Y"/>
<letter_ref letter_id="Y"/>
<letter_ref letter_id="W"/>
</site>
<right_flank>DQD</right_flank>
</contributing_site>
<contributing_site sequence_id="sequence_367" position="0" strand="none" pvalue="5.44e-08" >
<left_flank></left_flank>
<site>
<letter_ref letter_id="S"/>
<letter_ref letter_id="W"/>
<letter_ref letter_id="S"/>
<letter_ref letter_id="Q"/>
<letter_ref letter_id="K"/>
<letter_ref letter_id="R"/>
<letter_ref letter_id="S"/>
<letter_ref letter_id="F"/>
<letter_ref letter_id="V"/>
<letter_ref letter_id="Y"/>
<letter_ref letter_id="V"/>
<letter_ref letter_id="W"/>
</site>
<right_flank>KTW</right_flank>
</contributing_site>
<contributing_site sequence_id="sequence_347" position="2" strand="none" pvalue="5.44e-08" >
<left_flank>SG</left_flank>
<site>
<letter_ref letter_id="S"/>
<letter_ref letter_id="W"/>
<letter_ref letter_id="S"/>
<letter_ref letter_id="Q"/>
<letter_ref letter_id="K"/>
<letter_ref letter_id="R"/>
<letter_ref letter_id="S"/>
<letter_ref letter_id="F"/>
<letter_ref letter_id="V"/>
<letter_ref letter_id="Y"/>
<letter_ref letter_id="V"/>
<letter_ref letter_id="W"/>
</site>
<right_flank>K</right_flank>
</contributing_site>
<contributing_site sequence_id="sequence_348" position="1" strand="none" pvalue="7.69e-07" >
<left_flank>S</left_flank>
<site>
<letter_ref letter_id="G"/>
<letter_ref letter_id="Y"/>
<letter_ref letter_id="L"/>
<letter_ref letter_id="A"/>
<letter_ref letter_id="E"/>
<letter_ref letter_id="A"/>
<letter_ref letter_id="D"/>
<letter_ref letter_id="L"/>
<letter_ref letter_id="S"/>
<letter_ref letter_id="Y"/>
<letter_ref letter_id="T"/>
<letter_ref letter_id="W"/>
</site>
<right_flank>DF</right_flank>
</contributing_site>
<contributing_site sequence_id="sequence_61" position="3" strand="none" pvalue="7.69e-07" >
<left_flank>DPS</left_flank>
<site>
<letter_ref letter_id="G"/>
<letter_ref letter_id="Y"/>
<letter_ref letter_id="L"/>
<letter_ref letter_id="A"/>
<letter_ref letter_id="E"/>
<letter_ref letter_id="A"/>
<letter_ref letter_id="D"/>
<letter_ref letter_id="L"/>
<letter_ref letter_id="S"/>
<letter_ref letter_id="Y"/>
<letter_ref letter_id="T"/>
<letter_ref letter_id="W"/>
</site>
<right_flank></right_flank>
</contributing_site>
<contributing_site sequence_id="sequence_382" position="3" strand="none" pvalue="2.13e-06" >
<left_flank>TPM</left_flank>
<site>
<letter_ref letter_id="F"/>
<letter_ref letter_id="N"/>
<letter_ref letter_id="D"/>
<letter_ref letter_id="I"/>
<letter_ref letter_id="N"/>
<letter_ref letter_id="I"/>
<letter_ref letter_id="Y"/>
<letter_ref letter_id="D"/>
<letter_ref letter_id="L"/>
<letter_ref letter_id="F"/>
<letter_ref letter_id="V"/>
<letter_ref letter_id="W"/>
</site>
<right_flank></right_flank>
</contributing_site>
<contributing_site sequence_id="sequence_356" position="3" strand="none" pvalue="5.53e-06" >
<left_flank>SPV</left_flank>
<site>
<letter_ref letter_id="D"/>
<letter_ref letter_id="A"/>
<letter_ref letter_id="A"/>
<letter_ref letter_id="F"/>
<letter_ref letter_id="E"/>
<letter_ref letter_id="D"/>
<letter_ref letter_id="A"/>
<letter_ref letter_id="Q"/>
<letter_ref letter_id="G"/>
<letter_ref letter_id="H"/>
<letter_ref letter_id="I"/>
<letter_ref letter_id="W"/>
</site>
<right_flank></right_flank>
</contributing_site>
</contributing_sites>
</motif>
<motif id="motif_3" name="LEPSIPWKS" alt="MEME-3" width="9" sites="13" ic="32.0" re="28.3" llr="255" p_value="2.4e-064" e_value="4.4e-029" bayes_threshold="7.56125" elapsed_time="126.269688">
<scores>
<alphabet_matrix>
<alphabet_array>
<value letter_id="A">-451</value>
<value letter_id="C">-430</value>
<value letter_id="D">-566</value>
<value letter_id="E">-563</value>
<value letter_id="F">-209</value>
<value letter_id="G">-595</value>
<value letter_id="H">-408</value>
<value letter_id="I">-169</value>
<value letter_id="K">-541</value>
<value letter_id="L">313</value>
<value letter_id="M">-181</value>
<value letter_id="N">-483</value>
<value letter_id="P">-590</value>
<value letter_id="Q">-428</value>
<value letter_id="R">-461</value>
<value letter_id="S">-575</value>
<value letter_id="T">-423</value>
<value letter_id="V">-253</value>
<value letter_id="W">-550</value>
<value letter_id="Y">-404</value>
</alphabet_array>
<alphabet_array>
<value letter_id="A">-252</value>
<value letter_id="C">-650</value>
<value letter_id="D">-51</value>
<value letter_id="E">331</value>
<value letter_id="F">-538</value>
<value letter_id="G">-431</value>
<value letter_id="H">-263</value>
<value letter_id="I">-421</value>
<value letter_id="K">-227</value>
<value letter_id="L">-491</value>
<value letter_id="M">-426</value>
<value letter_id="N">-226</value>
<value letter_id="P">-441</value>
<value letter_id="Q">294</value>
<value letter_id="R">-315</value>
<value letter_id="S">-372</value>
<value letter_id="T">-305</value>
<value letter_id="V">-362</value>
<value letter_id="W">-729</value>
<value letter_id="Y">-482</value>
</alphabet_array>
<alphabet_array>
<value letter_id="A">170</value>
<value letter_id="C">-323</value>
<value letter_id="D">-333</value>
<value letter_id="E">-353</value>
<value letter_id="F">-351</value>
<value letter_id="G">-366</value>
<value letter_id="H">-271</value>
<value letter_id="I">-343</value>
<value letter_id="K">-336</value>
<value letter_id="L">-409</value>
<value letter_id="M">-393</value>
<value letter_id="N">-287</value>
<value letter_id="P">310</value>
<value letter_id="Q">-277</value>
<value letter_id="R">-319</value>
<value letter_id="S">-277</value>
<value letter_id="T">-243</value>
<value letter_id="V">-301</value>
<value letter_id="W">-598</value>
<value letter_id="Y">-434</value>
</alphabet_array>
<alphabet_array>
<value letter_id="A">-238</value>
<value letter_id="C">-358</value>
<value letter_id="D">-284</value>
<value letter_id="E">-258</value>
<value letter_id="F">-346</value>
<value letter_id="G">-375</value>
<value letter_id="H">-151</value>
<value letter_id="I">-300</value>
<value letter_id="K">224</value>
<value letter_id="L">29</value>
<value letter_id="M">-321</value>
<value letter_id="N">-156</value>
<value letter_id="P">-465</value>
<value letter_id="Q">-130</value>
<value letter_id="R">-59</value>
<value letter_id="S">224</value>
<value letter_id="T">-224</value>
<value letter_id="V">-288</value>
<value letter_id="W">-524</value>
<value letter_id="Y">-325</value>
</alphabet_array>
<alphabet_array>
<value letter_id="A">-421</value>
<value letter_id="C">-393</value>
<value letter_id="D">-674</value>
<value letter_id="E">-650</value>
<value letter_id="F">-128</value>
<value letter_id="G">-678</value>
<value letter_id="H">-464</value>
<value letter_id="I">369</value>
<value letter_id="K">-627</value>
<value letter_id="L">79</value>
<value letter_id="M">320</value>
<value letter_id="N">-546</value>
<value letter_id="P">-659</value>
<value letter_id="Q">-472</value>
<value letter_id="R">-549</value>
<value letter_id="S">-637</value>
<value letter_id="T">-395</value>
<value letter_id="V">-136</value>
<value letter_id="W">-509</value>
<value letter_id="Y">-376</value>
</alphabet_array>
<alphabet_array>
<value letter_id="A">-360</value>
<value letter_id="C">-496</value>
<value letter_id="D">-460</value>
<value letter_id="E">-497</value>
<value letter_id="F">-478</value>
<value letter_id="G">-519</value>
<value letter_id="H">-394</value>
<value letter_id="I">-493</value>
<value letter_id="K">-477</value>
<value letter_id="L">-548</value>
<value letter_id="M">-549</value>
<value letter_id="N">-432</value>
<value letter_id="P">357</value>
<value letter_id="Q">-421</value>
<value letter_id="R">-453</value>
<value letter_id="S">-463</value>
<value letter_id="T">-416</value>
<value letter_id="V">-469</value>
<value letter_id="W">-686</value>
<value letter_id="Y">-545</value>
</alphabet_array>
<alphabet_array>
<value letter_id="A">-446</value>
<value letter_id="C">-414</value>
<value letter_id="D">-693</value>
<value letter_id="E">-664</value>
<value letter_id="F">-106</value>
<value letter_id="G">-684</value>
<value letter_id="H">-417</value>
<value letter_id="I">-91</value>
<value letter_id="K">-631</value>
<value letter_id="L">82</value>
<value letter_id="M">322</value>
<value letter_id="N">-551</value>
<value letter_id="P">-661</value>
<value letter_id="Q">-463</value>
<value letter_id="R">-539</value>
<value letter_id="S">-650</value>
<value letter_id="T">-421</value>
<value letter_id="V">-203</value>
<value letter_id="W">376</value>
<value letter_id="Y">-292</value>
</alphabet_array>
<alphabet_array>
<value letter_id="A">-363</value>
<value letter_id="C">-391</value>
<value letter_id="D">-456</value>
<value letter_id="E">-452</value>
<value letter_id="F">-474</value>
<value letter_id="G">-510</value>
<value letter_id="H">-313</value>
<value letter_id="I">-361</value>
<value letter_id="K">392</value>
<value letter_id="L">-515</value>
<value letter_id="M">-436</value>
<value letter_id="N">-295</value>
<value letter_id="P">-533</value>
<value letter_id="Q">-362</value>
<value letter_id="R">-42</value>
<value letter_id="S">-492</value>
<value letter_id="T">-368</value>
<value letter_id="V">-439</value>
<value letter_id="W">-558</value>
<value letter_id="Y">-461</value>
</alphabet_array>
<alphabet_array>
<value letter_id="A">-269</value>
<value letter_id="C">-383</value>
<value letter_id="D">-302</value>
<value letter_id="E">-356</value>
<value letter_id="F">-455</value>
<value letter_id="G">-390</value>
<value letter_id="H">-241</value>
<value letter_id="I">-451</value>
<value letter_id="K">224</value>
<value letter_id="L">-514</value>
<value letter_id="M">-456</value>
<value letter_id="N">-185</value>
<value letter_id="P">-520</value>
<value letter_id="Q">-241</value>
<value letter_id="R">-175</value>
<value letter_id="S">272</value>
<value letter_id="T">-256</value>
<value letter_id="V">-405</value>
<value letter_id="W">-616</value>
<value letter_id="Y">-425</value>
</alphabet_array>
</alphabet_matrix>
</scores>
<probabilities>
<alphabet_matrix>
<alphabet_array>
<value letter_id="A">0.000000</value>
<value letter_id="C">0.000000</value>
<value letter_id="D">0.000000</value>
<value letter_id="E">0.000000</value>
<value letter_id="F">0.000000</value>
<value letter_id="G">0.000000</value>
<value letter_id="H">0.000000</value>
<value letter_id="I">0.000000</value>
<value letter_id="K">0.000000</value>
<value letter_id="L">1.000000</value>
<value letter_id="M">0.000000</value>
<value letter_id="N">0.000000</value>
<value letter_id="P">0.000000</value>
<value letter_id="Q">0.000000</value>
<value letter_id="R">0.000000</value>
<value letter_id="S">0.000000</value>
<value letter_id="T">0.000000</value>
<value letter_id="V">0.000000</value>
<value letter_id="W">0.000000</value>
<value letter_id="Y">0.000000</value>
</alphabet_array>
<alphabet_array>
<value letter_id="A">0.000000</value>
<value letter_id="C">0.000000</value>
<value letter_id="D">0.000000</value>
<value letter_id="E">0.692308</value>
<value letter_id="F">0.000000</value>
<value letter_id="G">0.000000</value>
<value letter_id="H">0.000000</value>
<value letter_id="I">0.000000</value>
<value letter_id="K">0.000000</value>
<value letter_id="L">0.000000</value>
<value letter_id="M">0.000000</value>
<value letter_id="N">0.000000</value>
<value letter_id="P">0.000000</value>
<value letter_id="Q">0.307692</value>
<value letter_id="R">0.000000</value>
<value letter_id="S">0.000000</value>
<value letter_id="T">0.000000</value>
<value letter_id="V">0.000000</value>
<value letter_id="W">0.000000</value>
<value letter_id="Y">0.000000</value>
</alphabet_array>
<alphabet_array>
<value letter_id="A">0.307692</value>
<value letter_id="C">0.000000</value>
<value letter_id="D">0.000000</value>
<value letter_id="E">0.000000</value>
<value letter_id="F">0.000000</value>
<value letter_id="G">0.000000</value>
<value letter_id="H">0.000000</value>
<value letter_id="I">0.000000</value>
<value letter_id="K">0.000000</value>
<value letter_id="L">0.000000</value>
<value letter_id="M">0.000000</value>
<value letter_id="N">0.000000</value>
<value letter_id="P">0.692308</value>
<value letter_id="Q">0.000000</value>
<value letter_id="R">0.000000</value>
<value letter_id="S">0.000000</value>
<value letter_id="T">0.000000</value>
<value letter_id="V">0.000000</value>
<value letter_id="W">0.000000</value>
<value letter_id="Y">0.000000</value>
</alphabet_array>
<alphabet_array>
<value letter_id="A">0.000000</value>
<value letter_id="C">0.000000</value>
<value letter_id="D">0.000000</value>
<value letter_id="E">0.000000</value>
<value letter_id="F">0.000000</value>
<value letter_id="G">0.000000</value>
<value letter_id="H">0.000000</value>
<value letter_id="I">0.000000</value>
<value letter_id="K">0.307692</value>
<value letter_id="L">0.153846</value>
<value letter_id="M">0.000000</value>
<value letter_id="N">0.000000</value>
<value letter_id="P">0.000000</value>
<value letter_id="Q">0.000000</value>
<value letter_id="R">0.000000</value>
<value letter_id="S">0.538462</value>
<value letter_id="T">0.000000</value>
<value letter_id="V">0.000000</value>
<value letter_id="W">0.000000</value>
<value letter_id="Y">0.000000</value>
</alphabet_array>
<alphabet_array>
<value letter_id="A">0.000000</value>
<value letter_id="C">0.000000</value>
<value letter_id="D">0.000000</value>
<value letter_id="E">0.000000</value>
<value letter_id="F">0.000000</value>
<value letter_id="G">0.000000</value>
<value letter_id="H">0.000000</value>
<value letter_id="I">0.538462</value>
<value letter_id="K">0.000000</value>
<value letter_id="L">0.153846</value>
<value letter_id="M">0.307692</value>
<value letter_id="N">0.000000</value>
<value letter_id="P">0.000000</value>
<value letter_id="Q">0.000000</value>
<value letter_id="R">0.000000</value>
<value letter_id="S">0.000000</value>
<value letter_id="T">0.000000</value>
<value letter_id="V">0.000000</value>
<value letter_id="W">0.000000</value>
<value letter_id="Y">0.000000</value>
</alphabet_array>
<alphabet_array>
<value letter_id="A">0.000000</value>
<value letter_id="C">0.000000</value>
<value letter_id="D">0.000000</value>
<value letter_id="E">0.000000</value>
<value letter_id="F">0.000000</value>
<value letter_id="G">0.000000</value>
<value letter_id="H">0.000000</value>
<value letter_id="I">0.000000</value>
<value letter_id="K">0.000000</value>
<value letter_id="L">0.000000</value>
<value letter_id="M">0.000000</value>
<value letter_id="N">0.000000</value>
<value letter_id="P">1.000000</value>
<value letter_id="Q">0.000000</value>
<value letter_id="R">0.000000</value>
<value letter_id="S">0.000000</value>
<value letter_id="T">0.000000</value>
<value letter_id="V">0.000000</value>
<value letter_id="W">0.000000</value>
<value letter_id="Y">0.000000</value>
</alphabet_array>
<alphabet_array>
<value letter_id="A">0.000000</value>
<value letter_id="C">0.000000</value>
<value letter_id="D">0.000000</value>
<value letter_id="E">0.000000</value>
<value letter_id="F">0.000000</value>
<value letter_id="G">0.000000</value>
<value letter_id="H">0.000000</value>
<value letter_id="I">0.000000</value>
<value letter_id="K">0.000000</value>
<value letter_id="L">0.153846</value>
<value letter_id="M">0.307692</value>
<value letter_id="N">0.000000</value>
<value letter_id="P">0.000000</value>
<value letter_id="Q">0.000000</value>
<value letter_id="R">0.000000</value>
<value letter_id="S">0.000000</value>
<value letter_id="T">0.000000</value>
<value letter_id="V">0.000000</value>
<value letter_id="W">0.538462</value>
<value letter_id="Y">0.000000</value>
</alphabet_array>
<alphabet_array>
<value letter_id="A">0.000000</value>
<value letter_id="C">0.000000</value>
<value letter_id="D">0.000000</value>
<value letter_id="E">0.000000</value>
<value letter_id="F">0.000000</value>
<value letter_id="G">0.000000</value>
<value letter_id="H">0.000000</value>
<value letter_id="I">0.000000</value>
<value letter_id="K">1.000000</value>
<value letter_id="L">0.000000</value>
<value letter_id="M">0.000000</value>
<value letter_id="N">0.000000</value>
<value letter_id="P">0.000000</value>
<value letter_id="Q">0.000000</value>
<value letter_id="R">0.000000</value>
<value letter_id="S">0.000000</value>
<value letter_id="T">0.000000</value>
<value letter_id="V">0.000000</value>
<value letter_id="W">0.000000</value>
<value letter_id="Y">0.000000</value>
</alphabet_array>
<alphabet_array>
<value letter_id="A">0.000000</value>
<value letter_id="C">0.000000</value>
<value letter_id="D">0.000000</value>
<value letter_id="E">0.000000</value>
<value letter_id="F">0.000000</value>
<value letter_id="G">0.000000</value>
<value letter_id="H">0.000000</value>
<value letter_id="I">0.000000</value>
<value letter_id="K">0.307692</value>
<value letter_id="L">0.000000</value>
<value letter_id="M">0.000000</value>
<value letter_id="N">0.000000</value>
<value letter_id="P">0.000000</value>
<value letter_id="Q">0.000000</value>
<value letter_id="R">0.000000</value>
<value letter_id="S">0.692308</value>
<value letter_id="T">0.000000</value>
<value letter_id="V">0.000000</value>
<value letter_id="W">0.000000</value>
<value letter_id="Y">0.000000</value>
</alphabet_array>
</alphabet_matrix>
</probabilities>
<regular_expression>
L[EQ][PA][SK][IM]P[WM]K[SK]
</regular_expression>
<contributing_sites>
<contributing_site sequence_id="sequence_226" position="5" strand="none" pvalue="5.53e-11" >
<left_flank>LNDHI</left_flank>
<site>
<letter_ref letter_id="L"/>
<letter_ref letter_id="E"/>
<letter_ref letter_id="P"/>
<letter_ref letter_id="S"/>
<letter_ref letter_id="I"/>
<letter_ref letter_id="P"/>
<letter_ref letter_id="W"/>
<letter_ref letter_id="K"/>
<letter_ref letter_id="S"/>
</site>
<right_flank>K</right_flank>
</contributing_site>
<contributing_site sequence_id="sequence_209" position="0" strand="none" pvalue="5.53e-11" >
<left_flank></left_flank>
<site>
<letter_ref letter_id="L"/>
<letter_ref letter_id="E"/>
<letter_ref letter_id="P"/>
<letter_ref letter_id="S"/>
<letter_ref letter_id="I"/>
<letter_ref letter_id="P"/>
<letter_ref letter_id="W"/>
<letter_ref letter_id="K"/>
<letter_ref letter_id="S"/>
</site>
<right_flank>KLL</right_flank>
</contributing_site>
<contributing_site sequence_id="sequence_205" position="4" strand="none" pvalue="5.53e-11" >
<left_flank>LDHI</left_flank>
<site>
<letter_ref letter_id="L"/>
<letter_ref letter_id="E"/>
<letter_ref letter_id="P"/>
<letter_ref letter_id="S"/>
<letter_ref letter_id="I"/>
<letter_ref letter_id="P"/>
<letter_ref letter_id="W"/>
<letter_ref letter_id="K"/>
<letter_ref letter_id="S"/>
</site>
<right_flank>KL</right_flank>
</contributing_site>
<contributing_site sequence_id="sequence_179" position="1" strand="none" pvalue="5.53e-11" >
<left_flank>I</left_flank>
<site>
<letter_ref letter_id="L"/>
<letter_ref letter_id="E"/>
<letter_ref letter_id="P"/>
<letter_ref letter_id="S"/>
<letter_ref letter_id="I"/>
<letter_ref letter_id="P"/>
<letter_ref letter_id="W"/>
<letter_ref letter_id="K"/>
<letter_ref letter_id="S"/>
</site>
<right_flank>KLLTL</right_flank>
</contributing_site>
<contributing_site sequence_id="sequence_161" position="2" strand="none" pvalue="5.53e-11" >
<left_flank>HI</left_flank>
<site>
<letter_ref letter_id="L"/>
<letter_ref letter_id="E"/>
<letter_ref letter_id="P"/>
<letter_ref letter_id="S"/>
<letter_ref letter_id="I"/>
<letter_ref letter_id="P"/>
<letter_ref letter_id="W"/>
<letter_ref letter_id="K"/>
<letter_ref letter_id="S"/>
</site>
<right_flank>KLLT</right_flank>
</contributing_site>
<contributing_site sequence_id="sequence_54" position="3" strand="none" pvalue="5.53e-11" >
<left_flank>DHI</left_flank>
<site>
<letter_ref letter_id="L"/>
<letter_ref letter_id="E"/>
<letter_ref letter_id="P"/>
<letter_ref letter_id="S"/>
<letter_ref letter_id="I"/>
<letter_ref letter_id="P"/>
<letter_ref letter_id="W"/>
<letter_ref letter_id="K"/>
<letter_ref letter_id="S"/>
</site>
<right_flank>K</right_flank>
</contributing_site>
<contributing_site sequence_id="sequence_53" position="3" strand="none" pvalue="5.53e-11" >
<left_flank>DHI</left_flank>
<site>
<letter_ref letter_id="L"/>
<letter_ref letter_id="E"/>
<letter_ref letter_id="P"/>
<letter_ref letter_id="S"/>
<letter_ref letter_id="I"/>
<letter_ref letter_id="P"/>
<letter_ref letter_id="W"/>
<letter_ref letter_id="K"/>
<letter_ref letter_id="S"/>
</site>
<right_flank></right_flank>
</contributing_site>
<contributing_site sequence_id="sequence_400" position="4" strand="none" pvalue="1.75e-09" >
<left_flank>VSEQ</left_flank>
<site>
<letter_ref letter_id="L"/>
<letter_ref letter_id="Q"/>
<letter_ref letter_id="A"/>
<letter_ref letter_id="K"/>
<letter_ref letter_id="M"/>
<letter_ref letter_id="P"/>
<letter_ref letter_id="M"/>
<letter_ref letter_id="K"/>
<letter_ref letter_id="K"/>
</site>
<right_flank>EA</right_flank>
</contributing_site>
<contributing_site sequence_id="sequence_273" position="6" strand="none" pvalue="1.75e-09" >
<left_flank>NKVSEQ</left_flank>
<site>
<letter_ref letter_id="L"/>
<letter_ref letter_id="Q"/>
<letter_ref letter_id="A"/>
<letter_ref letter_id="K"/>
<letter_ref letter_id="M"/>
<letter_ref letter_id="P"/>
<letter_ref letter_id="M"/>
<letter_ref letter_id="K"/>
<letter_ref letter_id="K"/>
</site>
<right_flank></right_flank>
</contributing_site>
<contributing_site sequence_id="sequence_232" position="0" strand="none" pvalue="1.75e-09" >
<left_flank></left_flank>
<site>
<letter_ref letter_id="L"/>
<letter_ref letter_id="Q"/>
<letter_ref letter_id="A"/>
<letter_ref letter_id="K"/>
<letter_ref letter_id="M"/>
<letter_ref letter_id="P"/>
<letter_ref letter_id="M"/>
<letter_ref letter_id="K"/>
<letter_ref letter_id="K"/>
</site>
<right_flank>EAKPSA</right_flank>
</contributing_site>
<contributing_site sequence_id="sequence_89" position="2" strand="none" pvalue="1.75e-09" >
<left_flank>EQ</left_flank>
<site>
<letter_ref letter_id="L"/>
<letter_ref letter_id="Q"/>
<letter_ref letter_id="A"/>
<letter_ref letter_id="K"/>
<letter_ref letter_id="M"/>
<letter_ref letter_id="P"/>
<letter_ref letter_id="M"/>
<letter_ref letter_id="K"/>
<letter_ref letter_id="K"/>
</site>
<right_flank>EAKP</right_flank>
</contributing_site>
<contributing_site sequence_id="sequence_221" position="1" strand="none" pvalue="3.16e-08" >
<left_flank>L</left_flank>
<site>
<letter_ref letter_id="L"/>
<letter_ref letter_id="E"/>
<letter_ref letter_id="P"/>
<letter_ref letter_id="L"/>
<letter_ref letter_id="L"/>
<letter_ref letter_id="P"/>
<letter_ref letter_id="L"/>
<letter_ref letter_id="K"/>
<letter_ref letter_id="S"/>
</site>
<right_flank>KLLTL</right_flank>
</contributing_site>
<contributing_site sequence_id="sequence_55" position="3" strand="none" pvalue="3.16e-08" >
<left_flank>DHL</left_flank>
<site>
<letter_ref letter_id="L"/>
<letter_ref letter_id="E"/>
<letter_ref letter_id="P"/>
<letter_ref letter_id="L"/>
<letter_ref letter_id="L"/>
<letter_ref letter_id="P"/>
<letter_ref letter_id="L"/>
<letter_ref letter_id="K"/>
<letter_ref letter_id="S"/>
</site>
<right_flank>KL</right_flank>
</contributing_site>
</contributing_sites>
</motif>
<motif id="motif_4" name="LVCNGVLQG" alt="MEME-4" width="9" sites="21" ic="21.4" re="21.1" llr="307" p_value="2.7e-071" e_value="2.7e-018" bayes_threshold="7.41785" elapsed_time="128.942783">
<scores>
<alphabet_matrix>
<alphabet_array>
<value letter_id="A">-186</value>
<value letter_id="C">-218</value>
<value letter_id="D">-8</value>
<value letter_id="E">-331</value>
<value letter_id="F">89</value>
<value letter_id="G">-391</value>
<value letter_id="H">-201</value>
<value letter_id="I">-53</value>
<value letter_id="K">-305</value>
<value letter_id="L">144</value>
<value letter_id="M">-136</value>
<value letter_id="N">-233</value>
<value letter_id="P">-99</value>
<value letter_id="Q">252</value>
<value letter_id="R">-276</value>
<value letter_id="S">-304</value>
<value letter_id="T">93</value>
<value letter_id="V">153</value>
<value letter_id="W">19</value>
<value letter_id="Y">-217</value>
</alphabet_array>
<alphabet_array>
<value letter_id="A">27</value>
<value letter_id="C">-276</value>
<value letter_id="D">-462</value>
<value letter_id="E">-462</value>
<value letter_id="F">-239</value>
<value letter_id="G">-522</value>
<value letter_id="H">-337</value>
<value letter_id="I">82</value>
<value letter_id="K">-459</value>
<value letter_id="L">16</value>
<value letter_id="M">129</value>
<value letter_id="N">-382</value>
<value letter_id="P">-527</value>
<value letter_id="Q">-410</value>
<value letter_id="R">-401</value>
<value letter_id="S">-456</value>
<value letter_id="T">-241</value>
<value letter_id="V">364</value>
<value letter_id="W">-558</value>
<value letter_id="Y">-391</value>
</alphabet_array>
<alphabet_array>
<value letter_id="A">-215</value>
<value letter_id="C">413</value>
<value letter_id="D">-252</value>
<value letter_id="E">-40</value>
<value letter_id="F">-214</value>
<value letter_id="G">-372</value>
<value letter_id="H">-181</value>
<value letter_id="I">-140</value>
<value letter_id="K">-20</value>
<value letter_id="L">-266</value>
<value letter_id="M">-215</value>
<value letter_id="N">81</value>
<value letter_id="P">-450</value>
<value letter_id="Q">-199</value>
<value letter_id="R">-206</value>
<value letter_id="S">-293</value>
<value letter_id="T">93</value>
<value letter_id="V">256</value>
<value letter_id="W">-470</value>
<value letter_id="Y">-273</value>
</alphabet_array>
<alphabet_array>
<value letter_id="A">-232</value>
<value letter_id="C">-251</value>
<value letter_id="D">-461</value>
<value letter_id="E">-428</value>
<value letter_id="F">179</value>
<value letter_id="G">-445</value>
<value letter_id="H">-261</value>
<value letter_id="I">143</value>
<value letter_id="K">-396</value>
<value letter_id="L">49</value>
<value letter_id="M">158</value>
<value letter_id="N">352</value>
<value letter_id="P">-494</value>
<value letter_id="Q">-322</value>
<value letter_id="R">-348</value>
<value letter_id="S">-364</value>
<value letter_id="T">184</value>
<value letter_id="V">-90</value>
<value letter_id="W">-431</value>
<value letter_id="Y">-251</value>
</alphabet_array>
<alphabet_array>
<value letter_id="A">-224</value>
<value letter_id="C">-381</value>
<value letter_id="D">-75</value>
<value letter_id="E">-371</value>
<value letter_id="F">-408</value>
<value letter_id="G">328</value>
<value letter_id="H">-284</value>
<value letter_id="I">-87</value>
<value letter_id="K">-354</value>
<value letter_id="L">-544</value>
<value letter_id="M">-436</value>
<value letter_id="N">-187</value>
<value letter_id="P">-498</value>
<value letter_id="Q">-364</value>
<value letter_id="R">-87</value>
<value letter_id="S">-325</value>
<value letter_id="T">-105</value>
<value letter_id="V">-388</value>
<value letter_id="W">-533</value>
<value letter_id="Y">-411</value>
</alphabet_array>
<alphabet_array>
<value letter_id="A">-223</value>
<value letter_id="C">-249</value>
<value letter_id="D">-423</value>
<value letter_id="E">-388</value>
<value letter_id="F">-175</value>
<value letter_id="G">-433</value>
<value letter_id="H">-240</value>
<value letter_id="I">141</value>
<value letter_id="K">-285</value>
<value letter_id="L">-219</value>
<value letter_id="M">-175</value>
<value letter_id="N">-273</value>
<value letter_id="P">-484</value>
<value letter_id="Q">36</value>
<value letter_id="R">96</value>
<value letter_id="S">-331</value>
<value letter_id="T">262</value>
<value letter_id="V">295</value>
<value letter_id="W">-447</value>
<value letter_id="Y">-262</value>
</alphabet_array>
<alphabet_array>
<value letter_id="A">-285</value>
<value letter_id="C">-293</value>
<value letter_id="D">139</value>
<value letter_id="E">-469</value>
<value letter_id="F">-165</value>
<value letter_id="G">-503</value>
<value letter_id="H">-312</value>
<value letter_id="I">138</value>
<value letter_id="K">-442</value>
<value letter_id="L">223</value>
<value letter_id="M">-154</value>
<value letter_id="N">-360</value>
<value letter_id="P">-532</value>
<value letter_id="Q">-360</value>
<value letter_id="R">-388</value>
<value letter_id="S">-424</value>
<value letter_id="T">-260</value>
<value letter_id="V">148</value>
<value letter_id="W">-476</value>
<value letter_id="Y">143</value>
</alphabet_array>
<alphabet_array>
<value letter_id="A">-170</value>
<value letter_id="C">-261</value>
<value letter_id="D">-221</value>
<value letter_id="E">47</value>
<value letter_id="F">258</value>
<value letter_id="G">-349</value>
<value letter_id="H">-134</value>
<value letter_id="I">-111</value>
<value letter_id="K">-178</value>
<value letter_id="L">-231</value>
<value letter_id="M">266</value>
<value letter_id="N">76</value>
<value letter_id="P">-396</value>
<value letter_id="Q">277</value>
<value letter_id="R">-184</value>
<value letter_id="S">-250</value>
<value letter_id="T">16</value>
<value letter_id="V">94</value>
<value letter_id="W">-430</value>
<value letter_id="Y">-228</value>
</alphabet_array>
<alphabet_array>
<value letter_id="A">-8</value>
<value letter_id="C">-391</value>
<value letter_id="D">-35</value>
<value letter_id="E">-342</value>
<value letter_id="F">-426</value>
<value letter_id="G">304</value>
<value letter_id="H">-264</value>
<value letter_id="I">-440</value>
<value letter_id="K">112</value>
<value letter_id="L">-555</value>
<value letter_id="M">-457</value>
<value letter_id="N">-150</value>
<value letter_id="P">-503</value>
<value letter_id="Q">-335</value>
<value letter_id="R">-313</value>
<value letter_id="S">-318</value>
<value letter_id="T">-338</value>
<value letter_id="V">-404</value>
<value letter_id="W">-562</value>
<value letter_id="Y">-419</value>
</alphabet_array>
</alphabet_matrix>
</scores>
<probabilities>
<alphabet_matrix>
<alphabet_array>
<value letter_id="A">0.000000</value>
<value letter_id="C">0.000000</value>
<value letter_id="D">0.047619</value>
<value letter_id="E">0.000000</value>
<value letter_id="F">0.047619</value>
<value letter_id="G">0.000000</value>
<value letter_id="H">0.000000</value>
<value letter_id="I">0.000000</value>
<value letter_id="K">0.000000</value>
<value letter_id="L">0.333333</value>
<value letter_id="M">0.000000</value>
<value letter_id="N">0.000000</value>
<value letter_id="P">0.047619</value>
<value letter_id="Q">0.238095</value>
<value letter_id="R">0.000000</value>
<value letter_id="S">0.000000</value>
<value letter_id="T">0.095238</value>
<value letter_id="V">0.142857</value>
<value letter_id="W">0.047619</value>
<value letter_id="Y">0.000000</value>
</alphabet_array>
<alphabet_array>
<value letter_id="A">0.095238</value>
<value letter_id="C">0.000000</value>
<value letter_id="D">0.000000</value>
<value letter_id="E">0.000000</value>
<value letter_id="F">0.000000</value>
<value letter_id="G">0.000000</value>
<value letter_id="H">0.000000</value>
<value letter_id="I">0.047619</value>
<value letter_id="K">0.000000</value>
<value letter_id="L">0.142857</value>
<value letter_id="M">0.095238</value>
<value letter_id="N">0.000000</value>
<value letter_id="P">0.000000</value>
<value letter_id="Q">0.000000</value>
<value letter_id="R">0.000000</value>
<value letter_id="S">0.000000</value>
<value letter_id="T">0.000000</value>
<value letter_id="V">0.619048</value>
<value letter_id="W">0.000000</value>
<value letter_id="Y">0.000000</value>
</alphabet_array>
<alphabet_array>
<value letter_id="A">0.000000</value>
<value letter_id="C">0.428571</value>
<value letter_id="D">0.000000</value>
<value letter_id="E">0.047619</value>
<value letter_id="F">0.000000</value>
<value letter_id="G">0.000000</value>
<value letter_id="H">0.000000</value>
<value letter_id="I">0.000000</value>
<value letter_id="K">0.047619</value>
<value letter_id="L">0.000000</value>
<value letter_id="M">0.000000</value>
<value letter_id="N">0.047619</value>
<value letter_id="P">0.000000</value>
<value letter_id="Q">0.000000</value>
<value letter_id="R">0.000000</value>
<value letter_id="S">0.000000</value>
<value letter_id="T">0.095238</value>
<value letter_id="V">0.333333</value>
<value letter_id="W">0.000000</value>
<value letter_id="Y">0.000000</value>
</alphabet_array>
<alphabet_array>
<value letter_id="A">0.000000</value>
<value letter_id="C">0.000000</value>
<value letter_id="D">0.000000</value>
<value letter_id="E">0.000000</value>
<value letter_id="F">0.095238</value>
<value letter_id="G">0.000000</value>
<value letter_id="H">0.000000</value>
<value letter_id="I">0.095238</value>
<value letter_id="K">0.000000</value>
<value letter_id="L">0.142857</value>
<value letter_id="M">0.095238</value>
<value letter_id="N">0.380952</value>
<value letter_id="P">0.000000</value>
<value letter_id="Q">0.000000</value>
<value letter_id="R">0.000000</value>
<value letter_id="S">0.000000</value>
<value letter_id="T">0.190476</value>
<value letter_id="V">0.000000</value>
<value letter_id="W">0.000000</value>
<value letter_id="Y">0.000000</value>
</alphabet_array>
<alphabet_array>
<value letter_id="A">0.000000</value>
<value letter_id="C">0.000000</value>
<value letter_id="D">0.047619</value>
<value letter_id="E">0.000000</value>
<value letter_id="F">0.000000</value>
<value letter_id="G">0.809524</value>
<value letter_id="H">0.000000</value>
<value letter_id="I">0.047619</value>
<value letter_id="K">0.000000</value>
<value letter_id="L">0.000000</value>
<value letter_id="M">0.000000</value>
<value letter_id="N">0.000000</value>
<value letter_id="P">0.000000</value>
<value letter_id="Q">0.000000</value>
<value letter_id="R">0.047619</value>
<value letter_id="S">0.000000</value>
<value letter_id="T">0.047619</value>
<value letter_id="V">0.000000</value>
<value letter_id="W">0.000000</value>
<value letter_id="Y">0.000000</value>
</alphabet_array>
<alphabet_array>
<value letter_id="A">0.000000</value>
<value letter_id="C">0.000000</value>
<value letter_id="D">0.000000</value>
<value letter_id="E">0.000000</value>
<value letter_id="F">0.000000</value>
<value letter_id="G">0.000000</value>
<value letter_id="H">0.000000</value>
<value letter_id="I">0.095238</value>
<value letter_id="K">0.000000</value>
<value letter_id="L">0.000000</value>
<value letter_id="M">0.000000</value>
<value letter_id="N">0.000000</value>
<value letter_id="P">0.000000</value>
<value letter_id="Q">0.047619</value>
<value letter_id="R">0.095238</value>
<value letter_id="S">0.000000</value>
<value letter_id="T">0.333333</value>
<value letter_id="V">0.428571</value>
<value letter_id="W">0.000000</value>
<value letter_id="Y">0.000000</value>
</alphabet_array>
<alphabet_array>
<value letter_id="A">0.000000</value>
<value letter_id="C">0.000000</value>
<value letter_id="D">0.142857</value>
<value letter_id="E">0.000000</value>
<value letter_id="F">0.000000</value>
<value letter_id="G">0.000000</value>
<value letter_id="H">0.000000</value>
<value letter_id="I">0.095238</value>
<value letter_id="K">0.000000</value>
<value letter_id="L">0.523810</value>
<value letter_id="M">0.000000</value>
<value letter_id="N">0.000000</value>
<value letter_id="P">0.000000</value>
<value letter_id="Q">0.000000</value>
<value letter_id="R">0.000000</value>
<value letter_id="S">0.000000</value>
<value letter_id="T">0.000000</value>
<value letter_id="V">0.142857</value>
<value letter_id="W">0.000000</value>
<value letter_id="Y">0.095238</value>
</alphabet_array>
<alphabet_array>
<value letter_id="A">0.000000</value>
<value letter_id="C">0.000000</value>
<value letter_id="D">0.000000</value>
<value letter_id="E">0.095238</value>
<value letter_id="F">0.190476</value>
<value letter_id="G">0.000000</value>
<value letter_id="H">0.000000</value>
<value letter_id="I">0.000000</value>
<value letter_id="K">0.000000</value>
<value letter_id="L">0.000000</value>
<value letter_id="M">0.238095</value>
<value letter_id="N">0.047619</value>
<value letter_id="P">0.000000</value>
<value letter_id="Q">0.285714</value>
<value letter_id="R">0.000000</value>
<value letter_id="S">0.000000</value>
<value letter_id="T">0.047619</value>
<value letter_id="V">0.095238</value>
<value letter_id="W">0.000000</value>
<value letter_id="Y">0.000000</value>
</alphabet_array>
<alphabet_array>
<value letter_id="A">0.095238</value>
<value letter_id="C">0.000000</value>
<value letter_id="D">0.047619</value>
<value letter_id="E">0.000000</value>
<value letter_id="F">0.000000</value>
<value letter_id="G">0.619048</value>
<value letter_id="H">0.000000</value>
<value letter_id="I">0.000000</value>
<value letter_id="K">0.238095</value>
<value letter_id="L">0.000000</value>
<value letter_id="M">0.000000</value>
<value letter_id="N">0.000000</value>
<value letter_id="P">0.000000</value>
<value letter_id="Q">0.000000</value>
<value letter_id="R">0.000000</value>
<value letter_id="S">0.000000</value>
<value letter_id="T">0.000000</value>
<value letter_id="V">0.000000</value>
<value letter_id="W">0.000000</value>
<value letter_id="Y">0.000000</value>
</alphabet_array>
</alphabet_matrix>
</probabilities>
<regular_expression>
[LQ]V[CV]NG[VT]L[QM][GK]
</regular_expression>
<contributing_sites>
<contributing_site sequence_id="sequence_250" position="0" strand="none" pvalue="1.91e-11" >
<left_flank></left_flank>
<site>
<letter_ref letter_id="L"/>
<letter_ref letter_id="V"/>
<letter_ref letter_id="C"/>
<letter_ref letter_id="N"/>
<letter_ref letter_id="G"/>
<letter_ref letter_id="V"/>
<letter_ref letter_id="L"/>
<letter_ref letter_id="Q"/>
<letter_ref letter_id="G"/>
</site>
<right_flank>ITSWGS</right_flank>
</contributing_site>
<contributing_site sequence_id="sequence_132" position="2" strand="none" pvalue="1.91e-11" >
<left_flank>GP</left_flank>
<site>
<letter_ref letter_id="L"/>
<letter_ref letter_id="V"/>
<letter_ref letter_id="C"/>
<letter_ref letter_id="N"/>
<letter_ref letter_id="G"/>
<letter_ref letter_id="V"/>
<letter_ref letter_id="L"/>
<letter_ref letter_id="Q"/>
<letter_ref letter_id="G"/>
</site>
<right_flank>ITSW</right_flank>
</contributing_site>
<contributing_site sequence_id="sequence_116" position="6" strand="none" pvalue="1.91e-11" >
<left_flank>GDSGGP</left_flank>
<site>
<letter_ref letter_id="L"/>
<letter_ref letter_id="V"/>
<letter_ref letter_id="C"/>
<letter_ref letter_id="N"/>
<letter_ref letter_id="G"/>
<letter_ref letter_id="V"/>
<letter_ref letter_id="L"/>
<letter_ref letter_id="Q"/>
<letter_ref letter_id="G"/>
</site>
<right_flank></right_flank>
</contributing_site>
<contributing_site sequence_id="sequence_364" position="2" strand="none" pvalue="4.15e-09" >
<left_flank>ST</left_flank>
<site>
<letter_ref letter_id="Q"/>
<letter_ref letter_id="V"/>
<letter_ref letter_id="C"/>
<letter_ref letter_id="T"/>
<letter_ref letter_id="G"/>
<letter_ref letter_id="T"/>
<letter_ref letter_id="D"/>
<letter_ref letter_id="M"/>
<letter_ref letter_id="K"/>
</site>
<right_flank>LRLP</right_flank>
</contributing_site>
<contributing_site sequence_id="sequence_327" position="0" strand="none" pvalue="4.15e-09" >
<left_flank></left_flank>
<site>
<letter_ref letter_id="Q"/>
<letter_ref letter_id="V"/>
<letter_ref letter_id="C"/>
<letter_ref letter_id="T"/>
<letter_ref letter_id="G"/>
<letter_ref letter_id="T"/>
<letter_ref letter_id="D"/>
<letter_ref letter_id="M"/>
<letter_ref letter_id="K"/>
</site>
<right_flank>LRLPAS</right_flank>
</contributing_site>
<contributing_site sequence_id="sequence_7" position="4" strand="none" pvalue="4.15e-09" >
<left_flank>AAST</left_flank>
<site>
<letter_ref letter_id="Q"/>
<letter_ref letter_id="V"/>
<letter_ref letter_id="C"/>
<letter_ref letter_id="T"/>
<letter_ref letter_id="G"/>
<letter_ref letter_id="T"/>
<letter_ref letter_id="D"/>
<letter_ref letter_id="M"/>
<letter_ref letter_id="K"/>
</site>
<right_flank>LR</right_flank>
</contributing_site>
<contributing_site sequence_id="sequence_408" position="0" strand="none" pvalue="2.13e-08" >
<left_flank></left_flank>
<site>
<letter_ref letter_id="V"/>
<letter_ref letter_id="V"/>
<letter_ref letter_id="V"/>
<letter_ref letter_id="L"/>
<letter_ref letter_id="G"/>
<letter_ref letter_id="V"/>
<letter_ref letter_id="V"/>
<letter_ref letter_id="F"/>
<letter_ref letter_id="G"/>
</site>
<right_flank>ILIKRR</right_flank>
</contributing_site>
<contributing_site sequence_id="sequence_406" position="6" strand="none" pvalue="2.13e-08" >
<left_flank>VVGILL</left_flank>
<site>
<letter_ref letter_id="V"/>
<letter_ref letter_id="V"/>
<letter_ref letter_id="V"/>
<letter_ref letter_id="L"/>
<letter_ref letter_id="G"/>
<letter_ref letter_id="V"/>
<letter_ref letter_id="V"/>
<letter_ref letter_id="F"/>
<letter_ref letter_id="G"/>
</site>
<right_flank></right_flank>
</contributing_site>
<contributing_site sequence_id="sequence_123" position="4" strand="none" pvalue="2.13e-08" >
<left_flank>GILL</left_flank>
<site>
<letter_ref letter_id="V"/>
<letter_ref letter_id="V"/>
<letter_ref letter_id="V"/>
<letter_ref letter_id="L"/>
<letter_ref letter_id="G"/>
<letter_ref letter_id="V"/>
<letter_ref letter_id="V"/>
<letter_ref letter_id="F"/>
<letter_ref letter_id="G"/>
</site>
<right_flank>IL</right_flank>
</contributing_site>
<contributing_site sequence_id="sequence_420" position="5" strand="none" pvalue="1.25e-07" >
<left_flank>YNHLV</left_flank>
<site>
<letter_ref letter_id="T"/>
<letter_ref letter_id="L"/>
<letter_ref letter_id="C"/>
<letter_ref letter_id="N"/>
<letter_ref letter_id="G"/>
<letter_ref letter_id="T"/>
<letter_ref letter_id="Y"/>
<letter_ref letter_id="E"/>
<letter_ref letter_id="G"/>
</site>
<right_flank>L</right_flank>
</contributing_site>
<contributing_site sequence_id="sequence_404" position="1" strand="none" pvalue="1.25e-07" >
<left_flank>V</left_flank>
<site>
<letter_ref letter_id="T"/>
<letter_ref letter_id="L"/>
<letter_ref letter_id="C"/>
<letter_ref letter_id="N"/>
<letter_ref letter_id="G"/>
<letter_ref letter_id="T"/>
<letter_ref letter_id="Y"/>
<letter_ref letter_id="E"/>
<letter_ref letter_id="G"/>
</site>
<right_flank>LLRRN</right_flank>
</contributing_site>
<contributing_site sequence_id="sequence_341" position="2" strand="none" pvalue="2.31e-07" >
<left_flank>RP</left_flank>
<site>
<letter_ref letter_id="Q"/>
<letter_ref letter_id="M"/>
<letter_ref letter_id="T"/>
<letter_ref letter_id="F"/>
<letter_ref letter_id="G"/>
<letter_ref letter_id="R"/>
<letter_ref letter_id="L"/>
<letter_ref letter_id="Q"/>
<letter_ref letter_id="G"/>
</site>
<right_flank>ISPK</right_flank>
</contributing_site>
<contributing_site sequence_id="sequence_323" position="0" strand="none" pvalue="2.31e-07" >
<left_flank></left_flank>
<site>
<letter_ref letter_id="Q"/>
<letter_ref letter_id="M"/>
<letter_ref letter_id="T"/>
<letter_ref letter_id="F"/>
<letter_ref letter_id="G"/>
<letter_ref letter_id="R"/>
<letter_ref letter_id="L"/>
<letter_ref letter_id="Q"/>
<letter_ref letter_id="G"/>
</site>
<right_flank>ISPKIM</right_flank>
</contributing_site>
<contributing_site sequence_id="sequence_376" position="2" strand="none" pvalue="3.35e-07" >
<left_flank>TL</left_flank>
<site>
<letter_ref letter_id="L"/>
<letter_ref letter_id="V"/>
<letter_ref letter_id="V"/>
<letter_ref letter_id="M"/>
<letter_ref letter_id="G"/>
<letter_ref letter_id="T"/>
<letter_ref letter_id="L"/>
<letter_ref letter_id="V"/>
<letter_ref letter_id="A"/>
</site>
<right_flank>LVGL</right_flank>
</contributing_site>
<contributing_site sequence_id="sequence_156" position="6" strand="none" pvalue="3.35e-07" >
<left_flank>GWPTTL</left_flank>
<site>
<letter_ref letter_id="L"/>
<letter_ref letter_id="V"/>
<letter_ref letter_id="V"/>
<letter_ref letter_id="M"/>
<letter_ref letter_id="G"/>
<letter_ref letter_id="T"/>
<letter_ref letter_id="L"/>
<letter_ref letter_id="V"/>
<letter_ref letter_id="A"/>
</site>
<right_flank></right_flank>
</contributing_site>
<contributing_site sequence_id="sequence_31" position="6" strand="none" pvalue="4.49e-07" >
<left_flank>ASKADG</left_flank>
<site>
<letter_ref letter_id="L"/>
<letter_ref letter_id="A"/>
<letter_ref letter_id="V"/>
<letter_ref letter_id="I"/>
<letter_ref letter_id="G"/>
<letter_ref letter_id="V"/>
<letter_ref letter_id="L"/>
<letter_ref letter_id="M"/>
<letter_ref letter_id="K"/>
</site>
<right_flank></right_flank>
</contributing_site>
<contributing_site sequence_id="sequence_8" position="3" strand="none" pvalue="4.49e-07" >
<left_flank>ADG</left_flank>
<site>
<letter_ref letter_id="L"/>
<letter_ref letter_id="A"/>
<letter_ref letter_id="V"/>
<letter_ref letter_id="I"/>
<letter_ref letter_id="G"/>
<letter_ref letter_id="V"/>
<letter_ref letter_id="L"/>
<letter_ref letter_id="M"/>
<letter_ref letter_id="K"/>
</site>
<right_flank></right_flank>
</contributing_site>
<contributing_site sequence_id="sequence_137" position="5" strand="none" pvalue="7.90e-07" >
<left_flank>GRNEC</left_flank>
<site>
<letter_ref letter_id="D"/>
<letter_ref letter_id="V"/>
<letter_ref letter_id="C"/>
<letter_ref letter_id="T"/>
<letter_ref letter_id="D"/>
<letter_ref letter_id="Q"/>
<letter_ref letter_id="L"/>
<letter_ref letter_id="F"/>
<letter_ref letter_id="G"/>
</site>
<right_flank>A</right_flank>
</contributing_site>
<contributing_site sequence_id="sequence_389" position="2" strand="none" pvalue="7.02e-06" >
<left_flank>VI</left_flank>
<site>
<letter_ref letter_id="W"/>
<letter_ref letter_id="V"/>
<letter_ref letter_id="N"/>
<letter_ref letter_id="N"/>
<letter_ref letter_id="T"/>
<letter_ref letter_id="I"/>
<letter_ref letter_id="I"/>
<letter_ref letter_id="N"/>
<letter_ref letter_id="G"/>
</site>
<right_flank>SQVW</right_flank>
</contributing_site>
<contributing_site sequence_id="sequence_91" position="3" strand="none" pvalue="6.39e-05" >
<left_flank>ERP</left_flank>
<site>
<letter_ref letter_id="P"/>
<letter_ref letter_id="L"/>
<letter_ref letter_id="E"/>
<letter_ref letter_id="N"/>
<letter_ref letter_id="R"/>
<letter_ref letter_id="V"/>
<letter_ref letter_id="L"/>
<letter_ref letter_id="T"/>
<letter_ref letter_id="G"/>
</site>
<right_flank>WGL</right_flank>
</contributing_site>
<contributing_site sequence_id="sequence_95" position="2" strand="none" pvalue="7.83e-05" >
<left_flank>ET</left_flank>
<site>
<letter_ref letter_id="F"/>
<letter_ref letter_id="I"/>
<letter_ref letter_id="K"/>
<letter_ref letter_id="N"/>
<letter_ref letter_id="I"/>
<letter_ref letter_id="I"/>
<letter_ref letter_id="I"/>
<letter_ref letter_id="Q"/>
<letter_ref letter_id="D"/>
</site>
<right_flank>CMWS</right_flank>
</contributing_site>
</contributing_sites>
</motif>
<motif id="motif_5" name="DDIEKWF" alt="MEME-5" width="7" sites="20" ic="18.2" re="19.2" llr="266" p_value="2.9e-071" e_value="3.2e-018" bayes_threshold="9.03036" elapsed_time="131.664157">
<scores>
<alphabet_matrix>
<alphabet_array>
<value letter_id="A">-298</value>
<value letter_id="C">-657</value>
<value letter_id="D">338</value>
<value letter_id="E">263</value>
<value letter_id="F">-568</value>
<value letter_id="G">-446</value>
<value letter_id="H">-286</value>
<value letter_id="I">-469</value>
<value letter_id="K">-279</value>
<value letter_id="L">-541</value>
<value letter_id="M">-476</value>
<value letter_id="N">81</value>
<value letter_id="P">-485</value>
<value letter_id="Q">-159</value>
<value letter_id="R">-370</value>
<value letter_id="S">-393</value>
<value letter_id="T">-340</value>
<value letter_id="V">-14</value>
<value letter_id="W">-768</value>
<value letter_id="Y">-511</value>
</alphabet_array>
<alphabet_array>
<value letter_id="A">-319</value>
<value letter_id="C">-387</value>
<value letter_id="D">431</value>
<value letter_id="E">-113</value>
<value letter_id="F">-352</value>
<value letter_id="G">-412</value>
<value letter_id="H">-197</value>
<value letter_id="I">-354</value>
<value letter_id="K">-220</value>
<value letter_id="L">-468</value>
<value letter_id="M">-144</value>
<value letter_id="N">-18</value>
<value letter_id="P">-536</value>
<value letter_id="Q">-316</value>
<value letter_id="R">-359</value>
<value letter_id="S">-372</value>
<value letter_id="T">-349</value>
<value letter_id="V">-352</value>
<value letter_id="W">-532</value>
<value letter_id="Y">-129</value>
</alphabet_array>
<alphabet_array>
<value letter_id="A">-287</value>
<value letter_id="C">-311</value>
<value letter_id="D">-155</value>
<value letter_id="E">-409</value>
<value letter_id="F">-186</value>
<value letter_id="G">-479</value>
<value letter_id="H">-326</value>
<value letter_id="I">408</value>
<value letter_id="K">-367</value>
<value letter_id="L">-2</value>
<value letter_id="M">-102</value>
<value letter_id="N">-286</value>
<value letter_id="P">-517</value>
<value letter_id="Q">-344</value>
<value letter_id="R">-70</value>
<value letter_id="S">-389</value>
<value letter_id="T">-236</value>
<value letter_id="V">143</value>
<value letter_id="W">-486</value>
<value letter_id="Y">-281</value>
</alphabet_array>
<alphabet_array>
<value letter_id="A">49</value>
<value letter_id="C">-393</value>
<value letter_id="D">-150</value>
<value letter_id="E">240</value>
<value letter_id="F">-317</value>
<value letter_id="G">-347</value>
<value letter_id="H">-116</value>
<value letter_id="I">-302</value>
<value letter_id="K">-105</value>
<value letter_id="L">-368</value>
<value letter_id="M">-294</value>
<value letter_id="N">172</value>
<value letter_id="P">-394</value>
<value letter_id="Q">75</value>
<value letter_id="R">201</value>
<value letter_id="S">-247</value>
<value letter_id="T">-185</value>
<value letter_id="V">-276</value>
<value letter_id="W">177</value>
<value letter_id="Y">-293</value>
</alphabet_array>
<alphabet_array>
<value letter_id="A">-200</value>
<value letter_id="C">-363</value>
<value letter_id="D">-205</value>
<value letter_id="E">-171</value>
<value letter_id="F">-291</value>
<value letter_id="G">-354</value>
<value letter_id="H">-112</value>
<value letter_id="I">25</value>
<value letter_id="K">213</value>
<value letter_id="L">-114</value>
<value letter_id="M">-270</value>
<value letter_id="N">-119</value>
<value letter_id="P">-402</value>
<value letter_id="Q">290</value>
<value letter_id="R">-90</value>
<value letter_id="S">114</value>
<value letter_id="T">15</value>
<value letter_id="V">-245</value>
<value letter_id="W">-493</value>
<value letter_id="Y">-280</value>
</alphabet_array>
<alphabet_array>
<value letter_id="A">-53</value>
<value letter_id="C">-421</value>
<value letter_id="D">-344</value>
<value letter_id="E">-337</value>
<value letter_id="F">-111</value>
<value letter_id="G">-468</value>
<value letter_id="H">157</value>
<value letter_id="I">-344</value>
<value letter_id="K">115</value>
<value letter_id="L">-394</value>
<value letter_id="M">-364</value>
<value letter_id="N">-234</value>
<value letter_id="P">-532</value>
<value letter_id="Q">-233</value>
<value letter_id="R">-203</value>
<value letter_id="S">-103</value>
<value letter_id="T">-320</value>
<value letter_id="V">-342</value>
<value letter_id="W">391</value>
<value letter_id="Y">224</value>
</alphabet_array>
<alphabet_array>
<value letter_id="A">-286</value>
<value letter_id="C">-390</value>
<value letter_id="D">29</value>
<value letter_id="E">-383</value>
<value letter_id="F">431</value>
<value letter_id="G">-389</value>
<value letter_id="H">-259</value>
<value letter_id="I">-399</value>
<value letter_id="K">-417</value>
<value letter_id="L">-494</value>
<value letter_id="M">-456</value>
<value letter_id="N">-160</value>
<value letter_id="P">19</value>
<value letter_id="Q">-358</value>
<value letter_id="R">-423</value>
<value letter_id="S">-334</value>
<value letter_id="T">258</value>
<value letter_id="V">-377</value>
<value letter_id="W">-520</value>
<value letter_id="Y">-232</value>
</alphabet_array>
</alphabet_matrix>
</scores>
<probabilities>
<alphabet_matrix>
<alphabet_array>
<value letter_id="A">0.000000</value>
<value letter_id="C">0.000000</value>
<value letter_id="D">0.500000</value>
<value letter_id="E">0.400000</value>
<value letter_id="F">0.000000</value>
<value letter_id="G">0.000000</value>
<value letter_id="H">0.000000</value>
<value letter_id="I">0.000000</value>
<value letter_id="K">0.000000</value>
<value letter_id="L">0.000000</value>
<value letter_id="M">0.000000</value>
<value letter_id="N">0.050000</value>
<value letter_id="P">0.000000</value>
<value letter_id="Q">0.000000</value>
<value letter_id="R">0.000000</value>
<value letter_id="S">0.000000</value>
<value letter_id="T">0.000000</value>
<value letter_id="V">0.050000</value>
<value letter_id="W">0.000000</value>
<value letter_id="Y">0.000000</value>
</alphabet_array>
<alphabet_array>
<value letter_id="A">0.000000</value>
<value letter_id="C">0.000000</value>
<value letter_id="D">0.850000</value>
<value letter_id="E">0.000000</value>
<value letter_id="F">0.000000</value>
<value letter_id="G">0.000000</value>
<value letter_id="H">0.000000</value>
<value letter_id="I">0.000000</value>
<value letter_id="K">0.050000</value>
<value letter_id="L">0.000000</value>
<value letter_id="M">0.050000</value>
<value letter_id="N">0.000000</value>
<value letter_id="P">0.000000</value>
<value letter_id="Q">0.000000</value>
<value letter_id="R">0.000000</value>
<value letter_id="S">0.000000</value>
<value letter_id="T">0.000000</value>
<value letter_id="V">0.000000</value>
<value letter_id="W">0.000000</value>
<value letter_id="Y">0.050000</value>
</alphabet_array>
<alphabet_array>
<value letter_id="A">0.000000</value>
<value letter_id="C">0.000000</value>
<value letter_id="D">0.050000</value>
<value letter_id="E">0.000000</value>
<value letter_id="F">0.000000</value>
<value letter_id="G">0.000000</value>
<value letter_id="H">0.000000</value>
<value letter_id="I">0.550000</value>
<value letter_id="K">0.000000</value>
<value letter_id="L">0.200000</value>
<value letter_id="M">0.000000</value>
<value letter_id="N">0.000000</value>
<value letter_id="P">0.000000</value>
<value letter_id="Q">0.000000</value>
<value letter_id="R">0.100000</value>
<value letter_id="S">0.000000</value>
<value letter_id="T">0.000000</value>
<value letter_id="V">0.100000</value>
<value letter_id="W">0.000000</value>
<value letter_id="Y">0.000000</value>
</alphabet_array>
<alphabet_array>
<value letter_id="A">0.100000</value>
<value letter_id="C">0.000000</value>
<value letter_id="D">0.000000</value>
<value letter_id="E">0.400000</value>
<value letter_id="F">0.000000</value>
<value letter_id="G">0.000000</value>
<value letter_id="H">0.000000</value>
<value letter_id="I">0.000000</value>
<value letter_id="K">0.000000</value>
<value letter_id="L">0.000000</value>
<value letter_id="M">0.000000</value>
<value letter_id="N">0.100000</value>
<value letter_id="P">0.000000</value>
<value letter_id="Q">0.050000</value>
<value letter_id="R">0.200000</value>
<value letter_id="S">0.000000</value>
<value letter_id="T">0.000000</value>
<value letter_id="V">0.000000</value>
<value letter_id="W">0.150000</value>
<value letter_id="Y">0.000000</value>
</alphabet_array>
<alphabet_array>
<value letter_id="A">0.000000</value>
<value letter_id="C">0.000000</value>
<value letter_id="D">0.000000</value>
<value letter_id="E">0.000000</value>
<value letter_id="F">0.000000</value>
<value letter_id="G">0.000000</value>
<value letter_id="H">0.000000</value>
<value letter_id="I">0.050000</value>
<value letter_id="K">0.300000</value>
<value letter_id="L">0.050000</value>
<value letter_id="M">0.000000</value>
<value letter_id="N">0.000000</value>
<value letter_id="P">0.000000</value>
<value letter_id="Q">0.300000</value>
<value letter_id="R">0.000000</value>
<value letter_id="S">0.250000</value>
<value letter_id="T">0.050000</value>
<value letter_id="V">0.000000</value>
<value letter_id="W">0.000000</value>
<value letter_id="Y">0.000000</value>
</alphabet_array>
<alphabet_array>
<value letter_id="A">0.050000</value>
<value letter_id="C">0.000000</value>
<value letter_id="D">0.000000</value>
<value letter_id="E">0.000000</value>
<value letter_id="F">0.000000</value>
<value letter_id="G">0.000000</value>
<value letter_id="H">0.050000</value>
<value letter_id="I">0.000000</value>
<value letter_id="K">0.150000</value>
<value letter_id="L">0.000000</value>
<value letter_id="M">0.000000</value>
<value letter_id="N">0.000000</value>
<value letter_id="P">0.000000</value>
<value letter_id="Q">0.000000</value>
<value letter_id="R">0.000000</value>
<value letter_id="S">0.050000</value>
<value letter_id="T">0.000000</value>
<value letter_id="V">0.000000</value>
<value letter_id="W">0.550000</value>
<value letter_id="Y">0.150000</value>
</alphabet_array>
<alphabet_array>
<value letter_id="A">0.000000</value>
<value letter_id="C">0.000000</value>
<value letter_id="D">0.050000</value>
<value letter_id="E">0.000000</value>
<value letter_id="F">0.550000</value>
<value letter_id="G">0.000000</value>
<value letter_id="H">0.000000</value>
<value letter_id="I">0.000000</value>
<value letter_id="K">0.000000</value>
<value letter_id="L">0.000000</value>
<value letter_id="M">0.000000</value>
<value letter_id="N">0.000000</value>
<value letter_id="P">0.100000</value>
<value letter_id="Q">0.000000</value>
<value letter_id="R">0.000000</value>
<value letter_id="S">0.000000</value>
<value letter_id="T">0.300000</value>
<value letter_id="V">0.000000</value>
<value letter_id="W">0.000000</value>
<value letter_id="Y">0.000000</value>
</alphabet_array>
</alphabet_matrix>
</probabilities>
<regular_expression>
[DE]D[IL][ER][KQS]W[FT]
</regular_expression>
<contributing_sites>
<contributing_site sequence_id="sequence_353" position="2" strand="none" pvalue="1.34e-10" >
<left_flank>SP</left_flank>
<site>
<letter_ref letter_id="D"/>
<letter_ref letter_id="D"/>
<letter_ref letter_id="I"/>
<letter_ref letter_id="E"/>
<letter_ref letter_id="Q"/>
<letter_ref letter_id="W"/>
<letter_ref letter_id="F"/>
</site>
<right_flank>TEDPGP</right_flank>
</contributing_site>
<contributing_site sequence_id="sequence_264" position="4" strand="none" pvalue="1.34e-10" >
<left_flank>MLSP</left_flank>
<site>
<letter_ref letter_id="D"/>
<letter_ref letter_id="D"/>
<letter_ref letter_id="I"/>
<letter_ref letter_id="E"/>
<letter_ref letter_id="Q"/>
<letter_ref letter_id="W"/>
<letter_ref letter_id="F"/>
</site>
<right_flank>TEDP</right_flank>
</contributing_site>
<contributing_site sequence_id="sequence_255" position="8" strand="none" pvalue="1.34e-10" >
<left_flank>MDDLMLSP</left_flank>
<site>
<letter_ref letter_id="D"/>
<letter_ref letter_id="D"/>
<letter_ref letter_id="I"/>
<letter_ref letter_id="E"/>
<letter_ref letter_id="Q"/>
<letter_ref letter_id="W"/>
<letter_ref letter_id="F"/>
</site>
<right_flank></right_flank>
</contributing_site>
<contributing_site sequence_id="sequence_57" position="6" strand="none" pvalue="1.34e-10" >
<left_flank>DLMLSP</left_flank>
<site>
<letter_ref letter_id="D"/>
<letter_ref letter_id="D"/>
<letter_ref letter_id="I"/>
<letter_ref letter_id="E"/>
<letter_ref letter_id="Q"/>
<letter_ref letter_id="W"/>
<letter_ref letter_id="F"/>
</site>
<right_flank>TE</right_flank>
</contributing_site>
<contributing_site sequence_id="sequence_51" position="0" strand="none" pvalue="3.85e-08" >
<left_flank></left_flank>
<site>
<letter_ref letter_id="D"/>
<letter_ref letter_id="D"/>
<letter_ref letter_id="I"/>
<letter_ref letter_id="A"/>
<letter_ref letter_id="K"/>
<letter_ref letter_id="Y"/>
<letter_ref letter_id="F"/>
</site>
<right_flank>SKEEWEKM</right_flank>
</contributing_site>
<contributing_site sequence_id="sequence_16" position="2" strand="none" pvalue="3.85e-08" >
<left_flank>AF</left_flank>
<site>
<letter_ref letter_id="D"/>
<letter_ref letter_id="D"/>
<letter_ref letter_id="I"/>
<letter_ref letter_id="A"/>
<letter_ref letter_id="K"/>
<letter_ref letter_id="Y"/>
<letter_ref letter_id="F"/>
</site>
<right_flank>SKEEWE</right_flank>
</contributing_site>
<contributing_site sequence_id="sequence_297" position="5" strand="none" pvalue="6.01e-08" >
<left_flank>PPAPS</left_flank>
<site>
<letter_ref letter_id="E"/>
<letter_ref letter_id="D"/>
<letter_ref letter_id="I"/>
<letter_ref letter_id="W"/>
<letter_ref letter_id="K"/>
<letter_ref letter_id="K"/>
<letter_ref letter_id="F"/>
</site>
<right_flank>ELL</right_flank>
</contributing_site>
<contributing_site sequence_id="sequence_235" position="7" strand="none" pvalue="6.01e-08" >
<left_flank>LQPPAPS</left_flank>
<site>
<letter_ref letter_id="E"/>
<letter_ref letter_id="D"/>
<letter_ref letter_id="I"/>
<letter_ref letter_id="W"/>
<letter_ref letter_id="K"/>
<letter_ref letter_id="K"/>
<letter_ref letter_id="F"/>
</site>
<right_flank>E</right_flank>
</contributing_site>
<contributing_site sequence_id="sequence_24" position="3" strand="none" pvalue="6.01e-08" >
<left_flank>APS</left_flank>
<site>
<letter_ref letter_id="E"/>
<letter_ref letter_id="D"/>
<letter_ref letter_id="I"/>
<letter_ref letter_id="W"/>
<letter_ref letter_id="K"/>
<letter_ref letter_id="K"/>
<letter_ref letter_id="F"/>
</site>
<right_flank>ELLPT</right_flank>
</contributing_site>
<contributing_site sequence_id="sequence_228" position="2" strand="none" pvalue="1.05e-06" >
<left_flank>LN</left_flank>
<site>
<letter_ref letter_id="E"/>
<letter_ref letter_id="D"/>
<letter_ref letter_id="L"/>
<letter_ref letter_id="R"/>
<letter_ref letter_id="S"/>
<letter_ref letter_id="W"/>
<letter_ref letter_id="T"/>
</site>
<right_flank>AADMAA</right_flank>
</contributing_site>
<contributing_site sequence_id="sequence_168" position="4" strand="none" pvalue="1.05e-06" >
<left_flank>IALN</left_flank>
<site>
<letter_ref letter_id="E"/>
<letter_ref letter_id="D"/>
<letter_ref letter_id="L"/>
<letter_ref letter_id="R"/>
<letter_ref letter_id="S"/>
<letter_ref letter_id="W"/>
<letter_ref letter_id="T"/>
</site>
<right_flank>AADM</right_flank>
</contributing_site>
<contributing_site sequence_id="sequence_125" position="8" strand="none" pvalue="1.05e-06" >
<left_flank>GKDYIALN</left_flank>
<site>
<letter_ref letter_id="E"/>
<letter_ref letter_id="D"/>
<letter_ref letter_id="L"/>
<letter_ref letter_id="R"/>
<letter_ref letter_id="S"/>
<letter_ref letter_id="W"/>
<letter_ref letter_id="T"/>
</site>
<right_flank></right_flank>
</contributing_site>
<contributing_site sequence_id="sequence_66" position="6" strand="none" pvalue="1.05e-06" >
<left_flank>DYIALN</left_flank>
<site>
<letter_ref letter_id="E"/>
<letter_ref letter_id="D"/>
<letter_ref letter_id="L"/>
<letter_ref letter_id="R"/>
<letter_ref letter_id="S"/>
<letter_ref letter_id="W"/>
<letter_ref letter_id="T"/>
</site>
<right_flank>AA</right_flank>
</contributing_site>
<contributing_site sequence_id="sequence_173" position="3" strand="none" pvalue="3.27e-06" >
<left_flank>IGE</left_flank>
<site>
<letter_ref letter_id="V"/>
<letter_ref letter_id="D"/>
<letter_ref letter_id="V"/>
<letter_ref letter_id="E"/>
<letter_ref letter_id="Q"/>
<letter_ref letter_id="H"/>
<letter_ref letter_id="T"/>
</site>
<right_flank>LAKYL</right_flank>
</contributing_site>
<contributing_site sequence_id="sequence_288" position="5" strand="none" pvalue="4.13e-06" >
<left_flank>PFTGV</left_flank>
<site>
<letter_ref letter_id="D"/>
<letter_ref letter_id="D"/>
<letter_ref letter_id="R"/>
<letter_ref letter_id="E"/>
<letter_ref letter_id="S"/>
<letter_ref letter_id="W"/>
<letter_ref letter_id="P"/>
</site>
<right_flank>SVF</right_flank>
</contributing_site>
<contributing_site sequence_id="sequence_152" position="6" strand="none" pvalue="8.13e-06" >
<left_flank>GSTPMF</left_flank>
<site>
<letter_ref letter_id="N"/>
<letter_ref letter_id="D"/>
<letter_ref letter_id="I"/>
<letter_ref letter_id="N"/>
<letter_ref letter_id="I"/>
<letter_ref letter_id="Y"/>
<letter_ref letter_id="D"/>
</site>
<right_flank>LF</right_flank>
</contributing_site>
<contributing_site sequence_id="sequence_180" position="5" strand="none" pvalue="1.66e-05" >
<left_flank>ILRNQ</left_flank>
<site>
<letter_ref letter_id="D"/>
<letter_ref letter_id="D"/>
<letter_ref letter_id="R"/>
<letter_ref letter_id="E"/>
<letter_ref letter_id="L"/>
<letter_ref letter_id="W"/>
<letter_ref letter_id="P"/>
</site>
<right_flank>RKF</right_flank>
</contributing_site>
<contributing_site sequence_id="sequence_113" position="5" strand="none" pvalue="3.30e-05" >
<left_flank>GAQIP</left_flank>
<site>
<letter_ref letter_id="E"/>
<letter_ref letter_id="K"/>
<letter_ref letter_id="I"/>
<letter_ref letter_id="Q"/>
<letter_ref letter_id="K"/>
<letter_ref letter_id="A"/>
<letter_ref letter_id="F"/>
</site>
<right_flank>DDI</right_flank>
</contributing_site>
<contributing_site sequence_id="sequence_402" position="7" strand="none" pvalue="3.53e-05" >
<left_flank>VTELLGG</left_flank>
<site>
<letter_ref letter_id="D"/>
<letter_ref letter_id="M"/>
<letter_ref letter_id="V"/>
<letter_ref letter_id="N"/>
<letter_ref letter_id="Q"/>
<letter_ref letter_id="S"/>
<letter_ref letter_id="F"/>
</site>
<right_flank>I</right_flank>
</contributing_site>
<contributing_site sequence_id="sequence_331" position="7" strand="none" pvalue="8.22e-05" >
<left_flank>REGDVHF</left_flank>
<site>
<letter_ref letter_id="D"/>
<letter_ref letter_id="Y"/>
<letter_ref letter_id="D"/>
<letter_ref letter_id="E"/>
<letter_ref letter_id="T"/>
<letter_ref letter_id="W"/>
<letter_ref letter_id="T"/>
</site>
<right_flank>I</right_flank>
</contributing_site>
</contributing_sites>
</motif>
<motif id="motif_6" name="KIFYVYMKR" alt="MEME-6" width="9" sites="5" ic="31.8" re="35.3" llr="122" p_value="1.0e-026" e_value="1.9e-011" bayes_threshold="9.44126" elapsed_time="134.247031">
<scores>
<alphabet_matrix>
<alphabet_array>
<value letter_id="A">-295</value>
<value letter_id="C">-351</value>
<value letter_id="D">-354</value>
<value letter_id="E">-332</value>
<value letter_id="F">-412</value>
<value letter_id="G">-439</value>
<value letter_id="H">-219</value>
<value letter_id="I">-309</value>
<value letter_id="K">381</value>
<value letter_id="L">-441</value>
<value letter_id="M">-366</value>
<value letter_id="N">-211</value>
<value letter_id="P">-477</value>
<value letter_id="Q">-230</value>
<value letter_id="R">1</value>
<value letter_id="S">-392</value>
<value letter_id="T">-69</value>
<value letter_id="V">-360</value>
<value letter_id="W">-513</value>
<value letter_id="Y">-387</value>
</alphabet_array>
<alphabet_array>
<value letter_id="A">-272</value>
<value letter_id="C">-283</value>
<value letter_id="D">-382</value>
<value letter_id="E">-417</value>
<value letter_id="F">-168</value>
<value letter_id="G">-471</value>
<value letter_id="H">-331</value>
<value letter_id="I">429</value>
<value letter_id="K">-377</value>
<value letter_id="L">-82</value>
<value letter_id="M">-102</value>
<value letter_id="N">-295</value>
<value letter_id="P">-512</value>
<value letter_id="Q">-352</value>
<value letter_id="R">-371</value>
<value letter_id="S">-397</value>
<value letter_id="T">-231</value>
<value letter_id="V">116</value>
<value letter_id="W">-485</value>
<value letter_id="Y">-279</value>
</alphabet_array>
<alphabet_array>
<value letter_id="A">-248</value>
<value letter_id="C">-252</value>
<value letter_id="D">-212</value>
<value letter_id="E">-279</value>
<value letter_id="F">446</value>
<value letter_id="G">-358</value>
<value letter_id="H">286</value>
<value letter_id="I">-180</value>
<value letter_id="K">-263</value>
<value letter_id="L">-221</value>
<value letter_id="M">-222</value>
<value letter_id="N">186</value>
<value letter_id="P">-418</value>
<value letter_id="Q">-205</value>
<value letter_id="R">-243</value>
<value letter_id="S">-278</value>
<value letter_id="T">-236</value>
<value letter_id="V">-203</value>
<value letter_id="W">-220</value>
<value letter_id="Y">136</value>
</alphabet_array>
<alphabet_array>
<value letter_id="A">-204</value>
<value letter_id="C">-219</value>
<value letter_id="D">-287</value>
<value letter_id="E">-300</value>
<value letter_id="F">173</value>
<value letter_id="G">-379</value>
<value letter_id="H">49</value>
<value letter_id="I">-123</value>
<value letter_id="K">-283</value>
<value letter_id="L">-176</value>
<value letter_id="M">186</value>
<value letter_id="N">-187</value>
<value letter_id="P">-399</value>
<value letter_id="Q">-228</value>
<value letter_id="R">-232</value>
<value letter_id="S">-279</value>
<value letter_id="T">-225</value>
<value letter_id="V">-151</value>
<value letter_id="W">-173</value>
<value letter_id="Y">439</value>
</alphabet_array>
<alphabet_array>
<value letter_id="A">43</value>
<value letter_id="C">-147</value>
<value letter_id="D">-260</value>
<value letter_id="E">-264</value>
<value letter_id="F">-161</value>
<value letter_id="G">-327</value>
<value letter_id="H">-166</value>
<value letter_id="I">62</value>
<value letter_id="K">-263</value>
<value letter_id="L">-195</value>
<value letter_id="M">-166</value>
<value letter_id="N">87</value>
<value letter_id="P">-362</value>
<value letter_id="Q">-224</value>
<value letter_id="R">-222</value>
<value letter_id="S">-257</value>
<value letter_id="T">-96</value>
<value letter_id="V">369</value>
<value letter_id="W">-442</value>
<value letter_id="Y">-278</value>
</alphabet_array>
<alphabet_array>
<value letter_id="A">-201</value>
<value letter_id="C">-241</value>
<value letter_id="D">-258</value>
<value letter_id="E">-304</value>
<value letter_id="F">129</value>
<value letter_id="G">57</value>
<value letter_id="H">16</value>
<value letter_id="I">-207</value>
<value letter_id="K">-291</value>
<value letter_id="L">-270</value>
<value letter_id="M">-243</value>
<value letter_id="N">-166</value>
<value letter_id="P">-406</value>
<value letter_id="Q">-244</value>
<value letter_id="R">-250</value>
<value letter_id="S">-273</value>
<value letter_id="T">-237</value>
<value letter_id="V">-213</value>
<value letter_id="W">-220</value>
<value letter_id="Y">448</value>
</alphabet_array>
<alphabet_array>
<value letter_id="A">-99</value>
<value letter_id="C">-309</value>
<value letter_id="D">-447</value>
<value letter_id="E">-466</value>
<value letter_id="F">-266</value>
<value letter_id="G">-454</value>
<value letter_id="H">-347</value>
<value letter_id="I">-160</value>
<value letter_id="K">-432</value>
<value letter_id="L">-213</value>
<value letter_id="M">487</value>
<value letter_id="N">-357</value>
<value letter_id="P">-523</value>
<value letter_id="Q">-387</value>
<value letter_id="R">-425</value>
<value letter_id="S">-395</value>
<value letter_id="T">-312</value>
<value letter_id="V">-214</value>
<value letter_id="W">-444</value>
<value letter_id="Y">-297</value>
</alphabet_array>
<alphabet_array>
<value letter_id="A">-313</value>
<value letter_id="C">-18</value>
<value letter_id="D">-404</value>
<value letter_id="E">-392</value>
<value letter_id="F">-428</value>
<value letter_id="G">-465</value>
<value letter_id="H">-260</value>
<value letter_id="I">-319</value>
<value letter_id="K">385</value>
<value letter_id="L">-465</value>
<value letter_id="M">-388</value>
<value letter_id="N">-246</value>
<value letter_id="P">-495</value>
<value letter_id="Q">-290</value>
<value letter_id="R">-7</value>
<value letter_id="S">-431</value>
<value letter_id="T">-318</value>
<value letter_id="V">-382</value>
<value letter_id="W">-523</value>
<value letter_id="Y">-412</value>
</alphabet_array>
<alphabet_array>
<value letter_id="A">-303</value>
<value letter_id="C">-279</value>
<value letter_id="D">-334</value>
<value letter_id="E">-370</value>
<value letter_id="F">-367</value>
<value letter_id="G">-404</value>
<value letter_id="H">-106</value>
<value letter_id="I">-323</value>
<value letter_id="K">-97</value>
<value letter_id="L">-399</value>
<value letter_id="M">-369</value>
<value letter_id="N">10</value>
<value letter_id="P">-413</value>
<value letter_id="Q">-165</value>
<value letter_id="R">431</value>
<value letter_id="S">-364</value>
<value letter_id="T">-300</value>
<value letter_id="V">-387</value>
<value letter_id="W">-417</value>
<value letter_id="Y">-352</value>
</alphabet_array>
</alphabet_matrix>
</scores>
<probabilities>
<alphabet_matrix>
<alphabet_array>
<value letter_id="A">0.000000</value>
<value letter_id="C">0.000000</value>
<value letter_id="D">0.000000</value>
<value letter_id="E">0.000000</value>
<value letter_id="F">0.000000</value>
<value letter_id="G">0.000000</value>
<value letter_id="H">0.000000</value>
<value letter_id="I">0.000000</value>
<value letter_id="K">0.800000</value>
<value letter_id="L">0.000000</value>
<value letter_id="M">0.000000</value>
<value letter_id="N">0.000000</value>
<value letter_id="P">0.000000</value>
<value letter_id="Q">0.000000</value>
<value letter_id="R">0.000000</value>
<value letter_id="S">0.000000</value>
<value letter_id="T">0.200000</value>
<value letter_id="V">0.000000</value>
<value letter_id="W">0.000000</value>
<value letter_id="Y">0.000000</value>
</alphabet_array>
<alphabet_array>
<value letter_id="A">0.000000</value>
<value letter_id="C">0.000000</value>
<value letter_id="D">0.000000</value>
<value letter_id="E">0.000000</value>
<value letter_id="F">0.000000</value>
<value letter_id="G">0.000000</value>
<value letter_id="H">0.000000</value>
<value letter_id="I">1.000000</value>
<value letter_id="K">0.000000</value>
<value letter_id="L">0.000000</value>
<value letter_id="M">0.000000</value>
<value letter_id="N">0.000000</value>
<value letter_id="P">0.000000</value>
<value letter_id="Q">0.000000</value>
<value letter_id="R">0.000000</value>
<value letter_id="S">0.000000</value>
<value letter_id="T">0.000000</value>
<value letter_id="V">0.000000</value>
<value letter_id="W">0.000000</value>
<value letter_id="Y">0.000000</value>
</alphabet_array>
<alphabet_array>
<value letter_id="A">0.000000</value>
<value letter_id="C">0.000000</value>
<value letter_id="D">0.000000</value>
<value letter_id="E">0.000000</value>
<value letter_id="F">0.600000</value>
<value letter_id="G">0.000000</value>
<value letter_id="H">0.200000</value>
<value letter_id="I">0.000000</value>
<value letter_id="K">0.000000</value>
<value letter_id="L">0.000000</value>
<value letter_id="M">0.000000</value>
<value letter_id="N">0.200000</value>
<value letter_id="P">0.000000</value>
<value letter_id="Q">0.000000</value>
<value letter_id="R">0.000000</value>
<value letter_id="S">0.000000</value>
<value letter_id="T">0.000000</value>
<value letter_id="V">0.000000</value>
<value letter_id="W">0.000000</value>
<value letter_id="Y">0.000000</value>
</alphabet_array>
<alphabet_array>
<value letter_id="A">0.000000</value>
<value letter_id="C">0.000000</value>
<value letter_id="D">0.000000</value>
<value letter_id="E">0.000000</value>
<value letter_id="F">0.000000</value>
<value letter_id="G">0.000000</value>
<value letter_id="H">0.000000</value>
<value letter_id="I">0.000000</value>
<value letter_id="K">0.000000</value>
<value letter_id="L">0.000000</value>
<value letter_id="M">0.200000</value>
<value letter_id="N">0.000000</value>
<value letter_id="P">0.000000</value>
<value letter_id="Q">0.000000</value>
<value letter_id="R">0.000000</value>
<value letter_id="S">0.000000</value>
<value letter_id="T">0.000000</value>
<value letter_id="V">0.000000</value>
<value letter_id="W">0.000000</value>
<value letter_id="Y">0.800000</value>
</alphabet_array>
<alphabet_array>
<value letter_id="A">0.200000</value>
<value letter_id="C">0.000000</value>
<value letter_id="D">0.000000</value>
<value letter_id="E">0.000000</value>
<value letter_id="F">0.000000</value>
<value letter_id="G">0.000000</value>
<value letter_id="H">0.000000</value>
<value letter_id="I">0.000000</value>
<value letter_id="K">0.000000</value>
<value letter_id="L">0.000000</value>
<value letter_id="M">0.000000</value>
<value letter_id="N">0.200000</value>
<value letter_id="P">0.000000</value>
<value letter_id="Q">0.000000</value>
<value letter_id="R">0.000000</value>
<value letter_id="S">0.000000</value>
<value letter_id="T">0.000000</value>
<value letter_id="V">0.600000</value>
<value letter_id="W">0.000000</value>
<value letter_id="Y">0.000000</value>
</alphabet_array>
<alphabet_array>
<value letter_id="A">0.000000</value>
<value letter_id="C">0.000000</value>
<value letter_id="D">0.000000</value>
<value letter_id="E">0.000000</value>
<value letter_id="F">0.000000</value>
<value letter_id="G">0.200000</value>
<value letter_id="H">0.000000</value>
<value letter_id="I">0.000000</value>
<value letter_id="K">0.000000</value>
<value letter_id="L">0.000000</value>
<value letter_id="M">0.000000</value>
<value letter_id="N">0.000000</value>
<value letter_id="P">0.000000</value>
<value letter_id="Q">0.000000</value>
<value letter_id="R">0.000000</value>
<value letter_id="S">0.000000</value>
<value letter_id="T">0.000000</value>
<value letter_id="V">0.000000</value>
<value letter_id="W">0.000000</value>
<value letter_id="Y">0.800000</value>
</alphabet_array>
<alphabet_array>
<value letter_id="A">0.200000</value>
<value letter_id="C">0.000000</value>
<value letter_id="D">0.000000</value>
<value letter_id="E">0.000000</value>
<value letter_id="F">0.000000</value>
<value letter_id="G">0.000000</value>
<value letter_id="H">0.000000</value>
<value letter_id="I">0.000000</value>
<value letter_id="K">0.000000</value>
<value letter_id="L">0.000000</value>
<value letter_id="M">0.800000</value>
<value letter_id="N">0.000000</value>
<value letter_id="P">0.000000</value>
<value letter_id="Q">0.000000</value>
<value letter_id="R">0.000000</value>
<value letter_id="S">0.000000</value>
<value letter_id="T">0.000000</value>
<value letter_id="V">0.000000</value>
<value letter_id="W">0.000000</value>
<value letter_id="Y">0.000000</value>
</alphabet_array>
<alphabet_array>
<value letter_id="A">0.000000</value>
<value letter_id="C">0.200000</value>
<value letter_id="D">0.000000</value>
<value letter_id="E">0.000000</value>
<value letter_id="F">0.000000</value>
<value letter_id="G">0.000000</value>
<value letter_id="H">0.000000</value>
<value letter_id="I">0.000000</value>
<value letter_id="K">0.800000</value>
<value letter_id="L">0.000000</value>
<value letter_id="M">0.000000</value>
<value letter_id="N">0.000000</value>
<value letter_id="P">0.000000</value>
<value letter_id="Q">0.000000</value>
<value letter_id="R">0.000000</value>
<value letter_id="S">0.000000</value>
<value letter_id="T">0.000000</value>
<value letter_id="V">0.000000</value>
<value letter_id="W">0.000000</value>
<value letter_id="Y">0.000000</value>
</alphabet_array>
<alphabet_array>
<value letter_id="A">0.000000</value>
<value letter_id="C">0.000000</value>
<value letter_id="D">0.000000</value>
<value letter_id="E">0.000000</value>
<value letter_id="F">0.000000</value>
<value letter_id="G">0.000000</value>
<value letter_id="H">0.000000</value>
<value letter_id="I">0.000000</value>
<value letter_id="K">0.000000</value>
<value letter_id="L">0.000000</value>
<value letter_id="M">0.000000</value>
<value letter_id="N">0.200000</value>
<value letter_id="P">0.000000</value>
<value letter_id="Q">0.000000</value>
<value letter_id="R">0.800000</value>
<value letter_id="S">0.000000</value>
<value letter_id="T">0.000000</value>
<value letter_id="V">0.000000</value>
<value letter_id="W">0.000000</value>
<value letter_id="Y">0.000000</value>
</alphabet_array>
</alphabet_matrix>
</probabilities>
<regular_expression>
[KT]I[FHN][YM][VAN][YG][MA][KC][RN]
</regular_expression>
<contributing_sites>
<contributing_site sequence_id="sequence_261" position="5" strand="none" pvalue="1.93e-13" >
<left_flank>MKASE</left_flank>
<site>
<letter_ref letter_id="K"/>
<letter_ref letter_id="I"/>
<letter_ref letter_id="F"/>
<letter_ref letter_id="Y"/>
<letter_ref letter_id="V"/>
<letter_ref letter_id="Y"/>
<letter_ref letter_id="M"/>
<letter_ref letter_id="K"/>
<letter_ref letter_id="R"/>
</site>
<right_flank>K</right_flank>
</contributing_site>
<contributing_site sequence_id="sequence_75" position="1" strand="none" pvalue="1.93e-13" >
<left_flank>E</left_flank>
<site>
<letter_ref letter_id="K"/>
<letter_ref letter_id="I"/>
<letter_ref letter_id="F"/>
<letter_ref letter_id="Y"/>
<letter_ref letter_id="V"/>
<letter_ref letter_id="Y"/>
<letter_ref letter_id="M"/>
<letter_ref letter_id="K"/>
<letter_ref letter_id="R"/>
</site>
<right_flank>KYEAM</right_flank>
</contributing_site>
<contributing_site sequence_id="sequence_30" position="3" strand="none" pvalue="1.93e-13" >
<left_flank>ASE</left_flank>
<site>
<letter_ref letter_id="K"/>
<letter_ref letter_id="I"/>
<letter_ref letter_id="F"/>
<letter_ref letter_id="Y"/>
<letter_ref letter_id="V"/>
<letter_ref letter_id="Y"/>
<letter_ref letter_id="M"/>
<letter_ref letter_id="K"/>
<letter_ref letter_id="R"/>
</site>
<right_flank>KYE</right_flank>
</contributing_site>
<contributing_site sequence_id="sequence_140" position="5" strand="none" pvalue="2.93e-08" >
<left_flank>GSDCT</left_flank>
<site>
<letter_ref letter_id="T"/>
<letter_ref letter_id="I"/>
<letter_ref letter_id="H"/>
<letter_ref letter_id="Y"/>
<letter_ref letter_id="N"/>
<letter_ref letter_id="Y"/>
<letter_ref letter_id="M"/>
<letter_ref letter_id="C"/>
<letter_ref letter_id="N"/>
</site>
<right_flank>S</right_flank>
</contributing_site>
<contributing_site sequence_id="sequence_268" position="6" strand="none" pvalue="5.29e-08" >
<left_flank>NAENKA</left_flank>
<site>
<letter_ref letter_id="K"/>
<letter_ref letter_id="I"/>
<letter_ref letter_id="N"/>
<letter_ref letter_id="M"/>
<letter_ref letter_id="A"/>
<letter_ref letter_id="G"/>
<letter_ref letter_id="A"/>
<letter_ref letter_id="K"/>
<letter_ref letter_id="R"/>
</site>
<right_flank></right_flank>
</contributing_site>
</contributing_sites>
</motif>
<motif id="motif_7" name="LKVEDPFYW" alt="MEME-7" width="9" sites="4" ic="38.9" re="39.0" llr="108" p_value="2.4e-025" e_value="7.6e-013" bayes_threshold="9.51175" elapsed_time="136.775856">
<scores>
<alphabet_matrix>
<alphabet_array>
<value letter_id="A">-283</value>
<value letter_id="C">-274</value>
<value letter_id="D">-422</value>
<value letter_id="E">-392</value>
<value letter_id="F">-57</value>
<value letter_id="G">-470</value>
<value letter_id="H">-253</value>
<value letter_id="I">-9</value>
<value letter_id="K">-367</value>
<value letter_id="L">293</value>
<value letter_id="M">-23</value>
<value letter_id="N">-321</value>
<value letter_id="P">-445</value>
<value letter_id="Q">-263</value>
<value letter_id="R">-296</value>
<value letter_id="S">-408</value>
<value letter_id="T">-256</value>
<value letter_id="V">-85</value>
<value letter_id="W">-402</value>
<value letter_id="Y">-245</value>
</alphabet_array>
<alphabet_array>
<value letter_id="A">-326</value>
<value letter_id="C">-360</value>
<value letter_id="D">-411</value>
<value letter_id="E">-398</value>
<value letter_id="F">-439</value>
<value letter_id="G">-474</value>
<value letter_id="H">-268</value>
<value letter_id="I">-326</value>
<value letter_id="K">388</value>
<value letter_id="L">-476</value>
<value letter_id="M">-397</value>
<value letter_id="N">-253</value>
<value letter_id="P">-499</value>
<value letter_id="Q">-303</value>
<value letter_id="R">-8</value>
<value letter_id="S">-448</value>
<value letter_id="T">-329</value>
<value letter_id="V">-398</value>
<value letter_id="W">-526</value>
<value letter_id="Y">-421</value>
</alphabet_array>
<alphabet_array>
<value letter_id="A">-99</value>
<value letter_id="C">-170</value>
<value letter_id="D">-329</value>
<value letter_id="E">-339</value>
<value letter_id="F">-183</value>
<value letter_id="G">-402</value>
<value letter_id="H">-228</value>
<value letter_id="I">84</value>
<value letter_id="K">-343</value>
<value letter_id="L">-192</value>
<value letter_id="M">-186</value>
<value letter_id="N">-275</value>
<value letter_id="P">-406</value>
<value letter_id="Q">-310</value>
<value letter_id="R">-283</value>
<value letter_id="S">-346</value>
<value letter_id="T">-131</value>
<value letter_id="V">397</value>
<value letter_id="W">-493</value>
<value letter_id="Y">-331</value>
</alphabet_array>
<alphabet_array>
<value letter_id="A">-456</value>
<value letter_id="C">-557</value>
<value letter_id="D">-172</value>
<value letter_id="E">389</value>
<value letter_id="F">-521</value>
<value letter_id="G">-541</value>
<value letter_id="H">-370</value>
<value letter_id="I">-462</value>
<value letter_id="K">-514</value>
<value letter_id="L">-623</value>
<value letter_id="M">-562</value>
<value letter_id="N">-333</value>
<value letter_id="P">-670</value>
<value letter_id="Q">-318</value>
<value letter_id="R">-499</value>
<value letter_id="S">-557</value>
<value letter_id="T">-480</value>
<value letter_id="V">-495</value>
<value letter_id="W">-691</value>
<value letter_id="Y">-546</value>
</alphabet_array>
<alphabet_array>
<value letter_id="A">-298</value>
<value letter_id="C">-366</value>
<value letter_id="D">433</value>
<value letter_id="E">-95</value>
<value letter_id="F">-334</value>
<value letter_id="G">-384</value>
<value letter_id="H">-177</value>
<value letter_id="I">-337</value>
<value letter_id="K">-367</value>
<value letter_id="L">-449</value>
<value letter_id="M">-397</value>
<value letter_id="N">-1</value>
<value letter_id="P">-507</value>
<value letter_id="Q">-290</value>
<value letter_id="R">-337</value>
<value letter_id="S">-348</value>
<value letter_id="T">-324</value>
<value letter_id="V">-334</value>
<value letter_id="W">-514</value>
<value letter_id="Y">-337</value>
</alphabet_array>
<alphabet_array>
<value letter_id="A">-140</value>
<value letter_id="C">-306</value>
<value letter_id="D">-258</value>
<value letter_id="E">-279</value>
<value letter_id="F">-280</value>
<value letter_id="G">-336</value>
<value letter_id="H">-197</value>
<value letter_id="I">-276</value>
<value letter_id="K">-261</value>
<value letter_id="L">-339</value>
<value letter_id="M">-332</value>
<value letter_id="N">-224</value>
<value letter_id="P">338</value>
<value letter_id="Q">-208</value>
<value letter_id="R">-247</value>
<value letter_id="S">-246</value>
<value letter_id="T">-202</value>
<value letter_id="V">-252</value>
<value letter_id="W">-522</value>
<value letter_id="Y">-356</value>
</alphabet_array>
<alphabet_array>
<value letter_id="A">-312</value>
<value letter_id="C">-239</value>
<value letter_id="D">-396</value>
<value letter_id="E">-431</value>
<value letter_id="F">507</value>
<value letter_id="G">-474</value>
<value letter_id="H">-267</value>
<value letter_id="I">-164</value>
<value letter_id="K">-434</value>
<value letter_id="L">-175</value>
<value letter_id="M">-214</value>
<value letter_id="N">-330</value>
<value letter_id="P">-462</value>
<value letter_id="Q">-394</value>
<value letter_id="R">-405</value>
<value letter_id="S">-366</value>
<value letter_id="T">-355</value>
<value letter_id="V">-213</value>
<value letter_id="W">-296</value>
<value letter_id="Y">-16</value>
</alphabet_array>
<alphabet_array>
<value letter_id="A">-291</value>
<value letter_id="C">-284</value>
<value letter_id="D">-340</value>
<value letter_id="E">-377</value>
<value letter_id="F">115</value>
<value letter_id="G">-410</value>
<value letter_id="H">-15</value>
<value letter_id="I">-232</value>
<value letter_id="K">-352</value>
<value letter_id="L">-282</value>
<value letter_id="M">-271</value>
<value letter_id="N">-232</value>
<value letter_id="P">-449</value>
<value letter_id="Q">-283</value>
<value letter_id="R">-292</value>
<value letter_id="S">-350</value>
<value letter_id="T">-301</value>
<value letter_id="V">-250</value>
<value letter_id="W">-201</value>
<value letter_id="Y">482</value>
</alphabet_array>
<alphabet_array>
<value letter_id="A">-376</value>
<value letter_id="C">-330</value>
<value letter_id="D">-368</value>
<value letter_id="E">-413</value>
<value letter_id="F">-54</value>
<value letter_id="G">-441</value>
<value letter_id="H">-270</value>
<value letter_id="I">-329</value>
<value letter_id="K">-393</value>
<value letter_id="L">-274</value>
<value letter_id="M">-306</value>
<value letter_id="N">-299</value>
<value letter_id="P">-509</value>
<value letter_id="Q">-319</value>
<value letter_id="R">-317</value>
<value letter_id="S">-442</value>
<value letter_id="T">-356</value>
<value letter_id="V">-306</value>
<value letter_id="W">470</value>
<value letter_id="Y">-125</value>
</alphabet_array>
</alphabet_matrix>
</scores>
<probabilities>
<alphabet_matrix>
<alphabet_array>
<value letter_id="A">0.000000</value>
<value letter_id="C">0.000000</value>
<value letter_id="D">0.000000</value>
<value letter_id="E">0.000000</value>
<value letter_id="F">0.000000</value>
<value letter_id="G">0.000000</value>
<value letter_id="H">0.000000</value>
<value letter_id="I">0.000000</value>
<value letter_id="K">0.000000</value>
<value letter_id="L">1.000000</value>
<value letter_id="M">0.000000</value>
<value letter_id="N">0.000000</value>
<value letter_id="P">0.000000</value>
<value letter_id="Q">0.000000</value>
<value letter_id="R">0.000000</value>
<value letter_id="S">0.000000</value>
<value letter_id="T">0.000000</value>
<value letter_id="V">0.000000</value>
<value letter_id="W">0.000000</value>
<value letter_id="Y">0.000000</value>
</alphabet_array>
<alphabet_array>
<value letter_id="A">0.000000</value>
<value letter_id="C">0.000000</value>
<value letter_id="D">0.000000</value>
<value letter_id="E">0.000000</value>
<value letter_id="F">0.000000</value>
<value letter_id="G">0.000000</value>
<value letter_id="H">0.000000</value>
<value letter_id="I">0.000000</value>
<value letter_id="K">1.000000</value>
<value letter_id="L">0.000000</value>
<value letter_id="M">0.000000</value>
<value letter_id="N">0.000000</value>
<value letter_id="P">0.000000</value>
<value letter_id="Q">0.000000</value>
<value letter_id="R">0.000000</value>
<value letter_id="S">0.000000</value>
<value letter_id="T">0.000000</value>
<value letter_id="V">0.000000</value>
<value letter_id="W">0.000000</value>
<value letter_id="Y">0.000000</value>
</alphabet_array>
<alphabet_array>
<value letter_id="A">0.000000</value>
<value letter_id="C">0.000000</value>
<value letter_id="D">0.000000</value>
<value letter_id="E">0.000000</value>
<value letter_id="F">0.000000</value>
<value letter_id="G">0.000000</value>
<value letter_id="H">0.000000</value>
<value letter_id="I">0.000000</value>
<value letter_id="K">0.000000</value>
<value letter_id="L">0.000000</value>
<value letter_id="M">0.000000</value>
<value letter_id="N">0.000000</value>
<value letter_id="P">0.000000</value>
<value letter_id="Q">0.000000</value>
<value letter_id="R">0.000000</value>
<value letter_id="S">0.000000</value>
<value letter_id="T">0.000000</value>
<value letter_id="V">1.000000</value>
<value letter_id="W">0.000000</value>
<value letter_id="Y">0.000000</value>
</alphabet_array>
<alphabet_array>
<value letter_id="A">0.000000</value>
<value letter_id="C">0.000000</value>
<value letter_id="D">0.000000</value>
<value letter_id="E">1.000000</value>
<value letter_id="F">0.000000</value>
<value letter_id="G">0.000000</value>
<value letter_id="H">0.000000</value>
<value letter_id="I">0.000000</value>
<value letter_id="K">0.000000</value>
<value letter_id="L">0.000000</value>
<value letter_id="M">0.000000</value>
<value letter_id="N">0.000000</value>
<value letter_id="P">0.000000</value>
<value letter_id="Q">0.000000</value>
<value letter_id="R">0.000000</value>
<value letter_id="S">0.000000</value>
<value letter_id="T">0.000000</value>
<value letter_id="V">0.000000</value>
<value letter_id="W">0.000000</value>
<value letter_id="Y">0.000000</value>
</alphabet_array>
<alphabet_array>
<value letter_id="A">0.000000</value>
<value letter_id="C">0.000000</value>
<value letter_id="D">1.000000</value>
<value letter_id="E">0.000000</value>
<value letter_id="F">0.000000</value>
<value letter_id="G">0.000000</value>
<value letter_id="H">0.000000</value>
<value letter_id="I">0.000000</value>
<value letter_id="K">0.000000</value>
<value letter_id="L">0.000000</value>
<value letter_id="M">0.000000</value>
<value letter_id="N">0.000000</value>
<value letter_id="P">0.000000</value>
<value letter_id="Q">0.000000</value>
<value letter_id="R">0.000000</value>
<value letter_id="S">0.000000</value>
<value letter_id="T">0.000000</value>
<value letter_id="V">0.000000</value>
<value letter_id="W">0.000000</value>
<value letter_id="Y">0.000000</value>
</alphabet_array>
<alphabet_array>
<value letter_id="A">0.000000</value>
<value letter_id="C">0.000000</value>
<value letter_id="D">0.000000</value>
<value letter_id="E">0.000000</value>
<value letter_id="F">0.000000</value>
<value letter_id="G">0.000000</value>
<value letter_id="H">0.000000</value>
<value letter_id="I">0.000000</value>
<value letter_id="K">0.000000</value>
<value letter_id="L">0.000000</value>
<value letter_id="M">0.000000</value>
<value letter_id="N">0.000000</value>
<value letter_id="P">1.000000</value>
<value letter_id="Q">0.000000</value>
<value letter_id="R">0.000000</value>
<value letter_id="S">0.000000</value>
<value letter_id="T">0.000000</value>
<value letter_id="V">0.000000</value>
<value letter_id="W">0.000000</value>
<value letter_id="Y">0.000000</value>
</alphabet_array>
<alphabet_array>
<value letter_id="A">0.000000</value>
<value letter_id="C">0.000000</value>
<value letter_id="D">0.000000</value>
<value letter_id="E">0.000000</value>
<value letter_id="F">1.000000</value>
<value letter_id="G">0.000000</value>
<value letter_id="H">0.000000</value>
<value letter_id="I">0.000000</value>
<value letter_id="K">0.000000</value>
<value letter_id="L">0.000000</value>
<value letter_id="M">0.000000</value>
<value letter_id="N">0.000000</value>
<value letter_id="P">0.000000</value>
<value letter_id="Q">0.000000</value>
<value letter_id="R">0.000000</value>
<value letter_id="S">0.000000</value>
<value letter_id="T">0.000000</value>
<value letter_id="V">0.000000</value>
<value letter_id="W">0.000000</value>
<value letter_id="Y">0.000000</value>
</alphabet_array>
<alphabet_array>
<value letter_id="A">0.000000</value>
<value letter_id="C">0.000000</value>
<value letter_id="D">0.000000</value>
<value letter_id="E">0.000000</value>
<value letter_id="F">0.000000</value>
<value letter_id="G">0.000000</value>
<value letter_id="H">0.000000</value>
<value letter_id="I">0.000000</value>
<value letter_id="K">0.000000</value>
<value letter_id="L">0.000000</value>
<value letter_id="M">0.000000</value>
<value letter_id="N">0.000000</value>
<value letter_id="P">0.000000</value>
<value letter_id="Q">0.000000</value>
<value letter_id="R">0.000000</value>
<value letter_id="S">0.000000</value>
<value letter_id="T">0.000000</value>
<value letter_id="V">0.000000</value>
<value letter_id="W">0.000000</value>
<value letter_id="Y">1.000000</value>
</alphabet_array>
<alphabet_array>
<value letter_id="A">0.000000</value>
<value letter_id="C">0.000000</value>
<value letter_id="D">0.000000</value>
<value letter_id="E">0.000000</value>
<value letter_id="F">0.000000</value>
<value letter_id="G">0.000000</value>
<value letter_id="H">0.000000</value>
<value letter_id="I">0.000000</value>
<value letter_id="K">0.000000</value>
<value letter_id="L">0.000000</value>
<value letter_id="M">0.000000</value>
<value letter_id="N">0.000000</value>
<value letter_id="P">0.000000</value>
<value letter_id="Q">0.000000</value>
<value letter_id="R">0.000000</value>
<value letter_id="S">0.000000</value>
<value letter_id="T">0.000000</value>
<value letter_id="V">0.000000</value>
<value letter_id="W">1.000000</value>
<value letter_id="Y">0.000000</value>
</alphabet_array>
</alphabet_matrix>
</probabilities>
<regular_expression>
LKVEDPFYW
</regular_expression>
<contributing_sites>
<contributing_site sequence_id="sequence_256" position="2" strand="none" pvalue="1.87e-12" >
<left_flank>ME</left_flank>
<site>
<letter_ref letter_id="L"/>
<letter_ref letter_id="K"/>
<letter_ref letter_id="V"/>
<letter_ref letter_id="E"/>
<letter_ref letter_id="D"/>
<letter_ref letter_id="P"/>
<letter_ref letter_id="F"/>
<letter_ref letter_id="Y"/>
<letter_ref letter_id="W"/>
</site>
<right_flank>VSPG</right_flank>
</contributing_site>
<contributing_site sequence_id="sequence_218" position="0" strand="none" pvalue="1.87e-12" >
<left_flank></left_flank>
<site>
<letter_ref letter_id="L"/>
<letter_ref letter_id="K"/>
<letter_ref letter_id="V"/>
<letter_ref letter_id="E"/>
<letter_ref letter_id="D"/>
<letter_ref letter_id="P"/>
<letter_ref letter_id="F"/>
<letter_ref letter_id="Y"/>
<letter_ref letter_id="W"/>
</site>
<right_flank>VSPGVL</right_flank>
</contributing_site>
<contributing_site sequence_id="sequence_72" position="6" strand="none" pvalue="1.87e-12" >
<left_flank>EEAAME</left_flank>
<site>
<letter_ref letter_id="L"/>
<letter_ref letter_id="K"/>
<letter_ref letter_id="V"/>
<letter_ref letter_id="E"/>
<letter_ref letter_id="D"/>
<letter_ref letter_id="P"/>
<letter_ref letter_id="F"/>
<letter_ref letter_id="Y"/>
<letter_ref letter_id="W"/>
</site>
<right_flank></right_flank>
</contributing_site>
<contributing_site sequence_id="sequence_1" position="4" strand="none" pvalue="1.87e-12" >
<left_flank>AAME</left_flank>
<site>
<letter_ref letter_id="L"/>
<letter_ref letter_id="K"/>
<letter_ref letter_id="V"/>
<letter_ref letter_id="E"/>
<letter_ref letter_id="D"/>
<letter_ref letter_id="P"/>
<letter_ref letter_id="F"/>
<letter_ref letter_id="Y"/>
<letter_ref letter_id="W"/>
</site>
<right_flank>VS</right_flank>
</contributing_site>
</contributing_sites>
</motif>
<motif id="motif_8" name="LSYTWDFGD" alt="MEME-8" width="9" sites="4" ic="38.9" re="38.9" llr="108" p_value="3.2e-025" e_value="1.0e-012" bayes_threshold="9.51175" elapsed_time="139.319937">
<scores>
<alphabet_matrix>
<alphabet_array>
<value letter_id="A">-283</value>
<value letter_id="C">-274</value>
<value letter_id="D">-422</value>
<value letter_id="E">-392</value>
<value letter_id="F">-57</value>
<value letter_id="G">-470</value>
<value letter_id="H">-253</value>
<value letter_id="I">-9</value>
<value letter_id="K">-367</value>
<value letter_id="L">293</value>
<value letter_id="M">-23</value>
<value letter_id="N">-321</value>
<value letter_id="P">-445</value>
<value letter_id="Q">-263</value>
<value letter_id="R">-296</value>
<value letter_id="S">-408</value>
<value letter_id="T">-256</value>
<value letter_id="V">-85</value>
<value letter_id="W">-402</value>
<value letter_id="Y">-245</value>
</alphabet_array>
<alphabet_array>
<value letter_id="A">-121</value>
<value letter_id="C">-185</value>
<value letter_id="D">-259</value>
<value letter_id="E">-343</value>
<value letter_id="F">-266</value>
<value letter_id="G">-295</value>
<value letter_id="H">-220</value>
<value letter_id="I">-293</value>
<value letter_id="K">-289</value>
<value letter_id="L">-391</value>
<value letter_id="M">-312</value>
<value letter_id="N">-93</value>
<value letter_id="P">-377</value>
<value letter_id="Q">-266</value>
<value letter_id="R">-253</value>
<value letter_id="S">303</value>
<value letter_id="T">80</value>
<value letter_id="V">-286</value>
<value letter_id="W">-481</value>
<value letter_id="Y">-297</value>
</alphabet_array>
<alphabet_array>
<value letter_id="A">-291</value>
<value letter_id="C">-284</value>
<value letter_id="D">-340</value>
<value letter_id="E">-377</value>
<value letter_id="F">115</value>
<value letter_id="G">-410</value>
<value letter_id="H">-15</value>
<value letter_id="I">-232</value>
<value letter_id="K">-352</value>
<value letter_id="L">-282</value>
<value letter_id="M">-271</value>
<value letter_id="N">-232</value>
<value letter_id="P">-449</value>
<value letter_id="Q">-283</value>
<value letter_id="R">-292</value>
<value letter_id="S">-350</value>
<value letter_id="T">-301</value>
<value letter_id="V">-250</value>
<value letter_id="W">-201</value>
<value letter_id="Y">482</value>
</alphabet_array>
<alphabet_array>
<value letter_id="A">-175</value>
<value letter_id="C">-209</value>
<value letter_id="D">-283</value>
<value letter_id="E">-349</value>
<value letter_id="F">-261</value>
<value letter_id="G">-356</value>
<value letter_id="H">-218</value>
<value letter_id="I">-176</value>
<value letter_id="K">-284</value>
<value letter_id="L">-356</value>
<value letter_id="M">-235</value>
<value letter_id="N">-103</value>
<value letter_id="P">-410</value>
<value letter_id="Q">-229</value>
<value letter_id="R">-256</value>
<value letter_id="S">-69</value>
<value letter_id="T">409</value>
<value letter_id="V">-161</value>
<value letter_id="W">-472</value>
<value letter_id="Y">-327</value>
</alphabet_array>
<alphabet_array>
<value letter_id="A">-376</value>
<value letter_id="C">-330</value>
<value letter_id="D">-368</value>
<value letter_id="E">-413</value>
<value letter_id="F">-54</value>
<value letter_id="G">-441</value>
<value letter_id="H">-270</value>
<value letter_id="I">-329</value>
<value letter_id="K">-393</value>
<value letter_id="L">-274</value>
<value letter_id="M">-306</value>
<value letter_id="N">-299</value>
<value letter_id="P">-509</value>
<value letter_id="Q">-319</value>
<value letter_id="R">-317</value>
<value letter_id="S">-442</value>
<value letter_id="T">-356</value>
<value letter_id="V">-306</value>
<value letter_id="W">470</value>
<value letter_id="Y">-125</value>
</alphabet_array>
<alphabet_array>
<value letter_id="A">-298</value>
<value letter_id="C">-366</value>
<value letter_id="D">433</value>
<value letter_id="E">-95</value>
<value letter_id="F">-334</value>
<value letter_id="G">-384</value>
<value letter_id="H">-177</value>
<value letter_id="I">-337</value>
<value letter_id="K">-367</value>
<value letter_id="L">-449</value>
<value letter_id="M">-397</value>
<value letter_id="N">-1</value>
<value letter_id="P">-507</value>
<value letter_id="Q">-290</value>
<value letter_id="R">-337</value>
<value letter_id="S">-348</value>
<value letter_id="T">-324</value>
<value letter_id="V">-334</value>
<value letter_id="W">-514</value>
<value letter_id="Y">-337</value>
</alphabet_array>
<alphabet_array>
<value letter_id="A">-312</value>
<value letter_id="C">-239</value>
<value letter_id="D">-396</value>
<value letter_id="E">-431</value>
<value letter_id="F">507</value>
<value letter_id="G">-474</value>
<value letter_id="H">-267</value>
<value letter_id="I">-164</value>
<value letter_id="K">-434</value>
<value letter_id="L">-175</value>
<value letter_id="M">-214</value>
<value letter_id="N">-330</value>
<value letter_id="P">-462</value>
<value letter_id="Q">-394</value>
<value letter_id="R">-405</value>
<value letter_id="S">-366</value>
<value letter_id="T">-355</value>
<value letter_id="V">-213</value>
<value letter_id="W">-296</value>
<value letter_id="Y">-16</value>
</alphabet_array>
<alphabet_array>
<value letter_id="A">-179</value>
<value letter_id="C">-328</value>
<value letter_id="D">-224</value>
<value letter_id="E">-330</value>
<value letter_id="F">-359</value>
<value letter_id="G">336</value>
<value letter_id="H">-239</value>
<value letter_id="I">-375</value>
<value letter_id="K">-314</value>
<value letter_id="L">-494</value>
<value letter_id="M">-395</value>
<value letter_id="N">-147</value>
<value letter_id="P">-448</value>
<value letter_id="Q">-320</value>
<value letter_id="R">-274</value>
<value letter_id="S">-280</value>
<value letter_id="T">-306</value>
<value letter_id="V">-341</value>
<value letter_id="W">-488</value>
<value letter_id="Y">-364</value>
</alphabet_array>
<alphabet_array>
<value letter_id="A">-298</value>
<value letter_id="C">-366</value>
<value letter_id="D">433</value>
<value letter_id="E">-95</value>
<value letter_id="F">-334</value>
<value letter_id="G">-384</value>
<value letter_id="H">-177</value>
<value letter_id="I">-337</value>
<value letter_id="K">-367</value>
<value letter_id="L">-449</value>
<value letter_id="M">-397</value>
<value letter_id="N">-1</value>
<value letter_id="P">-507</value>
<value letter_id="Q">-290</value>
<value letter_id="R">-337</value>
<value letter_id="S">-348</value>
<value letter_id="T">-324</value>
<value letter_id="V">-334</value>
<value letter_id="W">-514</value>
<value letter_id="Y">-337</value>
</alphabet_array>
</alphabet_matrix>
</scores>
<probabilities>
<alphabet_matrix>
<alphabet_array>
<value letter_id="A">0.000000</value>
<value letter_id="C">0.000000</value>
<value letter_id="D">0.000000</value>
<value letter_id="E">0.000000</value>
<value letter_id="F">0.000000</value>
<value letter_id="G">0.000000</value>
<value letter_id="H">0.000000</value>
<value letter_id="I">0.000000</value>
<value letter_id="K">0.000000</value>
<value letter_id="L">1.000000</value>
<value letter_id="M">0.000000</value>
<value letter_id="N">0.000000</value>
<value letter_id="P">0.000000</value>
<value letter_id="Q">0.000000</value>
<value letter_id="R">0.000000</value>
<value letter_id="S">0.000000</value>
<value letter_id="T">0.000000</value>
<value letter_id="V">0.000000</value>
<value letter_id="W">0.000000</value>
<value letter_id="Y">0.000000</value>
</alphabet_array>
<alphabet_array>
<value letter_id="A">0.000000</value>
<value letter_id="C">0.000000</value>
<value letter_id="D">0.000000</value>
<value letter_id="E">0.000000</value>
<value letter_id="F">0.000000</value>
<value letter_id="G">0.000000</value>
<value letter_id="H">0.000000</value>
<value letter_id="I">0.000000</value>
<value letter_id="K">0.000000</value>
<value letter_id="L">0.000000</value>
<value letter_id="M">0.000000</value>
<value letter_id="N">0.000000</value>
<value letter_id="P">0.000000</value>
<value letter_id="Q">0.000000</value>
<value letter_id="R">0.000000</value>
<value letter_id="S">1.000000</value>
<value letter_id="T">0.000000</value>
<value letter_id="V">0.000000</value>
<value letter_id="W">0.000000</value>
<value letter_id="Y">0.000000</value>
</alphabet_array>
<alphabet_array>
<value letter_id="A">0.000000</value>
<value letter_id="C">0.000000</value>
<value letter_id="D">0.000000</value>
<value letter_id="E">0.000000</value>
<value letter_id="F">0.000000</value>
<value letter_id="G">0.000000</value>
<value letter_id="H">0.000000</value>
<value letter_id="I">0.000000</value>
<value letter_id="K">0.000000</value>
<value letter_id="L">0.000000</value>
<value letter_id="M">0.000000</value>
<value letter_id="N">0.000000</value>
<value letter_id="P">0.000000</value>
<value letter_id="Q">0.000000</value>
<value letter_id="R">0.000000</value>
<value letter_id="S">0.000000</value>
<value letter_id="T">0.000000</value>
<value letter_id="V">0.000000</value>
<value letter_id="W">0.000000</value>
<value letter_id="Y">1.000000</value>
</alphabet_array>
<alphabet_array>
<value letter_id="A">0.000000</value>
<value letter_id="C">0.000000</value>
<value letter_id="D">0.000000</value>
<value letter_id="E">0.000000</value>
<value letter_id="F">0.000000</value>
<value letter_id="G">0.000000</value>
<value letter_id="H">0.000000</value>
<value letter_id="I">0.000000</value>
<value letter_id="K">0.000000</value>
<value letter_id="L">0.000000</value>
<value letter_id="M">0.000000</value>
<value letter_id="N">0.000000</value>
<value letter_id="P">0.000000</value>
<value letter_id="Q">0.000000</value>
<value letter_id="R">0.000000</value>
<value letter_id="S">0.000000</value>
<value letter_id="T">1.000000</value>
<value letter_id="V">0.000000</value>
<value letter_id="W">0.000000</value>
<value letter_id="Y">0.000000</value>
</alphabet_array>
<alphabet_array>
<value letter_id="A">0.000000</value>
<value letter_id="C">0.000000</value>
<value letter_id="D">0.000000</value>
<value letter_id="E">0.000000</value>
<value letter_id="F">0.000000</value>
<value letter_id="G">0.000000</value>
<value letter_id="H">0.000000</value>
<value letter_id="I">0.000000</value>
<value letter_id="K">0.000000</value>
<value letter_id="L">0.000000</value>
<value letter_id="M">0.000000</value>
<value letter_id="N">0.000000</value>
<value letter_id="P">0.000000</value>
<value letter_id="Q">0.000000</value>
<value letter_id="R">0.000000</value>
<value letter_id="S">0.000000</value>
<value letter_id="T">0.000000</value>
<value letter_id="V">0.000000</value>
<value letter_id="W">1.000000</value>
<value letter_id="Y">0.000000</value>
</alphabet_array>
<alphabet_array>
<value letter_id="A">0.000000</value>
<value letter_id="C">0.000000</value>
<value letter_id="D">1.000000</value>
<value letter_id="E">0.000000</value>
<value letter_id="F">0.000000</value>
<value letter_id="G">0.000000</value>
<value letter_id="H">0.000000</value>
<value letter_id="I">0.000000</value>
<value letter_id="K">0.000000</value>
<value letter_id="L">0.000000</value>
<value letter_id="M">0.000000</value>
<value letter_id="N">0.000000</value>
<value letter_id="P">0.000000</value>
<value letter_id="Q">0.000000</value>
<value letter_id="R">0.000000</value>
<value letter_id="S">0.000000</value>
<value letter_id="T">0.000000</value>
<value letter_id="V">0.000000</value>
<value letter_id="W">0.000000</value>
<value letter_id="Y">0.000000</value>
</alphabet_array>
<alphabet_array>
<value letter_id="A">0.000000</value>
<value letter_id="C">0.000000</value>
<value letter_id="D">0.000000</value>
<value letter_id="E">0.000000</value>
<value letter_id="F">1.000000</value>
<value letter_id="G">0.000000</value>
<value letter_id="H">0.000000</value>
<value letter_id="I">0.000000</value>
<value letter_id="K">0.000000</value>
<value letter_id="L">0.000000</value>
<value letter_id="M">0.000000</value>
<value letter_id="N">0.000000</value>
<value letter_id="P">0.000000</value>
<value letter_id="Q">0.000000</value>
<value letter_id="R">0.000000</value>
<value letter_id="S">0.000000</value>
<value letter_id="T">0.000000</value>
<value letter_id="V">0.000000</value>
<value letter_id="W">0.000000</value>
<value letter_id="Y">0.000000</value>
</alphabet_array>
<alphabet_array>
<value letter_id="A">0.000000</value>
<value letter_id="C">0.000000</value>
<value letter_id="D">0.000000</value>
<value letter_id="E">0.000000</value>
<value letter_id="F">0.000000</value>
<value letter_id="G">1.000000</value>
<value letter_id="H">0.000000</value>
<value letter_id="I">0.000000</value>
<value letter_id="K">0.000000</value>
<value letter_id="L">0.000000</value>
<value letter_id="M">0.000000</value>
<value letter_id="N">0.000000</value>
<value letter_id="P">0.000000</value>
<value letter_id="Q">0.000000</value>
<value letter_id="R">0.000000</value>
<value letter_id="S">0.000000</value>
<value letter_id="T">0.000000</value>
<value letter_id="V">0.000000</value>
<value letter_id="W">0.000000</value>
<value letter_id="Y">0.000000</value>
</alphabet_array>
<alphabet_array>
<value letter_id="A">0.000000</value>
<value letter_id="C">0.000000</value>
<value letter_id="D">1.000000</value>
<value letter_id="E">0.000000</value>
<value letter_id="F">0.000000</value>
<value letter_id="G">0.000000</value>
<value letter_id="H">0.000000</value>
<value letter_id="I">0.000000</value>
<value letter_id="K">0.000000</value>
<value letter_id="L">0.000000</value>
<value letter_id="M">0.000000</value>
<value letter_id="N">0.000000</value>
<value letter_id="P">0.000000</value>
<value letter_id="Q">0.000000</value>
<value letter_id="R">0.000000</value>
<value letter_id="S">0.000000</value>
<value letter_id="T">0.000000</value>
<value letter_id="V">0.000000</value>
<value letter_id="W">0.000000</value>
<value letter_id="Y">0.000000</value>
</alphabet_array>
</alphabet_matrix>
</probabilities>
<regular_expression>
LSYTWDFGD
</regular_expression>
<contributing_sites>
<contributing_site sequence_id="sequence_418" position="6" strand="none" pvalue="1.99e-12" >
<left_flank>YLAEAD</left_flank>
<site>
<letter_ref letter_id="L"/>
<letter_ref letter_id="S"/>
<letter_ref letter_id="Y"/>
<letter_ref letter_id="T"/>
<letter_ref letter_id="W"/>
<letter_ref letter_id="D"/>
<letter_ref letter_id="F"/>
<letter_ref letter_id="G"/>
<letter_ref letter_id="D"/>
</site>
<right_flank></right_flank>
</contributing_site>
<contributing_site sequence_id="sequence_246" position="0" strand="none" pvalue="1.99e-12" >
<left_flank></left_flank>
<site>
<letter_ref letter_id="L"/>
<letter_ref letter_id="S"/>
<letter_ref letter_id="Y"/>
<letter_ref letter_id="T"/>
<letter_ref letter_id="W"/>
<letter_ref letter_id="D"/>
<letter_ref letter_id="F"/>
<letter_ref letter_id="G"/>
<letter_ref letter_id="D"/>
</site>
<right_flank>SSGTLI</right_flank>
</contributing_site>
<contributing_site sequence_id="sequence_11" position="4" strand="none" pvalue="1.99e-12" >
<left_flank>AEAD</left_flank>
<site>
<letter_ref letter_id="L"/>
<letter_ref letter_id="S"/>
<letter_ref letter_id="Y"/>
<letter_ref letter_id="T"/>
<letter_ref letter_id="W"/>
<letter_ref letter_id="D"/>
<letter_ref letter_id="F"/>
<letter_ref letter_id="G"/>
<letter_ref letter_id="D"/>
</site>
<right_flank>SS</right_flank>
</contributing_site>
<contributing_site sequence_id="sequence_10" position="2" strand="none" pvalue="1.99e-12" >
<left_flank>AD</left_flank>
<site>
<letter_ref letter_id="L"/>
<letter_ref letter_id="S"/>
<letter_ref letter_id="Y"/>
<letter_ref letter_id="T"/>
<letter_ref letter_id="W"/>
<letter_ref letter_id="D"/>
<letter_ref letter_id="F"/>
<letter_ref letter_id="G"/>
<letter_ref letter_id="D"/>
</site>
<right_flank>SSGT</right_flank>
</contributing_site>
</contributing_sites>
</motif>
<motif id="motif_9" name="QASRIWS" alt="MEME-9" width="7" sites="6" ic="28.3" re="27.9" llr="116" p_value="3.0e-029" e_value="1.2e-010" bayes_threshold="8.9522" elapsed_time="141.909906">
<scores>
<alphabet_matrix>
<alphabet_array>
<value letter_id="A">-234</value>
<value letter_id="C">-303</value>
<value letter_id="D">-308</value>
<value letter_id="E">-115</value>
<value letter_id="F">-302</value>
<value letter_id="G">-440</value>
<value letter_id="H">60</value>
<value letter_id="I">-267</value>
<value letter_id="K">-251</value>
<value letter_id="L">-162</value>
<value letter_id="M">-174</value>
<value letter_id="N">-152</value>
<value letter_id="P">-381</value>
<value letter_id="Q">457</value>
<value letter_id="R">-161</value>
<value letter_id="S">-320</value>
<value letter_id="T">-250</value>
<value letter_id="V">-284</value>
<value letter_id="W">-416</value>
<value letter_id="Y">-339</value>
</alphabet_array>
<alphabet_array>
<value letter_id="A">366</value>
<value letter_id="C">-133</value>
<value letter_id="D">-353</value>
<value letter_id="E">-364</value>
<value letter_id="F">-272</value>
<value letter_id="G">-228</value>
<value letter_id="H">-284</value>
<value letter_id="I">-251</value>
<value letter_id="K">-369</value>
<value letter_id="L">-350</value>
<value letter_id="M">-284</value>
<value letter_id="N">-265</value>
<value letter_id="P">-456</value>
<value letter_id="Q">-316</value>
<value letter_id="R">-323</value>
<value letter_id="S">-152</value>
<value letter_id="T">-179</value>
<value letter_id="V">-132</value>
<value letter_id="W">-490</value>
<value letter_id="Y">-359</value>
</alphabet_array>
<alphabet_array>
<value letter_id="A">-167</value>
<value letter_id="C">-231</value>
<value letter_id="D">-317</value>
<value letter_id="E">-411</value>
<value letter_id="F">-318</value>
<value letter_id="G">-338</value>
<value letter_id="H">-274</value>
<value letter_id="I">-351</value>
<value letter_id="K">-352</value>
<value letter_id="L">-445</value>
<value letter_id="M">-369</value>
<value letter_id="N">-151</value>
<value letter_id="P">-424</value>
<value letter_id="Q">-325</value>
<value letter_id="R">-310</value>
<value letter_id="S">315</value>
<value letter_id="T">25</value>
<value letter_id="V">-338</value>
<value letter_id="W">-526</value>
<value letter_id="Y">-349</value>
</alphabet_array>
<alphabet_array>
<value letter_id="A">-332</value>
<value letter_id="C">-289</value>
<value letter_id="D">-400</value>
<value letter_id="E">-440</value>
<value letter_id="F">-385</value>
<value letter_id="G">-434</value>
<value letter_id="H">-127</value>
<value letter_id="I">-342</value>
<value letter_id="K">-131</value>
<value letter_id="L">-420</value>
<value letter_id="M">-396</value>
<value letter_id="N">-243</value>
<value letter_id="P">-429</value>
<value letter_id="Q">-199</value>
<value letter_id="R">439</value>
<value letter_id="S">-404</value>
<value letter_id="T">-338</value>
<value letter_id="V">-421</value>
<value letter_id="W">-427</value>
<value letter_id="Y">-379</value>
</alphabet_array>
<alphabet_array>
<value letter_id="A">-257</value>
<value letter_id="C">-281</value>
<value letter_id="D">-349</value>
<value letter_id="E">-377</value>
<value letter_id="F">-133</value>
<value letter_id="G">-443</value>
<value letter_id="H">151</value>
<value letter_id="I">417</value>
<value letter_id="K">-323</value>
<value letter_id="L">-76</value>
<value letter_id="M">-92</value>
<value letter_id="N">-255</value>
<value letter_id="P">-489</value>
<value letter_id="Q">-305</value>
<value letter_id="R">-314</value>
<value letter_id="S">-362</value>
<value letter_id="T">-215</value>
<value letter_id="V">113</value>
<value letter_id="W">-430</value>
<value letter_id="Y">-199</value>
</alphabet_array>
<alphabet_array>
<value letter_id="A">-383</value>
<value letter_id="C">-337</value>
<value letter_id="D">-375</value>
<value letter_id="E">-419</value>
<value letter_id="F">-61</value>
<value letter_id="G">-447</value>
<value letter_id="H">-277</value>
<value letter_id="I">-337</value>
<value letter_id="K">-400</value>
<value letter_id="L">-281</value>
<value letter_id="M">-313</value>
<value letter_id="N">-306</value>
<value letter_id="P">-515</value>
<value letter_id="Q">-326</value>
<value letter_id="R">-324</value>
<value letter_id="S">-449</value>
<value letter_id="T">-363</value>
<value letter_id="V">-313</value>
<value letter_id="W">471</value>
<value letter_id="Y">-133</value>
</alphabet_array>
<alphabet_array>
<value letter_id="A">-124</value>
<value letter_id="C">-190</value>
<value letter_id="D">-199</value>
<value letter_id="E">-258</value>
<value letter_id="F">-263</value>
<value letter_id="G">-289</value>
<value letter_id="H">-178</value>
<value letter_id="I">-285</value>
<value letter_id="K">-217</value>
<value letter_id="L">-379</value>
<value letter_id="M">-297</value>
<value letter_id="N">-57</value>
<value letter_id="P">-370</value>
<value letter_id="Q">98</value>
<value letter_id="R">-201</value>
<value letter_id="S">286</value>
<value letter_id="T">84</value>
<value letter_id="V">-282</value>
<value letter_id="W">-479</value>
<value letter_id="Y">-284</value>
</alphabet_array>
</alphabet_matrix>
</scores>
<probabilities>
<alphabet_matrix>
<alphabet_array>
<value letter_id="A">0.000000</value>
<value letter_id="C">0.000000</value>
<value letter_id="D">0.000000</value>
<value letter_id="E">0.000000</value>
<value letter_id="F">0.000000</value>
<value letter_id="G">0.000000</value>
<value letter_id="H">0.000000</value>
<value letter_id="I">0.000000</value>
<value letter_id="K">0.000000</value>
<value letter_id="L">0.166667</value>
<value letter_id="M">0.000000</value>
<value letter_id="N">0.000000</value>
<value letter_id="P">0.000000</value>
<value letter_id="Q">0.833333</value>
<value letter_id="R">0.000000</value>
<value letter_id="S">0.000000</value>
<value letter_id="T">0.000000</value>
<value letter_id="V">0.000000</value>
<value letter_id="W">0.000000</value>
<value letter_id="Y">0.000000</value>
</alphabet_array>
<alphabet_array>
<value letter_id="A">1.000000</value>
<value letter_id="C">0.000000</value>
<value letter_id="D">0.000000</value>
<value letter_id="E">0.000000</value>
<value letter_id="F">0.000000</value>
<value letter_id="G">0.000000</value>
<value letter_id="H">0.000000</value>
<value letter_id="I">0.000000</value>
<value letter_id="K">0.000000</value>
<value letter_id="L">0.000000</value>
<value letter_id="M">0.000000</value>
<value letter_id="N">0.000000</value>
<value letter_id="P">0.000000</value>
<value letter_id="Q">0.000000</value>
<value letter_id="R">0.000000</value>
<value letter_id="S">0.000000</value>
<value letter_id="T">0.000000</value>
<value letter_id="V">0.000000</value>
<value letter_id="W">0.000000</value>
<value letter_id="Y">0.000000</value>
</alphabet_array>
<alphabet_array>
<value letter_id="A">0.000000</value>
<value letter_id="C">0.000000</value>
<value letter_id="D">0.000000</value>
<value letter_id="E">0.000000</value>
<value letter_id="F">0.000000</value>
<value letter_id="G">0.000000</value>
<value letter_id="H">0.000000</value>
<value letter_id="I">0.000000</value>
<value letter_id="K">0.000000</value>
<value letter_id="L">0.000000</value>
<value letter_id="M">0.000000</value>
<value letter_id="N">0.000000</value>
<value letter_id="P">0.000000</value>
<value letter_id="Q">0.000000</value>
<value letter_id="R">0.000000</value>
<value letter_id="S">1.000000</value>
<value letter_id="T">0.000000</value>
<value letter_id="V">0.000000</value>
<value letter_id="W">0.000000</value>
<value letter_id="Y">0.000000</value>
</alphabet_array>
<alphabet_array>
<value letter_id="A">0.000000</value>
<value letter_id="C">0.000000</value>
<value letter_id="D">0.000000</value>
<value letter_id="E">0.000000</value>
<value letter_id="F">0.000000</value>
<value letter_id="G">0.000000</value>
<value letter_id="H">0.000000</value>
<value letter_id="I">0.000000</value>
<value letter_id="K">0.000000</value>
<value letter_id="L">0.000000</value>
<value letter_id="M">0.000000</value>
<value letter_id="N">0.000000</value>
<value letter_id="P">0.000000</value>
<value letter_id="Q">0.000000</value>
<value letter_id="R">1.000000</value>
<value letter_id="S">0.000000</value>
<value letter_id="T">0.000000</value>
<value letter_id="V">0.000000</value>
<value letter_id="W">0.000000</value>
<value letter_id="Y">0.000000</value>
</alphabet_array>
<alphabet_array>
<value letter_id="A">0.000000</value>
<value letter_id="C">0.000000</value>
<value letter_id="D">0.000000</value>
<value letter_id="E">0.000000</value>
<value letter_id="F">0.000000</value>
<value letter_id="G">0.000000</value>
<value letter_id="H">0.166667</value>
<value letter_id="I">0.833333</value>
<value letter_id="K">0.000000</value>
<value letter_id="L">0.000000</value>
<value letter_id="M">0.000000</value>
<value letter_id="N">0.000000</value>
<value letter_id="P">0.000000</value>
<value letter_id="Q">0.000000</value>
<value letter_id="R">0.000000</value>
<value letter_id="S">0.000000</value>
<value letter_id="T">0.000000</value>
<value letter_id="V">0.000000</value>
<value letter_id="W">0.000000</value>
<value letter_id="Y">0.000000</value>
</alphabet_array>
<alphabet_array>
<value letter_id="A">0.000000</value>
<value letter_id="C">0.000000</value>
<value letter_id="D">0.000000</value>
<value letter_id="E">0.000000</value>
<value letter_id="F">0.000000</value>
<value letter_id="G">0.000000</value>
<value letter_id="H">0.000000</value>
<value letter_id="I">0.000000</value>
<value letter_id="K">0.000000</value>
<value letter_id="L">0.000000</value>
<value letter_id="M">0.000000</value>
<value letter_id="N">0.000000</value>
<value letter_id="P">0.000000</value>
<value letter_id="Q">0.000000</value>
<value letter_id="R">0.000000</value>
<value letter_id="S">0.000000</value>
<value letter_id="T">0.000000</value>
<value letter_id="V">0.000000</value>
<value letter_id="W">1.000000</value>
<value letter_id="Y">0.000000</value>
</alphabet_array>
<alphabet_array>
<value letter_id="A">0.000000</value>
<value letter_id="C">0.000000</value>
<value letter_id="D">0.000000</value>
<value letter_id="E">0.000000</value>
<value letter_id="F">0.000000</value>
<value letter_id="G">0.000000</value>
<value letter_id="H">0.000000</value>
<value letter_id="I">0.000000</value>
<value letter_id="K">0.000000</value>
<value letter_id="L">0.000000</value>
<value letter_id="M">0.000000</value>
<value letter_id="N">0.000000</value>
<value letter_id="P">0.000000</value>
<value letter_id="Q">0.166667</value>
<value letter_id="R">0.000000</value>
<value letter_id="S">0.833333</value>
<value letter_id="T">0.000000</value>
<value letter_id="V">0.000000</value>
<value letter_id="W">0.000000</value>
<value letter_id="Y">0.000000</value>
</alphabet_array>
</alphabet_matrix>
</probabilities>
<regular_expression>
QASRIWS
</regular_expression>
<contributing_sites>
<contributing_site sequence_id="sequence_369" position="4" strand="none" pvalue="1.16e-09" >
<left_flank>SYLE</left_flank>
<site>
<letter_ref letter_id="Q"/>
<letter_ref letter_id="A"/>
<letter_ref letter_id="S"/>
<letter_ref letter_id="R"/>
<letter_ref letter_id="I"/>
<letter_ref letter_id="W"/>
<letter_ref letter_id="S"/>
</site>
<right_flank>WLLG</right_flank>
</contributing_site>
<contributing_site sequence_id="sequence_313" position="0" strand="none" pvalue="1.16e-09" >
<left_flank></left_flank>
<site>
<letter_ref letter_id="Q"/>
<letter_ref letter_id="A"/>
<letter_ref letter_id="S"/>
<letter_ref letter_id="R"/>
<letter_ref letter_id="I"/>
<letter_ref letter_id="W"/>
<letter_ref letter_id="S"/>
</site>
<right_flank>WLLGAAMV</right_flank>
</contributing_site>
<contributing_site sequence_id="sequence_210" position="2" strand="none" pvalue="1.16e-09" >
<left_flank>LE</left_flank>
<site>
<letter_ref letter_id="Q"/>
<letter_ref letter_id="A"/>
<letter_ref letter_id="S"/>
<letter_ref letter_id="R"/>
<letter_ref letter_id="I"/>
<letter_ref letter_id="W"/>
<letter_ref letter_id="S"/>
</site>
<right_flank>WLLGAA</right_flank>
</contributing_site>
<contributing_site sequence_id="sequence_178" position="6" strand="none" pvalue="1.16e-09" >
<left_flank>IKSYLE</left_flank>
<site>
<letter_ref letter_id="Q"/>
<letter_ref letter_id="A"/>
<letter_ref letter_id="S"/>
<letter_ref letter_id="R"/>
<letter_ref letter_id="I"/>
<letter_ref letter_id="W"/>
<letter_ref letter_id="S"/>
</site>
<right_flank>WL</right_flank>
</contributing_site>
<contributing_site sequence_id="sequence_67" position="8" strand="none" pvalue="1.16e-09" >
<left_flank>DYIKSYLE</left_flank>
<site>
<letter_ref letter_id="Q"/>
<letter_ref letter_id="A"/>
<letter_ref letter_id="S"/>
<letter_ref letter_id="R"/>
<letter_ref letter_id="I"/>
<letter_ref letter_id="W"/>
<letter_ref letter_id="S"/>
</site>
<right_flank></right_flank>
</contributing_site>
<contributing_site sequence_id="sequence_158" position="4" strand="none" pvalue="6.05e-07" >
<left_flank>GYPA</left_flank>
<site>
<letter_ref letter_id="L"/>
<letter_ref letter_id="A"/>
<letter_ref letter_id="S"/>
<letter_ref letter_id="R"/>
<letter_ref letter_id="H"/>
<letter_ref letter_id="W"/>
<letter_ref letter_id="Q"/>
</site>
<right_flank>GLPS</right_flank>
</contributing_site>
</contributing_sites>
</motif>
<motif id="motif_10" name="MPTPEATGMTPE" alt="MEME-10" width="12" sites="4" ic="47.9" re="45.3" llr="126" p_value="1.7e-021" e_value="5.6e-010" bayes_threshold="8.6865" elapsed_time="144.495417">
<scores>
<alphabet_matrix>
<alphabet_array>
<value letter_id="A">-414</value>
<value letter_id="C">-358</value>
<value letter_id="D">-483</value>
<value letter_id="E">-527</value>
<value letter_id="F">-299</value>
<value letter_id="G">-541</value>
<value letter_id="H">-384</value>
<value letter_id="I">-188</value>
<value letter_id="K">-480</value>
<value letter_id="L">-224</value>
<value letter_id="M">495</value>
<value letter_id="N">-406</value>
<value letter_id="P">-567</value>
<value letter_id="Q">-437</value>
<value letter_id="R">-485</value>
<value letter_id="S">-497</value>
<value letter_id="T">-386</value>
<value letter_id="V">-265</value>
<value letter_id="W">-447</value>
<value letter_id="Y">-306</value>
</alphabet_array>
<alphabet_array>
<value letter_id="A">-71</value>
<value letter_id="C">-217</value>
<value letter_id="D">-194</value>
<value letter_id="E">-224</value>
<value letter_id="F">-251</value>
<value letter_id="G">-255</value>
<value letter_id="H">-156</value>
<value letter_id="I">-244</value>
<value letter_id="K">-216</value>
<value letter_id="L">-319</value>
<value letter_id="M">-288</value>
<value letter_id="N">-122</value>
<value letter_id="P">275</value>
<value letter_id="Q">-167</value>
<value letter_id="R">-207</value>
<value letter_id="S">138</value>
<value letter_id="T">-95</value>
<value letter_id="V">-205</value>
<value letter_id="W">-491</value>
<value letter_id="Y">-307</value>
</alphabet_array>
<alphabet_array>
<value letter_id="A">-175</value>
<value letter_id="C">-209</value>
<value letter_id="D">-283</value>
<value letter_id="E">-349</value>
<value letter_id="F">-261</value>
<value letter_id="G">-356</value>
<value letter_id="H">-218</value>
<value letter_id="I">-176</value>
<value letter_id="K">-284</value>
<value letter_id="L">-356</value>
<value letter_id="M">-235</value>
<value letter_id="N">-103</value>
<value letter_id="P">-410</value>
<value letter_id="Q">-229</value>
<value letter_id="R">-256</value>
<value letter_id="S">-69</value>
<value letter_id="T">409</value>
<value letter_id="V">-161</value>
<value letter_id="W">-472</value>
<value letter_id="Y">-327</value>
</alphabet_array>
<alphabet_array>
<value letter_id="A">188</value>
<value letter_id="C">-202</value>
<value letter_id="D">-229</value>
<value letter_id="E">-236</value>
<value letter_id="F">-250</value>
<value letter_id="G">-251</value>
<value letter_id="H">-174</value>
<value letter_id="I">-232</value>
<value letter_id="K">-233</value>
<value letter_id="L">-311</value>
<value letter_id="M">-282</value>
<value letter_id="N">-173</value>
<value letter_id="P">281</value>
<value letter_id="Q">-178</value>
<value letter_id="R">-219</value>
<value letter_id="S">-167</value>
<value letter_id="T">-137</value>
<value letter_id="V">-185</value>
<value letter_id="W">-494</value>
<value letter_id="Y">-322</value>
</alphabet_array>
<alphabet_array>
<value letter_id="A">-456</value>
<value letter_id="C">-557</value>
<value letter_id="D">-172</value>
<value letter_id="E">389</value>
<value letter_id="F">-521</value>
<value letter_id="G">-541</value>
<value letter_id="H">-370</value>
<value letter_id="I">-462</value>
<value letter_id="K">-514</value>
<value letter_id="L">-623</value>
<value letter_id="M">-562</value>
<value letter_id="N">-333</value>
<value letter_id="P">-670</value>
<value letter_id="Q">-318</value>
<value letter_id="R">-499</value>
<value letter_id="S">-557</value>
<value letter_id="T">-480</value>
<value letter_id="V">-495</value>
<value letter_id="W">-691</value>
<value letter_id="Y">-546</value>
</alphabet_array>
<alphabet_array>
<value letter_id="A">286</value>
<value letter_id="C">-94</value>
<value letter_id="D">-263</value>
<value letter_id="E">-283</value>
<value letter_id="F">-242</value>
<value letter_id="G">-171</value>
<value letter_id="H">-210</value>
<value letter_id="I">-227</value>
<value letter_id="K">-286</value>
<value letter_id="L">-326</value>
<value letter_id="M">-252</value>
<value letter_id="N">-150</value>
<value letter_id="P">-345</value>
<value letter_id="Q">-225</value>
<value letter_id="R">-252</value>
<value letter_id="S">178</value>
<value letter_id="T">-56</value>
<value letter_id="V">-119</value>
<value letter_id="W">-462</value>
<value letter_id="Y">-309</value>
</alphabet_array>
<alphabet_array>
<value letter_id="A">-175</value>
<value letter_id="C">-209</value>
<value letter_id="D">-283</value>
<value letter_id="E">-349</value>
<value letter_id="F">-261</value>
<value letter_id="G">-356</value>
<value letter_id="H">-218</value>
<value letter_id="I">-176</value>
<value letter_id="K">-284</value>
<value letter_id="L">-356</value>
<value letter_id="M">-235</value>
<value letter_id="N">-103</value>
<value letter_id="P">-410</value>
<value letter_id="Q">-229</value>
<value letter_id="R">-256</value>
<value letter_id="S">-69</value>
<value letter_id="T">409</value>
<value letter_id="V">-161</value>
<value letter_id="W">-472</value>
<value letter_id="Y">-327</value>
</alphabet_array>
<alphabet_array>
<value letter_id="A">-179</value>
<value letter_id="C">-328</value>
<value letter_id="D">-224</value>
<value letter_id="E">-330</value>
<value letter_id="F">-359</value>
<value letter_id="G">336</value>
<value letter_id="H">-239</value>
<value letter_id="I">-375</value>
<value letter_id="K">-314</value>
<value letter_id="L">-494</value>
<value letter_id="M">-395</value>
<value letter_id="N">-147</value>
<value letter_id="P">-448</value>
<value letter_id="Q">-320</value>
<value letter_id="R">-274</value>
<value letter_id="S">-280</value>
<value letter_id="T">-306</value>
<value letter_id="V">-341</value>
<value letter_id="W">-488</value>
<value letter_id="Y">-364</value>
</alphabet_array>
<alphabet_array>
<value letter_id="A">-414</value>
<value letter_id="C">-358</value>
<value letter_id="D">-483</value>
<value letter_id="E">-527</value>
<value letter_id="F">-299</value>
<value letter_id="G">-541</value>
<value letter_id="H">-384</value>
<value letter_id="I">-188</value>
<value letter_id="K">-480</value>
<value letter_id="L">-224</value>
<value letter_id="M">495</value>
<value letter_id="N">-406</value>
<value letter_id="P">-567</value>
<value letter_id="Q">-437</value>
<value letter_id="R">-485</value>
<value letter_id="S">-497</value>
<value letter_id="T">-386</value>
<value letter_id="V">-265</value>
<value letter_id="W">-447</value>
<value letter_id="Y">-306</value>
</alphabet_array>
<alphabet_array>
<value letter_id="A">-175</value>
<value letter_id="C">-209</value>
<value letter_id="D">-283</value>
<value letter_id="E">-349</value>
<value letter_id="F">-261</value>
<value letter_id="G">-356</value>
<value letter_id="H">-218</value>
<value letter_id="I">-176</value>
<value letter_id="K">-284</value>
<value letter_id="L">-356</value>
<value letter_id="M">-235</value>
<value letter_id="N">-103</value>
<value letter_id="P">-410</value>
<value letter_id="Q">-229</value>
<value letter_id="R">-256</value>
<value letter_id="S">-69</value>
<value letter_id="T">409</value>
<value letter_id="V">-161</value>
<value letter_id="W">-472</value>
<value letter_id="Y">-327</value>
</alphabet_array>
<alphabet_array>
<value letter_id="A">-140</value>
<value letter_id="C">-306</value>
<value letter_id="D">-258</value>
<value letter_id="E">-279</value>
<value letter_id="F">-280</value>
<value letter_id="G">-336</value>
<value letter_id="H">-197</value>
<value letter_id="I">-276</value>
<value letter_id="K">-261</value>
<value letter_id="L">-339</value>
<value letter_id="M">-332</value>
<value letter_id="N">-224</value>
<value letter_id="P">338</value>
<value letter_id="Q">-208</value>
<value letter_id="R">-247</value>
<value letter_id="S">-246</value>
<value letter_id="T">-202</value>
<value letter_id="V">-252</value>
<value letter_id="W">-522</value>
<value letter_id="Y">-356</value>
</alphabet_array>
<alphabet_array>
<value letter_id="A">224</value>
<value letter_id="C">-259</value>
<value letter_id="D">17</value>
<value letter_id="E">264</value>
<value letter_id="F">-274</value>
<value letter_id="G">-243</value>
<value letter_id="H">-99</value>
<value letter_id="I">-224</value>
<value letter_id="K">-99</value>
<value letter_id="L">-310</value>
<value letter_id="M">-243</value>
<value letter_id="N">-63</value>
<value letter_id="P">-304</value>
<value letter_id="Q">-14</value>
<value letter_id="R">-144</value>
<value letter_id="S">-170</value>
<value letter_id="T">-126</value>
<value letter_id="V">-170</value>
<value letter_id="W">-489</value>
<value letter_id="Y">-271</value>
</alphabet_array>
</alphabet_matrix>
</scores>
<probabilities>
<alphabet_matrix>
<alphabet_array>
<value letter_id="A">0.000000</value>
<value letter_id="C">0.000000</value>
<value letter_id="D">0.000000</value>
<value letter_id="E">0.000000</value>
<value letter_id="F">0.000000</value>
<value letter_id="G">0.000000</value>
<value letter_id="H">0.000000</value>
<value letter_id="I">0.000000</value>
<value letter_id="K">0.000000</value>
<value letter_id="L">0.000000</value>
<value letter_id="M">1.000000</value>
<value letter_id="N">0.000000</value>
<value letter_id="P">0.000000</value>
<value letter_id="Q">0.000000</value>
<value letter_id="R">0.000000</value>
<value letter_id="S">0.000000</value>
<value letter_id="T">0.000000</value>
<value letter_id="V">0.000000</value>
<value letter_id="W">0.000000</value>
<value letter_id="Y">0.000000</value>
</alphabet_array>
<alphabet_array>
<value letter_id="A">0.000000</value>
<value letter_id="C">0.000000</value>
<value letter_id="D">0.000000</value>
<value letter_id="E">0.000000</value>
<value letter_id="F">0.000000</value>
<value letter_id="G">0.000000</value>
<value letter_id="H">0.000000</value>
<value letter_id="I">0.000000</value>
<value letter_id="K">0.000000</value>
<value letter_id="L">0.000000</value>
<value letter_id="M">0.000000</value>
<value letter_id="N">0.000000</value>
<value letter_id="P">0.500000</value>
<value letter_id="Q">0.000000</value>
<value letter_id="R">0.000000</value>
<value letter_id="S">0.500000</value>
<value letter_id="T">0.000000</value>
<value letter_id="V">0.000000</value>
<value letter_id="W">0.000000</value>
<value letter_id="Y">0.000000</value>
</alphabet_array>
<alphabet_array>
<value letter_id="A">0.000000</value>
<value letter_id="C">0.000000</value>
<value letter_id="D">0.000000</value>
<value letter_id="E">0.000000</value>
<value letter_id="F">0.000000</value>
<value letter_id="G">0.000000</value>
<value letter_id="H">0.000000</value>
<value letter_id="I">0.000000</value>
<value letter_id="K">0.000000</value>
<value letter_id="L">0.000000</value>
<value letter_id="M">0.000000</value>
<value letter_id="N">0.000000</value>
<value letter_id="P">0.000000</value>
<value letter_id="Q">0.000000</value>
<value letter_id="R">0.000000</value>
<value letter_id="S">0.000000</value>
<value letter_id="T">1.000000</value>
<value letter_id="V">0.000000</value>
<value letter_id="W">0.000000</value>
<value letter_id="Y">0.000000</value>
</alphabet_array>
<alphabet_array>
<value letter_id="A">0.500000</value>
<value letter_id="C">0.000000</value>
<value letter_id="D">0.000000</value>
<value letter_id="E">0.000000</value>
<value letter_id="F">0.000000</value>
<value letter_id="G">0.000000</value>
<value letter_id="H">0.000000</value>
<value letter_id="I">0.000000</value>
<value letter_id="K">0.000000</value>
<value letter_id="L">0.000000</value>
<value letter_id="M">0.000000</value>
<value letter_id="N">0.000000</value>
<value letter_id="P">0.500000</value>
<value letter_id="Q">0.000000</value>
<value letter_id="R">0.000000</value>
<value letter_id="S">0.000000</value>
<value letter_id="T">0.000000</value>
<value letter_id="V">0.000000</value>
<value letter_id="W">0.000000</value>
<value letter_id="Y">0.000000</value>
</alphabet_array>
<alphabet_array>
<value letter_id="A">0.000000</value>
<value letter_id="C">0.000000</value>
<value letter_id="D">0.000000</value>
<value letter_id="E">1.000000</value>
<value letter_id="F">0.000000</value>
<value letter_id="G">0.000000</value>
<value letter_id="H">0.000000</value>
<value letter_id="I">0.000000</value>
<value letter_id="K">0.000000</value>
<value letter_id="L">0.000000</value>
<value letter_id="M">0.000000</value>
<value letter_id="N">0.000000</value>
<value letter_id="P">0.000000</value>
<value letter_id="Q">0.000000</value>
<value letter_id="R">0.000000</value>
<value letter_id="S">0.000000</value>
<value letter_id="T">0.000000</value>
<value letter_id="V">0.000000</value>
<value letter_id="W">0.000000</value>
<value letter_id="Y">0.000000</value>
</alphabet_array>
<alphabet_array>
<value letter_id="A">0.500000</value>
<value letter_id="C">0.000000</value>
<value letter_id="D">0.000000</value>
<value letter_id="E">0.000000</value>
<value letter_id="F">0.000000</value>
<value letter_id="G">0.000000</value>
<value letter_id="H">0.000000</value>
<value letter_id="I">0.000000</value>
<value letter_id="K">0.000000</value>
<value letter_id="L">0.000000</value>
<value letter_id="M">0.000000</value>
<value letter_id="N">0.000000</value>
<value letter_id="P">0.000000</value>
<value letter_id="Q">0.000000</value>
<value letter_id="R">0.000000</value>
<value letter_id="S">0.500000</value>
<value letter_id="T">0.000000</value>
<value letter_id="V">0.000000</value>
<value letter_id="W">0.000000</value>
<value letter_id="Y">0.000000</value>
</alphabet_array>
<alphabet_array>
<value letter_id="A">0.000000</value>
<value letter_id="C">0.000000</value>
<value letter_id="D">0.000000</value>
<value letter_id="E">0.000000</value>
<value letter_id="F">0.000000</value>
<value letter_id="G">0.000000</value>
<value letter_id="H">0.000000</value>
<value letter_id="I">0.000000</value>
<value letter_id="K">0.000000</value>
<value letter_id="L">0.000000</value>
<value letter_id="M">0.000000</value>
<value letter_id="N">0.000000</value>
<value letter_id="P">0.000000</value>
<value letter_id="Q">0.000000</value>
<value letter_id="R">0.000000</value>
<value letter_id="S">0.000000</value>
<value letter_id="T">1.000000</value>
<value letter_id="V">0.000000</value>
<value letter_id="W">0.000000</value>
<value letter_id="Y">0.000000</value>
</alphabet_array>
<alphabet_array>
<value letter_id="A">0.000000</value>
<value letter_id="C">0.000000</value>
<value letter_id="D">0.000000</value>
<value letter_id="E">0.000000</value>
<value letter_id="F">0.000000</value>
<value letter_id="G">1.000000</value>
<value letter_id="H">0.000000</value>
<value letter_id="I">0.000000</value>
<value letter_id="K">0.000000</value>
<value letter_id="L">0.000000</value>
<value letter_id="M">0.000000</value>
<value letter_id="N">0.000000</value>
<value letter_id="P">0.000000</value>
<value letter_id="Q">0.000000</value>
<value letter_id="R">0.000000</value>
<value letter_id="S">0.000000</value>
<value letter_id="T">0.000000</value>
<value letter_id="V">0.000000</value>
<value letter_id="W">0.000000</value>
<value letter_id="Y">0.000000</value>
</alphabet_array>
<alphabet_array>
<value letter_id="A">0.000000</value>
<value letter_id="C">0.000000</value>
<value letter_id="D">0.000000</value>
<value letter_id="E">0.000000</value>
<value letter_id="F">0.000000</value>
<value letter_id="G">0.000000</value>
<value letter_id="H">0.000000</value>
<value letter_id="I">0.000000</value>
<value letter_id="K">0.000000</value>
<value letter_id="L">0.000000</value>
<value letter_id="M">1.000000</value>
<value letter_id="N">0.000000</value>
<value letter_id="P">0.000000</value>
<value letter_id="Q">0.000000</value>
<value letter_id="R">0.000000</value>
<value letter_id="S">0.000000</value>
<value letter_id="T">0.000000</value>
<value letter_id="V">0.000000</value>
<value letter_id="W">0.000000</value>
<value letter_id="Y">0.000000</value>
</alphabet_array>
<alphabet_array>
<value letter_id="A">0.000000</value>
<value letter_id="C">0.000000</value>
<value letter_id="D">0.000000</value>
<value letter_id="E">0.000000</value>
<value letter_id="F">0.000000</value>
<value letter_id="G">0.000000</value>
<value letter_id="H">0.000000</value>
<value letter_id="I">0.000000</value>
<value letter_id="K">0.000000</value>
<value letter_id="L">0.000000</value>
<value letter_id="M">0.000000</value>
<value letter_id="N">0.000000</value>
<value letter_id="P">0.000000</value>
<value letter_id="Q">0.000000</value>
<value letter_id="R">0.000000</value>
<value letter_id="S">0.000000</value>
<value letter_id="T">1.000000</value>
<value letter_id="V">0.000000</value>
<value letter_id="W">0.000000</value>
<value letter_id="Y">0.000000</value>
</alphabet_array>
<alphabet_array>
<value letter_id="A">0.000000</value>
<value letter_id="C">0.000000</value>
<value letter_id="D">0.000000</value>
<value letter_id="E">0.000000</value>
<value letter_id="F">0.000000</value>
<value letter_id="G">0.000000</value>
<value letter_id="H">0.000000</value>
<value letter_id="I">0.000000</value>
<value letter_id="K">0.000000</value>
<value letter_id="L">0.000000</value>
<value letter_id="M">0.000000</value>
<value letter_id="N">0.000000</value>
<value letter_id="P">1.000000</value>
<value letter_id="Q">0.000000</value>
<value letter_id="R">0.000000</value>
<value letter_id="S">0.000000</value>
<value letter_id="T">0.000000</value>
<value letter_id="V">0.000000</value>
<value letter_id="W">0.000000</value>
<value letter_id="Y">0.000000</value>
</alphabet_array>
<alphabet_array>
<value letter_id="A">0.500000</value>
<value letter_id="C">0.000000</value>
<value letter_id="D">0.000000</value>
<value letter_id="E">0.500000</value>
<value letter_id="F">0.000000</value>
<value letter_id="G">0.000000</value>
<value letter_id="H">0.000000</value>
<value letter_id="I">0.000000</value>
<value letter_id="K">0.000000</value>
<value letter_id="L">0.000000</value>
<value letter_id="M">0.000000</value>
<value letter_id="N">0.000000</value>
<value letter_id="P">0.000000</value>
<value letter_id="Q">0.000000</value>
<value letter_id="R">0.000000</value>
<value letter_id="S">0.000000</value>
<value letter_id="T">0.000000</value>
<value letter_id="V">0.000000</value>
<value letter_id="W">0.000000</value>
<value letter_id="Y">0.000000</value>
</alphabet_array>
</alphabet_matrix>
</probabilities>
<regular_expression>
M[PS]T[AP]E[AS]TGMTP[AE]
</regular_expression>
<contributing_sites>
<contributing_site sequence_id="sequence_266" position="0" strand="none" pvalue="1.10e-14" >
<left_flank></left_flank>
<site>
<letter_ref letter_id="M"/>
<letter_ref letter_id="S"/>
<letter_ref letter_id="T"/>
<letter_ref letter_id="P"/>
<letter_ref letter_id="E"/>
<letter_ref letter_id="A"/>
<letter_ref letter_id="T"/>
<letter_ref letter_id="G"/>
<letter_ref letter_id="M"/>
<letter_ref letter_id="T"/>
<letter_ref letter_id="P"/>
<letter_ref letter_id="A"/>
</site>
<right_flank>EVS</right_flank>
</contributing_site>
<contributing_site sequence_id="sequence_13" position="2" strand="none" pvalue="1.10e-14" >
<left_flank>AE</left_flank>
<site>
<letter_ref letter_id="M"/>
<letter_ref letter_id="S"/>
<letter_ref letter_id="T"/>
<letter_ref letter_id="P"/>
<letter_ref letter_id="E"/>
<letter_ref letter_id="A"/>
<letter_ref letter_id="T"/>
<letter_ref letter_id="G"/>
<letter_ref letter_id="M"/>
<letter_ref letter_id="T"/>
<letter_ref letter_id="P"/>
<letter_ref letter_id="A"/>
</site>
<right_flank>E</right_flank>
</contributing_site>
<contributing_site sequence_id="sequence_397" position="2" strand="none" pvalue="1.24e-14" >
<left_flank>VQ</left_flank>
<site>
<letter_ref letter_id="M"/>
<letter_ref letter_id="P"/>
<letter_ref letter_id="T"/>
<letter_ref letter_id="A"/>
<letter_ref letter_id="E"/>
<letter_ref letter_id="S"/>
<letter_ref letter_id="T"/>
<letter_ref letter_id="G"/>
<letter_ref letter_id="M"/>
<letter_ref letter_id="T"/>
<letter_ref letter_id="P"/>
<letter_ref letter_id="E"/>
</site>
<right_flank>K</right_flank>
</contributing_site>
<contributing_site sequence_id="sequence_265" position="0" strand="none" pvalue="1.24e-14" >
<left_flank></left_flank>
<site>
<letter_ref letter_id="M"/>
<letter_ref letter_id="P"/>
<letter_ref letter_id="T"/>
<letter_ref letter_id="A"/>
<letter_ref letter_id="E"/>
<letter_ref letter_id="S"/>
<letter_ref letter_id="T"/>
<letter_ref letter_id="G"/>
<letter_ref letter_id="M"/>
<letter_ref letter_id="T"/>
<letter_ref letter_id="P"/>
<letter_ref letter_id="E"/>
</site>
<right_flank>KVP</right_flank>
</contributing_site>
</contributing_sites>
</motif>
<motif id="motif_11" name="NWCMQI" alt="MEME-11" width="6" sites="6" ic="21.6" re="25.1" llr="104" p_value="1.5e-028" e_value="1.2e-009" bayes_threshold="9.89578" elapsed_time="147.016996">
<scores>
<alphabet_matrix>
<alphabet_array>
<value letter_id="A">-162</value>
<value letter_id="C">-327</value>
<value letter_id="D">-5</value>
<value letter_id="E">116</value>
<value letter_id="F">-291</value>
<value letter_id="G">-216</value>
<value letter_id="H">-51</value>
<value letter_id="I">-297</value>
<value letter_id="K">-128</value>
<value letter_id="L">-372</value>
<value letter_id="M">-315</value>
<value letter_id="N">374</value>
<value letter_id="P">162</value>
<value letter_id="Q">-80</value>
<value letter_id="R">-159</value>
<value letter_id="S">-159</value>
<value letter_id="T">-138</value>
<value letter_id="V">-273</value>
<value letter_id="W">-505</value>
<value letter_id="Y">-261</value>
</alphabet_array>
<alphabet_array>
<value letter_id="A">56</value>
<value letter_id="C">-196</value>
<value letter_id="D">-331</value>
<value letter_id="E">-321</value>
<value letter_id="F">-41</value>
<value letter_id="G">-333</value>
<value letter_id="H">-175</value>
<value letter_id="I">-53</value>
<value letter_id="K">-281</value>
<value letter_id="L">-129</value>
<value letter_id="M">245</value>
<value letter_id="N">-214</value>
<value letter_id="P">-412</value>
<value letter_id="Q">-227</value>
<value letter_id="R">-243</value>
<value letter_id="S">-266</value>
<value letter_id="T">-161</value>
<value letter_id="V">-75</value>
<value letter_id="W">389</value>
<value letter_id="Y">-108</value>
</alphabet_array>
<alphabet_array>
<value letter_id="A">-359</value>
<value letter_id="C">558</value>
<value letter_id="D">-493</value>
<value letter_id="E">-496</value>
<value letter_id="F">-403</value>
<value letter_id="G">-566</value>
<value letter_id="H">-395</value>
<value letter_id="I">-358</value>
<value letter_id="K">-539</value>
<value letter_id="L">-500</value>
<value letter_id="M">-419</value>
<value letter_id="N">-414</value>
<value letter_id="P">-607</value>
<value letter_id="Q">-472</value>
<value letter_id="R">-450</value>
<value letter_id="S">-502</value>
<value letter_id="T">-359</value>
<value letter_id="V">-423</value>
<value letter_id="W">-672</value>
<value letter_id="Y">-510</value>
</alphabet_array>
<alphabet_array>
<value letter_id="A">-424</value>
<value letter_id="C">-365</value>
<value letter_id="D">-490</value>
<value letter_id="E">-537</value>
<value letter_id="F">-312</value>
<value letter_id="G">-548</value>
<value letter_id="H">-391</value>
<value letter_id="I">-198</value>
<value letter_id="K">-490</value>
<value letter_id="L">-233</value>
<value letter_id="M">496</value>
<value letter_id="N">-413</value>
<value letter_id="P">-573</value>
<value letter_id="Q">-446</value>
<value letter_id="R">-496</value>
<value letter_id="S">-505</value>
<value letter_id="T">-395</value>
<value letter_id="V">-277</value>
<value letter_id="W">-452</value>
<value letter_id="Y">-313</value>
</alphabet_array>
<alphabet_array>
<value letter_id="A">-178</value>
<value letter_id="C">-308</value>
<value letter_id="D">-131</value>
<value letter_id="E">61</value>
<value letter_id="F">-285</value>
<value letter_id="G">-359</value>
<value letter_id="H">33</value>
<value letter_id="I">-243</value>
<value letter_id="K">-137</value>
<value letter_id="L">-279</value>
<value letter_id="M">161</value>
<value letter_id="N">-104</value>
<value letter_id="P">-350</value>
<value letter_id="Q">419</value>
<value letter_id="R">-116</value>
<value letter_id="S">-256</value>
<value letter_id="T">-187</value>
<value letter_id="V">-238</value>
<value letter_id="W">-427</value>
<value letter_id="Y">-293</value>
</alphabet_array>
<alphabet_array>
<value letter_id="A">-286</value>
<value letter_id="C">-296</value>
<value letter_id="D">-398</value>
<value letter_id="E">-434</value>
<value letter_id="F">-182</value>
<value letter_id="G">-484</value>
<value letter_id="H">-347</value>
<value letter_id="I">434</value>
<value letter_id="K">-395</value>
<value letter_id="L">-98</value>
<value letter_id="M">-118</value>
<value letter_id="N">-312</value>
<value letter_id="P">-526</value>
<value letter_id="Q">-370</value>
<value letter_id="R">-388</value>
<value letter_id="S">-414</value>
<value letter_id="T">-246</value>
<value letter_id="V">101</value>
<value letter_id="W">-500</value>
<value letter_id="Y">-295</value>
</alphabet_array>
</alphabet_matrix>
</scores>
<probabilities>
<alphabet_matrix>
<alphabet_array>
<value letter_id="A">0.000000</value>
<value letter_id="C">0.000000</value>
<value letter_id="D">0.000000</value>
<value letter_id="E">0.166667</value>
<value letter_id="F">0.000000</value>
<value letter_id="G">0.000000</value>
<value letter_id="H">0.000000</value>
<value letter_id="I">0.000000</value>
<value letter_id="K">0.000000</value>
<value letter_id="L">0.000000</value>
<value letter_id="M">0.000000</value>
<value letter_id="N">0.500000</value>
<value letter_id="P">0.333333</value>
<value letter_id="Q">0.000000</value>
<value letter_id="R">0.000000</value>
<value letter_id="S">0.000000</value>
<value letter_id="T">0.000000</value>
<value letter_id="V">0.000000</value>
<value letter_id="W">0.000000</value>
<value letter_id="Y">0.000000</value>
</alphabet_array>
<alphabet_array>
<value letter_id="A">0.166667</value>
<value letter_id="C">0.000000</value>
<value letter_id="D">0.000000</value>
<value letter_id="E">0.000000</value>
<value letter_id="F">0.000000</value>
<value letter_id="G">0.000000</value>
<value letter_id="H">0.000000</value>
<value letter_id="I">0.000000</value>
<value letter_id="K">0.000000</value>
<value letter_id="L">0.000000</value>
<value letter_id="M">0.333333</value>
<value letter_id="N">0.000000</value>
<value letter_id="P">0.000000</value>
<value letter_id="Q">0.000000</value>
<value letter_id="R">0.000000</value>
<value letter_id="S">0.000000</value>
<value letter_id="T">0.000000</value>
<value letter_id="V">0.000000</value>
<value letter_id="W">0.500000</value>
<value letter_id="Y">0.000000</value>
</alphabet_array>
<alphabet_array>
<value letter_id="A">0.000000</value>
<value letter_id="C">1.000000</value>
<value letter_id="D">0.000000</value>
<value letter_id="E">0.000000</value>
<value letter_id="F">0.000000</value>
<value letter_id="G">0.000000</value>
<value letter_id="H">0.000000</value>
<value letter_id="I">0.000000</value>
<value letter_id="K">0.000000</value>
<value letter_id="L">0.000000</value>
<value letter_id="M">0.000000</value>
<value letter_id="N">0.000000</value>
<value letter_id="P">0.000000</value>
<value letter_id="Q">0.000000</value>
<value letter_id="R">0.000000</value>
<value letter_id="S">0.000000</value>
<value letter_id="T">0.000000</value>
<value letter_id="V">0.000000</value>
<value letter_id="W">0.000000</value>
<value letter_id="Y">0.000000</value>
</alphabet_array>
<alphabet_array>
<value letter_id="A">0.000000</value>
<value letter_id="C">0.000000</value>
<value letter_id="D">0.000000</value>
<value letter_id="E">0.000000</value>
<value letter_id="F">0.000000</value>
<value letter_id="G">0.000000</value>
<value letter_id="H">0.000000</value>
<value letter_id="I">0.000000</value>
<value letter_id="K">0.000000</value>
<value letter_id="L">0.000000</value>
<value letter_id="M">1.000000</value>
<value letter_id="N">0.000000</value>
<value letter_id="P">0.000000</value>
<value letter_id="Q">0.000000</value>
<value letter_id="R">0.000000</value>
<value letter_id="S">0.000000</value>
<value letter_id="T">0.000000</value>
<value letter_id="V">0.000000</value>
<value letter_id="W">0.000000</value>
<value letter_id="Y">0.000000</value>
</alphabet_array>
<alphabet_array>
<value letter_id="A">0.000000</value>
<value letter_id="C">0.000000</value>
<value letter_id="D">0.000000</value>
<value letter_id="E">0.166667</value>
<value letter_id="F">0.000000</value>
<value letter_id="G">0.000000</value>
<value letter_id="H">0.000000</value>
<value letter_id="I">0.000000</value>
<value letter_id="K">0.000000</value>
<value letter_id="L">0.000000</value>
<value letter_id="M">0.333333</value>
<value letter_id="N">0.000000</value>
<value letter_id="P">0.000000</value>
<value letter_id="Q">0.500000</value>
<value letter_id="R">0.000000</value>
<value letter_id="S">0.000000</value>
<value letter_id="T">0.000000</value>
<value letter_id="V">0.000000</value>
<value letter_id="W">0.000000</value>
<value letter_id="Y">0.000000</value>
</alphabet_array>
<alphabet_array>
<value letter_id="A">0.000000</value>
<value letter_id="C">0.000000</value>
<value letter_id="D">0.000000</value>
<value letter_id="E">0.000000</value>
<value letter_id="F">0.000000</value>
<value letter_id="G">0.000000</value>
<value letter_id="H">0.000000</value>
<value letter_id="I">1.000000</value>
<value letter_id="K">0.000000</value>
<value letter_id="L">0.000000</value>
<value letter_id="M">0.000000</value>
<value letter_id="N">0.000000</value>
<value letter_id="P">0.000000</value>
<value letter_id="Q">0.000000</value>
<value letter_id="R">0.000000</value>
<value letter_id="S">0.000000</value>
<value letter_id="T">0.000000</value>
<value letter_id="V">0.000000</value>
<value letter_id="W">0.000000</value>
<value letter_id="Y">0.000000</value>
</alphabet_array>
</alphabet_matrix>
</probabilities>
<regular_expression>
[NP][WM]CM[QM]I
</regular_expression>
<contributing_sites>
<contributing_site sequence_id="sequence_314" position="4" strand="none" pvalue="7.26e-10" >
<left_flank>QDLL</left_flank>
<site>
<letter_ref letter_id="N"/>
<letter_ref letter_id="W"/>
<letter_ref letter_id="C"/>
<letter_ref letter_id="M"/>
<letter_ref letter_id="Q"/>
<letter_ref letter_id="I"/>
</site>
<right_flank>AKGMS</right_flank>
</contributing_site>
<contributing_site sequence_id="sequence_279" position="0" strand="none" pvalue="7.26e-10" >
<left_flank></left_flank>
<site>
<letter_ref letter_id="N"/>
<letter_ref letter_id="W"/>
<letter_ref letter_id="C"/>
<letter_ref letter_id="M"/>
<letter_ref letter_id="Q"/>
<letter_ref letter_id="I"/>
</site>
<right_flank>AKGMSYLED</right_flank>
</contributing_site>
<contributing_site sequence_id="sequence_223" position="2" strand="none" pvalue="7.26e-10" >
<left_flank>LL</left_flank>
<site>
<letter_ref letter_id="N"/>
<letter_ref letter_id="W"/>
<letter_ref letter_id="C"/>
<letter_ref letter_id="M"/>
<letter_ref letter_id="Q"/>
<letter_ref letter_id="I"/>
</site>
<right_flank>AKGMSYL</right_flank>
</contributing_site>
<contributing_site sequence_id="sequence_244" position="8" strand="none" pvalue="7.15e-08" >
<left_flank>LSKLLCVS</left_flank>
<site>
<letter_ref letter_id="P"/>
<letter_ref letter_id="M"/>
<letter_ref letter_id="C"/>
<letter_ref letter_id="M"/>
<letter_ref letter_id="M"/>
<letter_ref letter_id="I"/>
</site>
<right_flank>E</right_flank>
</contributing_site>
<contributing_site sequence_id="sequence_219" position="5" strand="none" pvalue="7.15e-08" >
<left_flank>LLCVS</left_flank>
<site>
<letter_ref letter_id="P"/>
<letter_ref letter_id="M"/>
<letter_ref letter_id="C"/>
<letter_ref letter_id="M"/>
<letter_ref letter_id="M"/>
<letter_ref letter_id="I"/>
</site>
<right_flank>EPPK</right_flank>
</contributing_site>
<contributing_site sequence_id="sequence_46" position="7" strand="none" pvalue="6.92e-07" >
<left_flank>CQGGLPK</left_flank>
<site>
<letter_ref letter_id="E"/>
<letter_ref letter_id="A"/>
<letter_ref letter_id="C"/>
<letter_ref letter_id="M"/>
<letter_ref letter_id="E"/>
<letter_ref letter_id="I"/>
</site>
<right_flank>SS</right_flank>
</contributing_site>
</contributing_sites>
</motif>
<motif id="motif_12" name="KLLMEKE" alt="MEME-12" width="7" sites="14" ic="22.5" re="20.4" llr="198" p_value="1.0e-048" e_value="1.3e-009" bayes_threshold="7.91166" elapsed_time="149.505253">
<scores>
<alphabet_matrix>
<alphabet_array>
<value letter_id="A">-341</value>
<value letter_id="C">-374</value>
<value letter_id="D">-437</value>
<value letter_id="E">-420</value>
<value letter_id="F">-459</value>
<value letter_id="G">-493</value>
<value letter_id="H">-281</value>
<value letter_id="I">-339</value>
<value letter_id="K">385</value>
<value letter_id="L">-490</value>
<value letter_id="M">-409</value>
<value letter_id="N">-269</value>
<value letter_id="P">-279</value>
<value letter_id="Q">-315</value>
<value letter_id="R">41</value>
<value letter_id="S">-465</value>
<value letter_id="T">-343</value>
<value letter_id="V">-413</value>
<value letter_id="W">-540</value>
<value letter_id="Y">-439</value>
</alphabet_array>
<alphabet_array>
<value letter_id="A">-220</value>
<value letter_id="C">-241</value>
<value letter_id="D">-400</value>
<value letter_id="E">-393</value>
<value letter_id="F">-125</value>
<value letter_id="G">-426</value>
<value letter_id="H">-247</value>
<value letter_id="I">275</value>
<value letter_id="K">-358</value>
<value letter_id="L">131</value>
<value letter_id="M">-126</value>
<value letter_id="N">306</value>
<value letter_id="P">51</value>
<value letter_id="Q">-299</value>
<value letter_id="R">-323</value>
<value letter_id="S">-349</value>
<value letter_id="T">-200</value>
<value letter_id="V">-57</value>
<value letter_id="W">-426</value>
<value letter_id="Y">-242</value>
</alphabet_array>
<alphabet_array>
<value letter_id="A">-348</value>
<value letter_id="C">-349</value>
<value letter_id="D">-511</value>
<value letter_id="E">-480</value>
<value letter_id="F">-135</value>
<value letter_id="G">-542</value>
<value letter_id="H">-340</value>
<value letter_id="I">-85</value>
<value letter_id="K">-456</value>
<value letter_id="L">291</value>
<value letter_id="M">-101</value>
<value letter_id="N">-404</value>
<value letter_id="P">-527</value>
<value letter_id="Q">-346</value>
<value letter_id="R">-382</value>
<value letter_id="S">-476</value>
<value letter_id="T">99</value>
<value letter_id="V">-162</value>
<value letter_id="W">-485</value>
<value letter_id="Y">-334</value>
</alphabet_array>
<alphabet_array>
<value letter_id="A">-154</value>
<value letter_id="C">-336</value>
<value letter_id="D">151</value>
<value letter_id="E">-97</value>
<value letter_id="F">-265</value>
<value letter_id="G">-282</value>
<value letter_id="H">-72</value>
<value letter_id="I">-255</value>
<value letter_id="K">113</value>
<value letter_id="L">-328</value>
<value letter_id="M">311</value>
<value letter_id="N">-30</value>
<value letter_id="P">43</value>
<value letter_id="Q">-66</value>
<value letter_id="R">-110</value>
<value letter_id="S">89</value>
<value letter_id="T">-138</value>
<value letter_id="V">-233</value>
<value letter_id="W">-475</value>
<value letter_id="Y">-247</value>
</alphabet_array>
<alphabet_array>
<value letter_id="A">-391</value>
<value letter_id="C">-568</value>
<value letter_id="D">-145</value>
<value letter_id="E">380</value>
<value letter_id="F">-527</value>
<value letter_id="G">-487</value>
<value letter_id="H">-328</value>
<value letter_id="I">-469</value>
<value letter_id="K">-399</value>
<value letter_id="L">-599</value>
<value letter_id="M">-538</value>
<value letter_id="N">73</value>
<value letter_id="P">-586</value>
<value letter_id="Q">-257</value>
<value letter_id="R">-443</value>
<value letter_id="S">-468</value>
<value letter_id="T">-416</value>
<value letter_id="V">-471</value>
<value letter_id="W">-706</value>
<value letter_id="Y">-524</value>
</alphabet_array>
<alphabet_array>
<value letter_id="A">-242</value>
<value letter_id="C">-368</value>
<value letter_id="D">-261</value>
<value letter_id="E">-299</value>
<value letter_id="F">-437</value>
<value letter_id="G">57</value>
<value letter_id="H">-186</value>
<value letter_id="I">-397</value>
<value letter_id="K">289</value>
<value letter_id="L">-462</value>
<value letter_id="M">-400</value>
<value letter_id="N">-142</value>
<value letter_id="P">-490</value>
<value letter_id="Q">-177</value>
<value letter_id="R">-108</value>
<value letter_id="S">-300</value>
<value letter_id="T">274</value>
<value letter_id="V">-357</value>
<value letter_id="W">-586</value>
<value letter_id="Y">-392</value>
</alphabet_array>
<alphabet_array>
<value letter_id="A">-485</value>
<value letter_id="C">-568</value>
<value letter_id="D">-189</value>
<value letter_id="E">390</value>
<value letter_id="F">-534</value>
<value letter_id="G">-559</value>
<value letter_id="H">-389</value>
<value letter_id="I">-476</value>
<value letter_id="K">-565</value>
<value letter_id="L">-644</value>
<value letter_id="M">-583</value>
<value letter_id="N">-352</value>
<value letter_id="P">-702</value>
<value letter_id="Q">-346</value>
<value letter_id="R">-528</value>
<value letter_id="S">-585</value>
<value letter_id="T">-506</value>
<value letter_id="V">-515</value>
<value letter_id="W">-702</value>
<value letter_id="Y">-563</value>
</alphabet_array>
</alphabet_matrix>
</scores>
<probabilities>
<alphabet_matrix>
<alphabet_array>
<value letter_id="A">0.000000</value>
<value letter_id="C">0.000000</value>
<value letter_id="D">0.000000</value>
<value letter_id="E">0.000000</value>
<value letter_id="F">0.000000</value>
<value letter_id="G">0.000000</value>
<value letter_id="H">0.000000</value>
<value letter_id="I">0.000000</value>
<value letter_id="K">0.785714</value>
<value letter_id="L">0.000000</value>
<value letter_id="M">0.000000</value>
<value letter_id="N">0.000000</value>
<value letter_id="P">0.071429</value>
<value letter_id="Q">0.000000</value>
<value letter_id="R">0.142857</value>
<value letter_id="S">0.000000</value>
<value letter_id="T">0.000000</value>
<value letter_id="V">0.000000</value>
<value letter_id="W">0.000000</value>
<value letter_id="Y">0.000000</value>
</alphabet_array>
<alphabet_array>
<value letter_id="A">0.000000</value>
<value letter_id="C">0.000000</value>
<value letter_id="D">0.000000</value>
<value letter_id="E">0.000000</value>
<value letter_id="F">0.000000</value>
<value letter_id="G">0.000000</value>
<value letter_id="H">0.000000</value>
<value letter_id="I">0.285714</value>
<value letter_id="K">0.000000</value>
<value letter_id="L">0.285714</value>
<value letter_id="M">0.000000</value>
<value letter_id="N">0.285714</value>
<value letter_id="P">0.142857</value>
<value letter_id="Q">0.000000</value>
<value letter_id="R">0.000000</value>
<value letter_id="S">0.000000</value>
<value letter_id="T">0.000000</value>
<value letter_id="V">0.000000</value>
<value letter_id="W">0.000000</value>
<value letter_id="Y">0.000000</value>
</alphabet_array>
<alphabet_array>
<value letter_id="A">0.000000</value>
<value letter_id="C">0.000000</value>
<value letter_id="D">0.000000</value>
<value letter_id="E">0.000000</value>
<value letter_id="F">0.000000</value>
<value letter_id="G">0.000000</value>
<value letter_id="H">0.000000</value>
<value letter_id="I">0.000000</value>
<value letter_id="K">0.000000</value>
<value letter_id="L">0.857143</value>
<value letter_id="M">0.000000</value>
<value letter_id="N">0.000000</value>
<value letter_id="P">0.000000</value>
<value letter_id="Q">0.000000</value>
<value letter_id="R">0.000000</value>
<value letter_id="S">0.000000</value>
<value letter_id="T">0.142857</value>
<value letter_id="V">0.000000</value>
<value letter_id="W">0.000000</value>
<value letter_id="Y">0.000000</value>
</alphabet_array>
<alphabet_array>
<value letter_id="A">0.000000</value>
<value letter_id="C">0.000000</value>
<value letter_id="D">0.142857</value>
<value letter_id="E">0.000000</value>
<value letter_id="F">0.000000</value>
<value letter_id="G">0.000000</value>
<value letter_id="H">0.000000</value>
<value letter_id="I">0.000000</value>
<value letter_id="K">0.142857</value>
<value letter_id="L">0.000000</value>
<value letter_id="M">0.357143</value>
<value letter_id="N">0.000000</value>
<value letter_id="P">0.142857</value>
<value letter_id="Q">0.000000</value>
<value letter_id="R">0.000000</value>
<value letter_id="S">0.214286</value>
<value letter_id="T">0.000000</value>
<value letter_id="V">0.000000</value>
<value letter_id="W">0.000000</value>
<value letter_id="Y">0.000000</value>
</alphabet_array>
<alphabet_array>
<value letter_id="A">0.000000</value>
<value letter_id="C">0.000000</value>
<value letter_id="D">0.000000</value>
<value letter_id="E">0.857143</value>
<value letter_id="F">0.000000</value>
<value letter_id="G">0.000000</value>
<value letter_id="H">0.000000</value>
<value letter_id="I">0.000000</value>
<value letter_id="K">0.000000</value>
<value letter_id="L">0.000000</value>
<value letter_id="M">0.000000</value>
<value letter_id="N">0.142857</value>
<value letter_id="P">0.000000</value>
<value letter_id="Q">0.000000</value>
<value letter_id="R">0.000000</value>
<value letter_id="S">0.000000</value>
<value letter_id="T">0.000000</value>
<value letter_id="V">0.000000</value>
<value letter_id="W">0.000000</value>
<value letter_id="Y">0.000000</value>
</alphabet_array>
<alphabet_array>
<value letter_id="A">0.000000</value>
<value letter_id="C">0.000000</value>
<value letter_id="D">0.000000</value>
<value letter_id="E">0.000000</value>
<value letter_id="F">0.000000</value>
<value letter_id="G">0.142857</value>
<value letter_id="H">0.000000</value>
<value letter_id="I">0.000000</value>
<value letter_id="K">0.500000</value>
<value letter_id="L">0.000000</value>
<value letter_id="M">0.000000</value>
<value letter_id="N">0.000000</value>
<value letter_id="P">0.000000</value>
<value letter_id="Q">0.000000</value>
<value letter_id="R">0.000000</value>
<value letter_id="S">0.000000</value>
<value letter_id="T">0.357143</value>
<value letter_id="V">0.000000</value>
<value letter_id="W">0.000000</value>
<value letter_id="Y">0.000000</value>
</alphabet_array>
<alphabet_array>
<value letter_id="A">0.000000</value>
<value letter_id="C">0.000000</value>
<value letter_id="D">0.000000</value>
<value letter_id="E">1.000000</value>
<value letter_id="F">0.000000</value>
<value letter_id="G">0.000000</value>
<value letter_id="H">0.000000</value>
<value letter_id="I">0.000000</value>
<value letter_id="K">0.000000</value>
<value letter_id="L">0.000000</value>
<value letter_id="M">0.000000</value>
<value letter_id="N">0.000000</value>
<value letter_id="P">0.000000</value>
<value letter_id="Q">0.000000</value>
<value letter_id="R">0.000000</value>
<value letter_id="S">0.000000</value>
<value letter_id="T">0.000000</value>
<value letter_id="V">0.000000</value>
<value letter_id="W">0.000000</value>
<value letter_id="Y">0.000000</value>
</alphabet_array>
</alphabet_matrix>
</probabilities>
<regular_expression>
K[ILN]L[MS]E[KT]E
</regular_expression>
<contributing_sites>
<contributing_site sequence_id="sequence_361" position="2" strand="none" pvalue="1.38e-09" >
<left_flank>SS</left_flank>
<site>
<letter_ref letter_id="K"/>
<letter_ref letter_id="N"/>
<letter_ref letter_id="L"/>
<letter_ref letter_id="M"/>
<letter_ref letter_id="E"/>
<letter_ref letter_id="K"/>
<letter_ref letter_id="E"/>
</site>
<right_flank>CCPPWS</right_flank>
</contributing_site>
<contributing_site sequence_id="sequence_329" position="6" strand="none" pvalue="1.38e-09" >
<left_flank>RACVSS</left_flank>
<site>
<letter_ref letter_id="K"/>
<letter_ref letter_id="N"/>
<letter_ref letter_id="L"/>
<letter_ref letter_id="M"/>
<letter_ref letter_id="E"/>
<letter_ref letter_id="K"/>
<letter_ref letter_id="E"/>
</site>
<right_flank>CC</right_flank>
</contributing_site>
<contributing_site sequence_id="sequence_198" position="0" strand="none" pvalue="1.38e-09" >
<left_flank></left_flank>
<site>
<letter_ref letter_id="K"/>
<letter_ref letter_id="N"/>
<letter_ref letter_id="L"/>
<letter_ref letter_id="M"/>
<letter_ref letter_id="E"/>
<letter_ref letter_id="K"/>
<letter_ref letter_id="E"/>
</site>
<right_flank>CCPPWSGD</right_flank>
</contributing_site>
<contributing_site sequence_id="sequence_103" position="8" strand="none" pvalue="1.38e-09" >
<left_flank>FPRACVSS</left_flank>
<site>
<letter_ref letter_id="K"/>
<letter_ref letter_id="N"/>
<letter_ref letter_id="L"/>
<letter_ref letter_id="M"/>
<letter_ref letter_id="E"/>
<letter_ref letter_id="K"/>
<letter_ref letter_id="E"/>
</site>
<right_flank></right_flank>
</contributing_site>
<contributing_site sequence_id="sequence_349" position="8" strand="none" pvalue="2.15e-07" >
<left_flank>SKRLGAEW</left_flank>
<site>
<letter_ref letter_id="K"/>
<letter_ref letter_id="L"/>
<letter_ref letter_id="L"/>
<letter_ref letter_id="S"/>
<letter_ref letter_id="E"/>
<letter_ref letter_id="T"/>
<letter_ref letter_id="E"/>
</site>
<right_flank></right_flank>
</contributing_site>
<contributing_site sequence_id="sequence_336" position="6" strand="none" pvalue="2.15e-07" >
<left_flank>RLGAEW</left_flank>
<site>
<letter_ref letter_id="K"/>
<letter_ref letter_id="L"/>
<letter_ref letter_id="L"/>
<letter_ref letter_id="S"/>
<letter_ref letter_id="E"/>
<letter_ref letter_id="T"/>
<letter_ref letter_id="E"/>
</site>
<right_flank>KR</right_flank>
</contributing_site>
<contributing_site sequence_id="sequence_97" position="2" strand="none" pvalue="2.15e-07" >
<left_flank>EW</left_flank>
<site>
<letter_ref letter_id="K"/>
<letter_ref letter_id="L"/>
<letter_ref letter_id="L"/>
<letter_ref letter_id="S"/>
<letter_ref letter_id="E"/>
<letter_ref letter_id="T"/>
<letter_ref letter_id="E"/>
</site>
<right_flank>KRPFID</right_flank>
</contributing_site>
<contributing_site sequence_id="sequence_275" position="5" strand="none" pvalue="6.81e-07" >
<left_flank>NQAQM</left_flank>
<site>
<letter_ref letter_id="R"/>
<letter_ref letter_id="I"/>
<letter_ref letter_id="L"/>
<letter_ref letter_id="K"/>
<letter_ref letter_id="E"/>
<letter_ref letter_id="T"/>
<letter_ref letter_id="E"/>
</site>
<right_flank>LRK</right_flank>
</contributing_site>
<contributing_site sequence_id="sequence_26" position="3" strand="none" pvalue="6.81e-07" >
<left_flank>AQM</left_flank>
<site>
<letter_ref letter_id="R"/>
<letter_ref letter_id="I"/>
<letter_ref letter_id="L"/>
<letter_ref letter_id="K"/>
<letter_ref letter_id="E"/>
<letter_ref letter_id="T"/>
<letter_ref letter_id="E"/>
</site>
<right_flank>LRKVK</right_flank>
</contributing_site>
<contributing_site sequence_id="sequence_196" position="0" strand="none" pvalue="1.57e-06" >
<left_flank></left_flank>
<site>
<letter_ref letter_id="K"/>
<letter_ref letter_id="I"/>
<letter_ref letter_id="L"/>
<letter_ref letter_id="D"/>
<letter_ref letter_id="N"/>
<letter_ref letter_id="G"/>
<letter_ref letter_id="E"/>
</site>
<right_flank>WTPTLQHY</right_flank>
</contributing_site>
<contributing_site sequence_id="sequence_47" position="2" strand="none" pvalue="1.57e-06" >
<left_flank>CQ</left_flank>
<site>
<letter_ref letter_id="K"/>
<letter_ref letter_id="P"/>
<letter_ref letter_id="T"/>
<letter_ref letter_id="P"/>
<letter_ref letter_id="E"/>
<letter_ref letter_id="K"/>
<letter_ref letter_id="E"/>
</site>
<right_flank>KPDPYK</right_flank>
</contributing_site>
<contributing_site sequence_id="sequence_19" position="5" strand="none" pvalue="1.57e-06" >
<left_flank>AITCQ</left_flank>
<site>
<letter_ref letter_id="K"/>
<letter_ref letter_id="P"/>
<letter_ref letter_id="T"/>
<letter_ref letter_id="P"/>
<letter_ref letter_id="E"/>
<letter_ref letter_id="K"/>
<letter_ref letter_id="E"/>
</site>
<right_flank>KPD</right_flank>
</contributing_site>
<contributing_site sequence_id="sequence_15" position="6" strand="none" pvalue="1.57e-06" >
<left_flank>AFCLAL</left_flank>
<site>
<letter_ref letter_id="K"/>
<letter_ref letter_id="I"/>
<letter_ref letter_id="L"/>
<letter_ref letter_id="D"/>
<letter_ref letter_id="N"/>
<letter_ref letter_id="G"/>
<letter_ref letter_id="E"/>
</site>
<right_flank>WT</right_flank>
</contributing_site>
<contributing_site sequence_id="sequence_76" position="3" strand="none" pvalue="3.25e-06" >
<left_flank>EKQ</left_flank>
<site>
<letter_ref letter_id="P"/>
<letter_ref letter_id="L"/>
<letter_ref letter_id="L"/>
<letter_ref letter_id="M"/>
<letter_ref letter_id="E"/>
<letter_ref letter_id="K"/>
<letter_ref letter_id="E"/>
</site>
<right_flank>DYHSL</right_flank>
</contributing_site>
</contributing_sites>
</motif>
<motif id="motif_13" name="IHHNTHLCF" alt="MEME-13" width="9" sites="2" ic="38.9" re="46.6" llr="65" p_value="3.9e-015" e_value="1.7e-008" bayes_threshold="10.5127" elapsed_time="151.962134">
<scores>
<alphabet_matrix>
<alphabet_array>
<value letter_id="A">-218</value>
<value letter_id="C">-236</value>
<value letter_id="D">-332</value>
<value letter_id="E">-355</value>
<value letter_id="F">-117</value>
<value letter_id="G">-420</value>
<value letter_id="H">-269</value>
<value letter_id="I">412</value>
<value letter_id="K">-318</value>
<value letter_id="L">-43</value>
<value letter_id="M">-62</value>
<value letter_id="N">-243</value>
<value letter_id="P">-453</value>
<value letter_id="Q">-291</value>
<value letter_id="R">-309</value>
<value letter_id="S">-343</value>
<value letter_id="T">-179</value>
<value letter_id="V">150</value>
<value letter_id="W">-432</value>
<value letter_id="Y">-228</value>
</alphabet_array>
<alphabet_array>
<value letter_id="A">-242</value>
<value letter_id="C">-245</value>
<value letter_id="D">-157</value>
<value letter_id="E">-226</value>
<value letter_id="F">-93</value>
<value letter_id="G">-316</value>
<value letter_id="H">557</value>
<value letter_id="I">-259</value>
<value letter_id="K">-229</value>
<value letter_id="L">-282</value>
<value letter_id="M">-225</value>
<value letter_id="N">24</value>
<value letter_id="P">-353</value>
<value letter_id="Q">15</value>
<value letter_id="R">-92</value>
<value letter_id="S">-234</value>
<value letter_id="T">-181</value>
<value letter_id="V">-239</value>
<value letter_id="W">-315</value>
<value letter_id="Y">7</value>
</alphabet_array>
<alphabet_array>
<value letter_id="A">-242</value>
<value letter_id="C">-245</value>
<value letter_id="D">-157</value>
<value letter_id="E">-226</value>
<value letter_id="F">-93</value>
<value letter_id="G">-316</value>
<value letter_id="H">557</value>
<value letter_id="I">-259</value>
<value letter_id="K">-229</value>
<value letter_id="L">-282</value>
<value letter_id="M">-225</value>
<value letter_id="N">24</value>
<value letter_id="P">-353</value>
<value letter_id="Q">15</value>
<value letter_id="R">-92</value>
<value letter_id="S">-234</value>
<value letter_id="T">-181</value>
<value letter_id="V">-239</value>
<value letter_id="W">-315</value>
<value letter_id="Y">7</value>
</alphabet_array>
<alphabet_array>
<value letter_id="A">-281</value>
<value letter_id="C">-296</value>
<value letter_id="D">-109</value>
<value letter_id="E">-295</value>
<value letter_id="F">-263</value>
<value letter_id="G">-309</value>
<value letter_id="H">0</value>
<value letter_id="I">-237</value>
<value letter_id="K">-247</value>
<value letter_id="L">-393</value>
<value letter_id="M">-325</value>
<value letter_id="N">491</value>
<value letter_id="P">-404</value>
<value letter_id="Q">-183</value>
<value letter_id="R">-248</value>
<value letter_id="S">-187</value>
<value letter_id="T">-179</value>
<value letter_id="V">-286</value>
<value letter_id="W">-430</value>
<value letter_id="Y">-275</value>
</alphabet_array>
<alphabet_array>
<value letter_id="A">-106</value>
<value letter_id="C">-154</value>
<value letter_id="D">-198</value>
<value letter_id="E">-240</value>
<value letter_id="F">-186</value>
<value letter_id="G">-282</value>
<value letter_id="H">-138</value>
<value letter_id="I">-103</value>
<value letter_id="K">-194</value>
<value letter_id="L">-267</value>
<value letter_id="M">-172</value>
<value letter_id="N">-42</value>
<value letter_id="P">-324</value>
<value letter_id="Q">-150</value>
<value letter_id="R">-176</value>
<value letter_id="S">7</value>
<value letter_id="T">382</value>
<value letter_id="V">-89</value>
<value letter_id="W">-407</value>
<value letter_id="Y">-244</value>
</alphabet_array>
<alphabet_array>
<value letter_id="A">-242</value>
<value letter_id="C">-245</value>
<value letter_id="D">-157</value>
<value letter_id="E">-226</value>
<value letter_id="F">-93</value>
<value letter_id="G">-316</value>
<value letter_id="H">557</value>
<value letter_id="I">-259</value>
<value letter_id="K">-229</value>
<value letter_id="L">-282</value>
<value letter_id="M">-225</value>
<value letter_id="N">24</value>
<value letter_id="P">-353</value>
<value letter_id="Q">15</value>
<value letter_id="R">-92</value>
<value letter_id="S">-234</value>
<value letter_id="T">-181</value>
<value letter_id="V">-239</value>
<value letter_id="W">-315</value>
<value letter_id="Y">7</value>
</alphabet_array>
<alphabet_array>
<value letter_id="A">-223</value>
<value letter_id="C">-227</value>
<value letter_id="D">-357</value>
<value letter_id="E">-330</value>
<value letter_id="F">-12</value>
<value letter_id="G">-414</value>
<value letter_id="H">-200</value>
<value letter_id="I">47</value>
<value letter_id="K">-303</value>
<value letter_id="L">280</value>
<value letter_id="M">8</value>
<value letter_id="N">-260</value>
<value letter_id="P">-391</value>
<value letter_id="Q">-212</value>
<value letter_id="R">-244</value>
<value letter_id="S">-348</value>
<value letter_id="T">-201</value>
<value letter_id="V">-33</value>
<value letter_id="W">-344</value>
<value letter_id="Y">-191</value>
</alphabet_array>
<alphabet_array>
<value letter_id="A">-343</value>
<value letter_id="C">557</value>
<value letter_id="D">-482</value>
<value letter_id="E">-488</value>
<value letter_id="F">-389</value>
<value letter_id="G">-548</value>
<value letter_id="H">-385</value>
<value letter_id="I">-343</value>
<value letter_id="K">-525</value>
<value letter_id="L">-485</value>
<value letter_id="M">-408</value>
<value letter_id="N">-403</value>
<value letter_id="P">-594</value>
<value letter_id="Q">-460</value>
<value letter_id="R">-439</value>
<value letter_id="S">-485</value>
<value letter_id="T">-347</value>
<value letter_id="V">-400</value>
<value letter_id="W">-658</value>
<value letter_id="Y">-492</value>
</alphabet_array>
<alphabet_array>
<value letter_id="A">-284</value>
<value letter_id="C">-223</value>
<value letter_id="D">-369</value>
<value letter_id="E">-402</value>
<value letter_id="F">502</value>
<value letter_id="G">-447</value>
<value letter_id="H">-218</value>
<value letter_id="I">-136</value>
<value letter_id="K">-401</value>
<value letter_id="L">-153</value>
<value letter_id="M">-189</value>
<value letter_id="N">-298</value>
<value letter_id="P">-439</value>
<value letter_id="Q">-357</value>
<value letter_id="R">-370</value>
<value letter_id="S">-344</value>
<value letter_id="T">-319</value>
<value letter_id="V">-184</value>
<value letter_id="W">-265</value>
<value letter_id="Y">17</value>
</alphabet_array>
</alphabet_matrix>
</scores>
<probabilities>
<alphabet_matrix>
<alphabet_array>
<value letter_id="A">0.000000</value>
<value letter_id="C">0.000000</value>
<value letter_id="D">0.000000</value>
<value letter_id="E">0.000000</value>
<value letter_id="F">0.000000</value>
<value letter_id="G">0.000000</value>
<value letter_id="H">0.000000</value>
<value letter_id="I">1.000000</value>
<value letter_id="K">0.000000</value>
<value letter_id="L">0.000000</value>
<value letter_id="M">0.000000</value>
<value letter_id="N">0.000000</value>
<value letter_id="P">0.000000</value>
<value letter_id="Q">0.000000</value>
<value letter_id="R">0.000000</value>
<value letter_id="S">0.000000</value>
<value letter_id="T">0.000000</value>
<value letter_id="V">0.000000</value>
<value letter_id="W">0.000000</value>
<value letter_id="Y">0.000000</value>
</alphabet_array>
<alphabet_array>
<value letter_id="A">0.000000</value>
<value letter_id="C">0.000000</value>
<value letter_id="D">0.000000</value>
<value letter_id="E">0.000000</value>
<value letter_id="F">0.000000</value>
<value letter_id="G">0.000000</value>
<value letter_id="H">1.000000</value>
<value letter_id="I">0.000000</value>
<value letter_id="K">0.000000</value>
<value letter_id="L">0.000000</value>
<value letter_id="M">0.000000</value>
<value letter_id="N">0.000000</value>
<value letter_id="P">0.000000</value>
<value letter_id="Q">0.000000</value>
<value letter_id="R">0.000000</value>
<value letter_id="S">0.000000</value>
<value letter_id="T">0.000000</value>
<value letter_id="V">0.000000</value>
<value letter_id="W">0.000000</value>
<value letter_id="Y">0.000000</value>
</alphabet_array>
<alphabet_array>
<value letter_id="A">0.000000</value>
<value letter_id="C">0.000000</value>
<value letter_id="D">0.000000</value>
<value letter_id="E">0.000000</value>
<value letter_id="F">0.000000</value>
<value letter_id="G">0.000000</value>
<value letter_id="H">1.000000</value>
<value letter_id="I">0.000000</value>
<value letter_id="K">0.000000</value>
<value letter_id="L">0.000000</value>
<value letter_id="M">0.000000</value>
<value letter_id="N">0.000000</value>
<value letter_id="P">0.000000</value>
<value letter_id="Q">0.000000</value>
<value letter_id="R">0.000000</value>
<value letter_id="S">0.000000</value>
<value letter_id="T">0.000000</value>
<value letter_id="V">0.000000</value>
<value letter_id="W">0.000000</value>
<value letter_id="Y">0.000000</value>
</alphabet_array>
<alphabet_array>
<value letter_id="A">0.000000</value>
<value letter_id="C">0.000000</value>
<value letter_id="D">0.000000</value>
<value letter_id="E">0.000000</value>
<value letter_id="F">0.000000</value>
<value letter_id="G">0.000000</value>
<value letter_id="H">0.000000</value>
<value letter_id="I">0.000000</value>
<value letter_id="K">0.000000</value>
<value letter_id="L">0.000000</value>
<value letter_id="M">0.000000</value>
<value letter_id="N">1.000000</value>
<value letter_id="P">0.000000</value>
<value letter_id="Q">0.000000</value>
<value letter_id="R">0.000000</value>
<value letter_id="S">0.000000</value>
<value letter_id="T">0.000000</value>
<value letter_id="V">0.000000</value>
<value letter_id="W">0.000000</value>
<value letter_id="Y">0.000000</value>
</alphabet_array>
<alphabet_array>
<value letter_id="A">0.000000</value>
<value letter_id="C">0.000000</value>
<value letter_id="D">0.000000</value>
<value letter_id="E">0.000000</value>
<value letter_id="F">0.000000</value>
<value letter_id="G">0.000000</value>
<value letter_id="H">0.000000</value>
<value letter_id="I">0.000000</value>
<value letter_id="K">0.000000</value>
<value letter_id="L">0.000000</value>
<value letter_id="M">0.000000</value>
<value letter_id="N">0.000000</value>
<value letter_id="P">0.000000</value>
<value letter_id="Q">0.000000</value>
<value letter_id="R">0.000000</value>
<value letter_id="S">0.000000</value>
<value letter_id="T">1.000000</value>
<value letter_id="V">0.000000</value>
<value letter_id="W">0.000000</value>
<value letter_id="Y">0.000000</value>
</alphabet_array>
<alphabet_array>
<value letter_id="A">0.000000</value>
<value letter_id="C">0.000000</value>
<value letter_id="D">0.000000</value>
<value letter_id="E">0.000000</value>
<value letter_id="F">0.000000</value>
<value letter_id="G">0.000000</value>
<value letter_id="H">1.000000</value>
<value letter_id="I">0.000000</value>
<value letter_id="K">0.000000</value>
<value letter_id="L">0.000000</value>
<value letter_id="M">0.000000</value>
<value letter_id="N">0.000000</value>
<value letter_id="P">0.000000</value>
<value letter_id="Q">0.000000</value>
<value letter_id="R">0.000000</value>
<value letter_id="S">0.000000</value>
<value letter_id="T">0.000000</value>
<value letter_id="V">0.000000</value>
<value letter_id="W">0.000000</value>
<value letter_id="Y">0.000000</value>
</alphabet_array>
<alphabet_array>
<value letter_id="A">0.000000</value>
<value letter_id="C">0.000000</value>
<value letter_id="D">0.000000</value>
<value letter_id="E">0.000000</value>
<value letter_id="F">0.000000</value>
<value letter_id="G">0.000000</value>
<value letter_id="H">0.000000</value>
<value letter_id="I">0.000000</value>
<value letter_id="K">0.000000</value>
<value letter_id="L">1.000000</value>
<value letter_id="M">0.000000</value>
<value letter_id="N">0.000000</value>
<value letter_id="P">0.000000</value>
<value letter_id="Q">0.000000</value>
<value letter_id="R">0.000000</value>
<value letter_id="S">0.000000</value>
<value letter_id="T">0.000000</value>
<value letter_id="V">0.000000</value>
<value letter_id="W">0.000000</value>
<value letter_id="Y">0.000000</value>
</alphabet_array>
<alphabet_array>
<value letter_id="A">0.000000</value>
<value letter_id="C">1.000000</value>
<value letter_id="D">0.000000</value>
<value letter_id="E">0.000000</value>
<value letter_id="F">0.000000</value>
<value letter_id="G">0.000000</value>
<value letter_id="H">0.000000</value>
<value letter_id="I">0.000000</value>
<value letter_id="K">0.000000</value>
<value letter_id="L">0.000000</value>
<value letter_id="M">0.000000</value>
<value letter_id="N">0.000000</value>
<value letter_id="P">0.000000</value>
<value letter_id="Q">0.000000</value>
<value letter_id="R">0.000000</value>
<value letter_id="S">0.000000</value>
<value letter_id="T">0.000000</value>
<value letter_id="V">0.000000</value>
<value letter_id="W">0.000000</value>
<value letter_id="Y">0.000000</value>
</alphabet_array>
<alphabet_array>
<value letter_id="A">0.000000</value>
<value letter_id="C">0.000000</value>
<value letter_id="D">0.000000</value>
<value letter_id="E">0.000000</value>
<value letter_id="F">1.000000</value>
<value letter_id="G">0.000000</value>
<value letter_id="H">0.000000</value>
<value letter_id="I">0.000000</value>
<value letter_id="K">0.000000</value>
<value letter_id="L">0.000000</value>
<value letter_id="M">0.000000</value>
<value letter_id="N">0.000000</value>
<value letter_id="P">0.000000</value>
<value letter_id="Q">0.000000</value>
<value letter_id="R">0.000000</value>
<value letter_id="S">0.000000</value>
<value letter_id="T">0.000000</value>
<value letter_id="V">0.000000</value>
<value letter_id="W">0.000000</value>
<value letter_id="Y">0.000000</value>
</alphabet_array>
</alphabet_matrix>
</probabilities>
<regular_expression>
IHHNTHLCF
</regular_expression>
<contributing_sites>
<contributing_site sequence_id="sequence_142" position="6" strand="none" pvalue="9.18e-15" >
<left_flank>GSGLAL</left_flank>
<site>
<letter_ref letter_id="I"/>
<letter_ref letter_id="H"/>
<letter_ref letter_id="H"/>
<letter_ref letter_id="N"/>
<letter_ref letter_id="T"/>
<letter_ref letter_id="H"/>
<letter_ref letter_id="L"/>
<letter_ref letter_id="C"/>
<letter_ref letter_id="F"/>
</site>
<right_flank></right_flank>
</contributing_site>
<contributing_site sequence_id="sequence_126" position="4" strand="none" pvalue="9.18e-15" >
<left_flank>GLAL</left_flank>
<site>
<letter_ref letter_id="I"/>
<letter_ref letter_id="H"/>
<letter_ref letter_id="H"/>
<letter_ref letter_id="N"/>
<letter_ref letter_id="T"/>
<letter_ref letter_id="H"/>
<letter_ref letter_id="L"/>
<letter_ref letter_id="C"/>
<letter_ref letter_id="F"/>
</site>
<right_flank>VH</right_flank>
</contributing_site>
</contributing_sites>
</motif>
<motif id="motif_14" name="WLGVSRQLR" alt="MEME-14" width="9" sites="4" ic="38.9" re="36.5" llr="101" p_value="1.6e-020" e_value="5.2e-008" bayes_threshold="9.51175" elapsed_time="154.348283">
<scores>
<alphabet_matrix>
<alphabet_array>
<value letter_id="A">-376</value>
<value letter_id="C">-330</value>
<value letter_id="D">-368</value>
<value letter_id="E">-413</value>
<value letter_id="F">-54</value>
<value letter_id="G">-441</value>
<value letter_id="H">-270</value>
<value letter_id="I">-329</value>
<value letter_id="K">-393</value>
<value letter_id="L">-274</value>
<value letter_id="M">-306</value>
<value letter_id="N">-299</value>
<value letter_id="P">-509</value>
<value letter_id="Q">-319</value>
<value letter_id="R">-317</value>
<value letter_id="S">-442</value>
<value letter_id="T">-356</value>
<value letter_id="V">-306</value>
<value letter_id="W">470</value>
<value letter_id="Y">-125</value>
</alphabet_array>
<alphabet_array>
<value letter_id="A">-283</value>
<value letter_id="C">-274</value>
<value letter_id="D">-422</value>
<value letter_id="E">-392</value>
<value letter_id="F">-57</value>
<value letter_id="G">-470</value>
<value letter_id="H">-253</value>
<value letter_id="I">-9</value>
<value letter_id="K">-367</value>
<value letter_id="L">293</value>
<value letter_id="M">-23</value>
<value letter_id="N">-321</value>
<value letter_id="P">-445</value>
<value letter_id="Q">-263</value>
<value letter_id="R">-296</value>
<value letter_id="S">-408</value>
<value letter_id="T">-256</value>
<value letter_id="V">-85</value>
<value letter_id="W">-402</value>
<value letter_id="Y">-245</value>
</alphabet_array>
<alphabet_array>
<value letter_id="A">-179</value>
<value letter_id="C">-328</value>
<value letter_id="D">-224</value>
<value letter_id="E">-330</value>
<value letter_id="F">-359</value>
<value letter_id="G">336</value>
<value letter_id="H">-239</value>
<value letter_id="I">-375</value>
<value letter_id="K">-314</value>
<value letter_id="L">-494</value>
<value letter_id="M">-395</value>
<value letter_id="N">-147</value>
<value letter_id="P">-448</value>
<value letter_id="Q">-320</value>
<value letter_id="R">-274</value>
<value letter_id="S">-280</value>
<value letter_id="T">-306</value>
<value letter_id="V">-341</value>
<value letter_id="W">-488</value>
<value letter_id="Y">-364</value>
</alphabet_array>
<alphabet_array>
<value letter_id="A">-99</value>
<value letter_id="C">-170</value>
<value letter_id="D">-329</value>
<value letter_id="E">-339</value>
<value letter_id="F">-183</value>
<value letter_id="G">-402</value>
<value letter_id="H">-228</value>
<value letter_id="I">84</value>
<value letter_id="K">-343</value>
<value letter_id="L">-192</value>
<value letter_id="M">-186</value>
<value letter_id="N">-275</value>
<value letter_id="P">-406</value>
<value letter_id="Q">-310</value>
<value letter_id="R">-283</value>
<value letter_id="S">-346</value>
<value letter_id="T">-131</value>
<value letter_id="V">397</value>
<value letter_id="W">-493</value>
<value letter_id="Y">-331</value>
</alphabet_array>
<alphabet_array>
<value letter_id="A">-121</value>
<value letter_id="C">-185</value>
<value letter_id="D">-259</value>
<value letter_id="E">-343</value>
<value letter_id="F">-266</value>
<value letter_id="G">-295</value>
<value letter_id="H">-220</value>
<value letter_id="I">-293</value>
<value letter_id="K">-289</value>
<value letter_id="L">-391</value>
<value letter_id="M">-312</value>
<value letter_id="N">-93</value>
<value letter_id="P">-377</value>
<value letter_id="Q">-266</value>
<value letter_id="R">-253</value>
<value letter_id="S">303</value>
<value letter_id="T">80</value>
<value letter_id="V">-286</value>
<value letter_id="W">-481</value>
<value letter_id="Y">-297</value>
</alphabet_array>
<alphabet_array>
<value letter_id="A">-320</value>
<value letter_id="C">-280</value>
<value letter_id="D">-386</value>
<value letter_id="E">-421</value>
<value letter_id="F">-374</value>
<value letter_id="G">-423</value>
<value letter_id="H">-116</value>
<value letter_id="I">-331</value>
<value letter_id="K">-117</value>
<value letter_id="L">-409</value>
<value letter_id="M">-384</value>
<value letter_id="N">-230</value>
<value letter_id="P">-419</value>
<value letter_id="Q">-186</value>
<value letter_id="R">437</value>
<value letter_id="S">-392</value>
<value letter_id="T">-325</value>
<value letter_id="V">-406</value>
<value letter_id="W">-418</value>
<value letter_id="Y">-366</value>
</alphabet_array>
<alphabet_array>
<value letter_id="A">-237</value>
<value letter_id="C">-307</value>
<value letter_id="D">-296</value>
<value letter_id="E">-119</value>
<value letter_id="F">-319</value>
<value letter_id="G">-428</value>
<value letter_id="H">51</value>
<value letter_id="I">-290</value>
<value letter_id="K">-248</value>
<value letter_id="L">-295</value>
<value letter_id="M">-189</value>
<value letter_id="N">-153</value>
<value letter_id="P">-383</value>
<value letter_id="Q">462</value>
<value letter_id="R">-164</value>
<value letter_id="S">-321</value>
<value letter_id="T">-253</value>
<value letter_id="V">-299</value>
<value letter_id="W">-423</value>
<value letter_id="Y">-342</value>
</alphabet_array>
<alphabet_array>
<value letter_id="A">-283</value>
<value letter_id="C">-274</value>
<value letter_id="D">-422</value>
<value letter_id="E">-392</value>
<value letter_id="F">-57</value>
<value letter_id="G">-470</value>
<value letter_id="H">-253</value>
<value letter_id="I">-9</value>
<value letter_id="K">-367</value>
<value letter_id="L">293</value>
<value letter_id="M">-23</value>
<value letter_id="N">-321</value>
<value letter_id="P">-445</value>
<value letter_id="Q">-263</value>
<value letter_id="R">-296</value>
<value letter_id="S">-408</value>
<value letter_id="T">-256</value>
<value letter_id="V">-85</value>
<value letter_id="W">-402</value>
<value letter_id="Y">-245</value>
</alphabet_array>
<alphabet_array>
<value letter_id="A">-320</value>
<value letter_id="C">-280</value>
<value letter_id="D">-386</value>
<value letter_id="E">-421</value>
<value letter_id="F">-374</value>
<value letter_id="G">-423</value>
<value letter_id="H">-116</value>
<value letter_id="I">-331</value>
<value letter_id="K">-117</value>
<value letter_id="L">-409</value>
<value letter_id="M">-384</value>
<value letter_id="N">-230</value>
<value letter_id="P">-419</value>
<value letter_id="Q">-186</value>
<value letter_id="R">437</value>
<value letter_id="S">-392</value>
<value letter_id="T">-325</value>
<value letter_id="V">-406</value>
<value letter_id="W">-418</value>
<value letter_id="Y">-366</value>
</alphabet_array>
</alphabet_matrix>
</scores>
<probabilities>
<alphabet_matrix>
<alphabet_array>
<value letter_id="A">0.000000</value>
<value letter_id="C">0.000000</value>
<value letter_id="D">0.000000</value>
<value letter_id="E">0.000000</value>
<value letter_id="F">0.000000</value>
<value letter_id="G">0.000000</value>
<value letter_id="H">0.000000</value>
<value letter_id="I">0.000000</value>
<value letter_id="K">0.000000</value>
<value letter_id="L">0.000000</value>
<value letter_id="M">0.000000</value>
<value letter_id="N">0.000000</value>
<value letter_id="P">0.000000</value>
<value letter_id="Q">0.000000</value>
<value letter_id="R">0.000000</value>
<value letter_id="S">0.000000</value>
<value letter_id="T">0.000000</value>
<value letter_id="V">0.000000</value>
<value letter_id="W">1.000000</value>
<value letter_id="Y">0.000000</value>
</alphabet_array>
<alphabet_array>
<value letter_id="A">0.000000</value>
<value letter_id="C">0.000000</value>
<value letter_id="D">0.000000</value>
<value letter_id="E">0.000000</value>
<value letter_id="F">0.000000</value>
<value letter_id="G">0.000000</value>
<value letter_id="H">0.000000</value>
<value letter_id="I">0.000000</value>
<value letter_id="K">0.000000</value>
<value letter_id="L">1.000000</value>
<value letter_id="M">0.000000</value>
<value letter_id="N">0.000000</value>
<value letter_id="P">0.000000</value>
<value letter_id="Q">0.000000</value>
<value letter_id="R">0.000000</value>
<value letter_id="S">0.000000</value>
<value letter_id="T">0.000000</value>
<value letter_id="V">0.000000</value>
<value letter_id="W">0.000000</value>
<value letter_id="Y">0.000000</value>
</alphabet_array>
<alphabet_array>
<value letter_id="A">0.000000</value>
<value letter_id="C">0.000000</value>
<value letter_id="D">0.000000</value>
<value letter_id="E">0.000000</value>
<value letter_id="F">0.000000</value>
<value letter_id="G">1.000000</value>
<value letter_id="H">0.000000</value>
<value letter_id="I">0.000000</value>
<value letter_id="K">0.000000</value>
<value letter_id="L">0.000000</value>
<value letter_id="M">0.000000</value>
<value letter_id="N">0.000000</value>
<value letter_id="P">0.000000</value>
<value letter_id="Q">0.000000</value>
<value letter_id="R">0.000000</value>
<value letter_id="S">0.000000</value>
<value letter_id="T">0.000000</value>
<value letter_id="V">0.000000</value>
<value letter_id="W">0.000000</value>
<value letter_id="Y">0.000000</value>
</alphabet_array>
<alphabet_array>
<value letter_id="A">0.000000</value>
<value letter_id="C">0.000000</value>
<value letter_id="D">0.000000</value>
<value letter_id="E">0.000000</value>
<value letter_id="F">0.000000</value>
<value letter_id="G">0.000000</value>
<value letter_id="H">0.000000</value>
<value letter_id="I">0.000000</value>
<value letter_id="K">0.000000</value>
<value letter_id="L">0.000000</value>
<value letter_id="M">0.000000</value>
<value letter_id="N">0.000000</value>
<value letter_id="P">0.000000</value>
<value letter_id="Q">0.000000</value>
<value letter_id="R">0.000000</value>
<value letter_id="S">0.000000</value>
<value letter_id="T">0.000000</value>
<value letter_id="V">1.000000</value>
<value letter_id="W">0.000000</value>
<value letter_id="Y">0.000000</value>
</alphabet_array>
<alphabet_array>
<value letter_id="A">0.000000</value>
<value letter_id="C">0.000000</value>
<value letter_id="D">0.000000</value>
<value letter_id="E">0.000000</value>
<value letter_id="F">0.000000</value>
<value letter_id="G">0.000000</value>
<value letter_id="H">0.000000</value>
<value letter_id="I">0.000000</value>
<value letter_id="K">0.000000</value>
<value letter_id="L">0.000000</value>
<value letter_id="M">0.000000</value>
<value letter_id="N">0.000000</value>
<value letter_id="P">0.000000</value>
<value letter_id="Q">0.000000</value>
<value letter_id="R">0.000000</value>
<value letter_id="S">1.000000</value>
<value letter_id="T">0.000000</value>
<value letter_id="V">0.000000</value>
<value letter_id="W">0.000000</value>
<value letter_id="Y">0.000000</value>
</alphabet_array>
<alphabet_array>
<value letter_id="A">0.000000</value>
<value letter_id="C">0.000000</value>
<value letter_id="D">0.000000</value>
<value letter_id="E">0.000000</value>
<value letter_id="F">0.000000</value>
<value letter_id="G">0.000000</value>
<value letter_id="H">0.000000</value>
<value letter_id="I">0.000000</value>
<value letter_id="K">0.000000</value>
<value letter_id="L">0.000000</value>
<value letter_id="M">0.000000</value>
<value letter_id="N">0.000000</value>
<value letter_id="P">0.000000</value>
<value letter_id="Q">0.000000</value>
<value letter_id="R">1.000000</value>
<value letter_id="S">0.000000</value>
<value letter_id="T">0.000000</value>
<value letter_id="V">0.000000</value>
<value letter_id="W">0.000000</value>
<value letter_id="Y">0.000000</value>
</alphabet_array>
<alphabet_array>
<value letter_id="A">0.000000</value>
<value letter_id="C">0.000000</value>
<value letter_id="D">0.000000</value>
<value letter_id="E">0.000000</value>
<value letter_id="F">0.000000</value>
<value letter_id="G">0.000000</value>
<value letter_id="H">0.000000</value>
<value letter_id="I">0.000000</value>
<value letter_id="K">0.000000</value>
<value letter_id="L">0.000000</value>
<value letter_id="M">0.000000</value>
<value letter_id="N">0.000000</value>
<value letter_id="P">0.000000</value>
<value letter_id="Q">1.000000</value>
<value letter_id="R">0.000000</value>
<value letter_id="S">0.000000</value>
<value letter_id="T">0.000000</value>
<value letter_id="V">0.000000</value>
<value letter_id="W">0.000000</value>
<value letter_id="Y">0.000000</value>
</alphabet_array>
<alphabet_array>
<value letter_id="A">0.000000</value>
<value letter_id="C">0.000000</value>
<value letter_id="D">0.000000</value>
<value letter_id="E">0.000000</value>
<value letter_id="F">0.000000</value>
<value letter_id="G">0.000000</value>
<value letter_id="H">0.000000</value>
<value letter_id="I">0.000000</value>
<value letter_id="K">0.000000</value>
<value letter_id="L">1.000000</value>
<value letter_id="M">0.000000</value>
<value letter_id="N">0.000000</value>
<value letter_id="P">0.000000</value>
<value letter_id="Q">0.000000</value>
<value letter_id="R">0.000000</value>
<value letter_id="S">0.000000</value>
<value letter_id="T">0.000000</value>
<value letter_id="V">0.000000</value>
<value letter_id="W">0.000000</value>
<value letter_id="Y">0.000000</value>
</alphabet_array>
<alphabet_array>
<value letter_id="A">0.000000</value>
<value letter_id="C">0.000000</value>
<value letter_id="D">0.000000</value>
<value letter_id="E">0.000000</value>
<value letter_id="F">0.000000</value>
<value letter_id="G">0.000000</value>
<value letter_id="H">0.000000</value>
<value letter_id="I">0.000000</value>
<value letter_id="K">0.000000</value>
<value letter_id="L">0.000000</value>
<value letter_id="M">0.000000</value>
<value letter_id="N">0.000000</value>
<value letter_id="P">0.000000</value>
<value letter_id="Q">0.000000</value>
<value letter_id="R">1.000000</value>
<value letter_id="S">0.000000</value>
<value letter_id="T">0.000000</value>
<value letter_id="V">0.000000</value>
<value letter_id="W">0.000000</value>
<value letter_id="Y">0.000000</value>
</alphabet_array>
</alphabet_matrix>
</probabilities>
<regular_expression>
WLGVSRQLR
</regular_expression>
<contributing_sites>
<contributing_site sequence_id="sequence_412" position="0" strand="none" pvalue="1.02e-11" >
<left_flank></left_flank>
<site>
<letter_ref letter_id="W"/>
<letter_ref letter_id="L"/>
<letter_ref letter_id="G"/>
<letter_ref letter_id="V"/>
<letter_ref letter_id="S"/>
<letter_ref letter_id="R"/>
<letter_ref letter_id="Q"/>
<letter_ref letter_id="L"/>
<letter_ref letter_id="R"/>
</site>
<right_flank>TKAWNR</right_flank>
</contributing_site>
<contributing_site sequence_id="sequence_396" position="6" strand="none" pvalue="1.02e-11" >
<left_flank>VPRNQD</left_flank>
<site>
<letter_ref letter_id="W"/>
<letter_ref letter_id="L"/>
<letter_ref letter_id="G"/>
<letter_ref letter_id="V"/>
<letter_ref letter_id="S"/>
<letter_ref letter_id="R"/>
<letter_ref letter_id="Q"/>
<letter_ref letter_id="L"/>
<letter_ref letter_id="R"/>
</site>
<right_flank></right_flank>
</contributing_site>
<contributing_site sequence_id="sequence_339" position="4" strand="none" pvalue="1.02e-11" >
<left_flank>RNQD</left_flank>
<site>
<letter_ref letter_id="W"/>
<letter_ref letter_id="L"/>
<letter_ref letter_id="G"/>
<letter_ref letter_id="V"/>
<letter_ref letter_id="S"/>
<letter_ref letter_id="R"/>
<letter_ref letter_id="Q"/>
<letter_ref letter_id="L"/>
<letter_ref letter_id="R"/>
</site>
<right_flank>TK</right_flank>
</contributing_site>
<contributing_site sequence_id="sequence_315" position="2" strand="none" pvalue="1.02e-11" >
<left_flank>QD</left_flank>
<site>
<letter_ref letter_id="W"/>
<letter_ref letter_id="L"/>
<letter_ref letter_id="G"/>
<letter_ref letter_id="V"/>
<letter_ref letter_id="S"/>
<letter_ref letter_id="R"/>
<letter_ref letter_id="Q"/>
<letter_ref letter_id="L"/>
<letter_ref letter_id="R"/>
</site>
<right_flank>TKAW</right_flank>
</contributing_site>
</contributing_sites>
</motif>
<motif id="motif_15" name="MHNSEISKR" alt="MEME-15" width="9" sites="3" ic="38.9" re="40.3" llr="84" p_value="8.9e-018" e_value="3.9e-008" bayes_threshold="5.79306" elapsed_time="156.779928">
<scores>
<alphabet_matrix>
<alphabet_array>
<value letter_id="A">-401</value>
<value letter_id="C">-352</value>
<value letter_id="D">-475</value>
<value letter_id="E">-514</value>
<value letter_id="F">-285</value>
<value letter_id="G">-533</value>
<value letter_id="H">-374</value>
<value letter_id="I">-178</value>
<value letter_id="K">-467</value>
<value letter_id="L">-215</value>
<value letter_id="M">494</value>
<value letter_id="N">-397</value>
<value letter_id="P">-560</value>
<value letter_id="Q">-425</value>
<value letter_id="R">-471</value>
<value letter_id="S">-488</value>
<value letter_id="T">-375</value>
<value letter_id="V">-252</value>
<value letter_id="W">-443</value>
<value letter_id="Y">-300</value>
</alphabet_array>
<alphabet_array>
<value letter_id="A">-287</value>
<value letter_id="C">-271</value>
<value letter_id="D">-196</value>
<value letter_id="E">-275</value>
<value letter_id="F">-124</value>
<value letter_id="G">-358</value>
<value letter_id="H">569</value>
<value letter_id="I">-305</value>
<value letter_id="K">-294</value>
<value letter_id="L">-316</value>
<value letter_id="M">-256</value>
<value letter_id="N">-4</value>
<value letter_id="P">-393</value>
<value letter_id="Q">-16</value>
<value letter_id="R">-126</value>
<value letter_id="S">-267</value>
<value letter_id="T">-218</value>
<value letter_id="V">-281</value>
<value letter_id="W">-341</value>
<value letter_id="Y">-19</value>
</alphabet_array>
<alphabet_array>
<value letter_id="A">-311</value>
<value letter_id="C">-309</value>
<value letter_id="D">-145</value>
<value letter_id="E">-343</value>
<value letter_id="F">-280</value>
<value letter_id="G">-341</value>
<value letter_id="H">-12</value>
<value letter_id="I">-250</value>
<value letter_id="K">-279</value>
<value letter_id="L">-414</value>
<value letter_id="M">-343</value>
<value letter_id="N">495</value>
<value letter_id="P">-428</value>
<value letter_id="Q">-207</value>
<value letter_id="R">-279</value>
<value letter_id="S">-202</value>
<value letter_id="T">-200</value>
<value letter_id="V">-307</value>
<value letter_id="W">-442</value>
<value letter_id="Y">-295</value>
</alphabet_array>
<alphabet_array>
<value letter_id="A">-97</value>
<value letter_id="C">-165</value>
<value letter_id="D">-226</value>
<value letter_id="E">-301</value>
<value letter_id="F">-241</value>
<value letter_id="G">-272</value>
<value letter_id="H">-189</value>
<value letter_id="I">-262</value>
<value letter_id="K">-254</value>
<value letter_id="L">-362</value>
<value letter_id="M">-284</value>
<value letter_id="N">-66</value>
<value letter_id="P">-349</value>
<value letter_id="Q">-232</value>
<value letter_id="R">-223</value>
<value letter_id="S">295</value>
<value letter_id="T">102</value>
<value letter_id="V">-255</value>
<value letter_id="W">-459</value>
<value letter_id="Y">-270</value>
</alphabet_array>
<alphabet_array>
<value letter_id="A">-443</value>
<value letter_id="C">-553</value>
<value letter_id="D">-166</value>
<value letter_id="E">389</value>
<value letter_id="F">-515</value>
<value letter_id="G">-533</value>
<value letter_id="H">-362</value>
<value letter_id="I">-456</value>
<value letter_id="K">-491</value>
<value letter_id="L">-613</value>
<value letter_id="M">-552</value>
<value letter_id="N">-324</value>
<value letter_id="P">-655</value>
<value letter_id="Q">-307</value>
<value letter_id="R">-484</value>
<value letter_id="S">-543</value>
<value letter_id="T">-468</value>
<value letter_id="V">-485</value>
<value letter_id="W">-687</value>
<value letter_id="Y">-537</value>
</alphabet_array>
<alphabet_array>
<value letter_id="A">-243</value>
<value letter_id="C">-259</value>
<value letter_id="D">-355</value>
<value letter_id="E">-383</value>
<value letter_id="F">-140</value>
<value letter_id="G">-446</value>
<value letter_id="H">-299</value>
<value letter_id="I">419</value>
<value letter_id="K">-345</value>
<value letter_id="L">-57</value>
<value letter_id="M">-76</value>
<value letter_id="N">-266</value>
<value letter_id="P">-484</value>
<value letter_id="Q">-320</value>
<value letter_id="R">-338</value>
<value letter_id="S">-367</value>
<value letter_id="T">-202</value>
<value letter_id="V">139</value>
<value letter_id="W">-456</value>
<value letter_id="Y">-250</value>
</alphabet_array>
<alphabet_array>
<value letter_id="A">-97</value>
<value letter_id="C">-165</value>
<value letter_id="D">-226</value>
<value letter_id="E">-301</value>
<value letter_id="F">-241</value>
<value letter_id="G">-272</value>
<value letter_id="H">-189</value>
<value letter_id="I">-262</value>
<value letter_id="K">-254</value>
<value letter_id="L">-362</value>
<value letter_id="M">-284</value>
<value letter_id="N">-66</value>
<value letter_id="P">-349</value>
<value letter_id="Q">-232</value>
<value letter_id="R">-223</value>
<value letter_id="S">295</value>
<value letter_id="T">102</value>
<value letter_id="V">-255</value>
<value letter_id="W">-459</value>
<value letter_id="Y">-270</value>
</alphabet_array>
<alphabet_array>
<value letter_id="A">-317</value>
<value letter_id="C">-355</value>
<value letter_id="D">-393</value>
<value letter_id="E">-376</value>
<value letter_id="F">-428</value>
<value letter_id="G">-463</value>
<value letter_id="H">-254</value>
<value letter_id="I">-320</value>
<value letter_id="K">387</value>
<value letter_id="L">-465</value>
<value letter_id="M">-387</value>
<value letter_id="N">-241</value>
<value letter_id="P">-490</value>
<value letter_id="Q">-283</value>
<value letter_id="R">-3</value>
<value letter_id="S">-433</value>
<value letter_id="T">-318</value>
<value letter_id="V">-387</value>
<value letter_id="W">-520</value>
<value letter_id="Y">-409</value>
</alphabet_array>
<alphabet_array>
<value letter_id="A">-311</value>
<value letter_id="C">-275</value>
<value letter_id="D">-374</value>
<value letter_id="E">-402</value>
<value letter_id="F">-365</value>
<value letter_id="G">-415</value>
<value letter_id="H">-110</value>
<value letter_id="I">-322</value>
<value letter_id="K">-107</value>
<value letter_id="L">-400</value>
<value letter_id="M">-374</value>
<value letter_id="N">-220</value>
<value letter_id="P">-413</value>
<value letter_id="Q">-176</value>
<value letter_id="R">436</value>
<value letter_id="S">-382</value>
<value letter_id="T">-314</value>
<value letter_id="V">-394</value>
<value letter_id="W">-413</value>
<value letter_id="Y">-357</value>
</alphabet_array>
</alphabet_matrix>
</scores>
<probabilities>
<alphabet_matrix>
<alphabet_array>
<value letter_id="A">0.000000</value>
<value letter_id="C">0.000000</value>
<value letter_id="D">0.000000</value>
<value letter_id="E">0.000000</value>
<value letter_id="F">0.000000</value>
<value letter_id="G">0.000000</value>
<value letter_id="H">0.000000</value>
<value letter_id="I">0.000000</value>
<value letter_id="K">0.000000</value>
<value letter_id="L">0.000000</value>
<value letter_id="M">1.000000</value>
<value letter_id="N">0.000000</value>
<value letter_id="P">0.000000</value>
<value letter_id="Q">0.000000</value>
<value letter_id="R">0.000000</value>
<value letter_id="S">0.000000</value>
<value letter_id="T">0.000000</value>
<value letter_id="V">0.000000</value>
<value letter_id="W">0.000000</value>
<value letter_id="Y">0.000000</value>
</alphabet_array>
<alphabet_array>
<value letter_id="A">0.000000</value>
<value letter_id="C">0.000000</value>
<value letter_id="D">0.000000</value>
<value letter_id="E">0.000000</value>
<value letter_id="F">0.000000</value>
<value letter_id="G">0.000000</value>
<value letter_id="H">1.000000</value>
<value letter_id="I">0.000000</value>
<value letter_id="K">0.000000</value>
<value letter_id="L">0.000000</value>
<value letter_id="M">0.000000</value>
<value letter_id="N">0.000000</value>
<value letter_id="P">0.000000</value>
<value letter_id="Q">0.000000</value>
<value letter_id="R">0.000000</value>
<value letter_id="S">0.000000</value>
<value letter_id="T">0.000000</value>
<value letter_id="V">0.000000</value>
<value letter_id="W">0.000000</value>
<value letter_id="Y">0.000000</value>
</alphabet_array>
<alphabet_array>
<value letter_id="A">0.000000</value>
<value letter_id="C">0.000000</value>
<value letter_id="D">0.000000</value>
<value letter_id="E">0.000000</value>
<value letter_id="F">0.000000</value>
<value letter_id="G">0.000000</value>
<value letter_id="H">0.000000</value>
<value letter_id="I">0.000000</value>
<value letter_id="K">0.000000</value>
<value letter_id="L">0.000000</value>
<value letter_id="M">0.000000</value>
<value letter_id="N">1.000000</value>
<value letter_id="P">0.000000</value>
<value letter_id="Q">0.000000</value>
<value letter_id="R">0.000000</value>
<value letter_id="S">0.000000</value>
<value letter_id="T">0.000000</value>
<value letter_id="V">0.000000</value>
<value letter_id="W">0.000000</value>
<value letter_id="Y">0.000000</value>
</alphabet_array>
<alphabet_array>
<value letter_id="A">0.000000</value>
<value letter_id="C">0.000000</value>
<value letter_id="D">0.000000</value>
<value letter_id="E">0.000000</value>
<value letter_id="F">0.000000</value>
<value letter_id="G">0.000000</value>
<value letter_id="H">0.000000</value>
<value letter_id="I">0.000000</value>
<value letter_id="K">0.000000</value>
<value letter_id="L">0.000000</value>
<value letter_id="M">0.000000</value>
<value letter_id="N">0.000000</value>
<value letter_id="P">0.000000</value>
<value letter_id="Q">0.000000</value>
<value letter_id="R">0.000000</value>
<value letter_id="S">1.000000</value>
<value letter_id="T">0.000000</value>
<value letter_id="V">0.000000</value>
<value letter_id="W">0.000000</value>
<value letter_id="Y">0.000000</value>
</alphabet_array>
<alphabet_array>
<value letter_id="A">0.000000</value>
<value letter_id="C">0.000000</value>
<value letter_id="D">0.000000</value>
<value letter_id="E">1.000000</value>
<value letter_id="F">0.000000</value>
<value letter_id="G">0.000000</value>
<value letter_id="H">0.000000</value>
<value letter_id="I">0.000000</value>
<value letter_id="K">0.000000</value>
<value letter_id="L">0.000000</value>
<value letter_id="M">0.000000</value>
<value letter_id="N">0.000000</value>
<value letter_id="P">0.000000</value>
<value letter_id="Q">0.000000</value>
<value letter_id="R">0.000000</value>
<value letter_id="S">0.000000</value>
<value letter_id="T">0.000000</value>
<value letter_id="V">0.000000</value>
<value letter_id="W">0.000000</value>
<value letter_id="Y">0.000000</value>
</alphabet_array>
<alphabet_array>
<value letter_id="A">0.000000</value>
<value letter_id="C">0.000000</value>
<value letter_id="D">0.000000</value>
<value letter_id="E">0.000000</value>
<value letter_id="F">0.000000</value>
<value letter_id="G">0.000000</value>
<value letter_id="H">0.000000</value>
<value letter_id="I">1.000000</value>
<value letter_id="K">0.000000</value>
<value letter_id="L">0.000000</value>
<value letter_id="M">0.000000</value>
<value letter_id="N">0.000000</value>
<value letter_id="P">0.000000</value>
<value letter_id="Q">0.000000</value>
<value letter_id="R">0.000000</value>
<value letter_id="S">0.000000</value>
<value letter_id="T">0.000000</value>
<value letter_id="V">0.000000</value>
<value letter_id="W">0.000000</value>
<value letter_id="Y">0.000000</value>
</alphabet_array>
<alphabet_array>
<value letter_id="A">0.000000</value>
<value letter_id="C">0.000000</value>
<value letter_id="D">0.000000</value>
<value letter_id="E">0.000000</value>
<value letter_id="F">0.000000</value>
<value letter_id="G">0.000000</value>
<value letter_id="H">0.000000</value>
<value letter_id="I">0.000000</value>
<value letter_id="K">0.000000</value>
<value letter_id="L">0.000000</value>
<value letter_id="M">0.000000</value>
<value letter_id="N">0.000000</value>
<value letter_id="P">0.000000</value>
<value letter_id="Q">0.000000</value>
<value letter_id="R">0.000000</value>
<value letter_id="S">1.000000</value>
<value letter_id="T">0.000000</value>
<value letter_id="V">0.000000</value>
<value letter_id="W">0.000000</value>
<value letter_id="Y">0.000000</value>
</alphabet_array>
<alphabet_array>
<value letter_id="A">0.000000</value>
<value letter_id="C">0.000000</value>
<value letter_id="D">0.000000</value>
<value letter_id="E">0.000000</value>
<value letter_id="F">0.000000</value>
<value letter_id="G">0.000000</value>
<value letter_id="H">0.000000</value>
<value letter_id="I">0.000000</value>
<value letter_id="K">1.000000</value>
<value letter_id="L">0.000000</value>
<value letter_id="M">0.000000</value>
<value letter_id="N">0.000000</value>
<value letter_id="P">0.000000</value>
<value letter_id="Q">0.000000</value>
<value letter_id="R">0.000000</value>
<value letter_id="S">0.000000</value>
<value letter_id="T">0.000000</value>
<value letter_id="V">0.000000</value>
<value letter_id="W">0.000000</value>
<value letter_id="Y">0.000000</value>
</alphabet_array>
<alphabet_array>
<value letter_id="A">0.000000</value>
<value letter_id="C">0.000000</value>
<value letter_id="D">0.000000</value>
<value letter_id="E">0.000000</value>
<value letter_id="F">0.000000</value>
<value letter_id="G">0.000000</value>
<value letter_id="H">0.000000</value>
<value letter_id="I">0.000000</value>
<value letter_id="K">0.000000</value>
<value letter_id="L">0.000000</value>
<value letter_id="M">0.000000</value>
<value letter_id="N">0.000000</value>
<value letter_id="P">0.000000</value>
<value letter_id="Q">0.000000</value>
<value letter_id="R">1.000000</value>
<value letter_id="S">0.000000</value>
<value letter_id="T">0.000000</value>
<value letter_id="V">0.000000</value>
<value letter_id="W">0.000000</value>
<value letter_id="Y">0.000000</value>
</alphabet_array>
</alphabet_matrix>
</probabilities>
<regular_expression>
MHNSEISKR
</regular_expression>
<contributing_sites>
<contributing_site sequence_id="sequence_292" position="2" strand="none" pvalue="7.29e-13" >
<left_flank>PK</left_flank>
<site>
<letter_ref letter_id="M"/>
<letter_ref letter_id="H"/>
<letter_ref letter_id="N"/>
<letter_ref letter_id="S"/>
<letter_ref letter_id="E"/>
<letter_ref letter_id="I"/>
<letter_ref letter_id="S"/>
<letter_ref letter_id="K"/>
<letter_ref letter_id="R"/>
</site>
<right_flank>LGAE</right_flank>
</contributing_site>
<contributing_site sequence_id="sequence_260" position="0" strand="none" pvalue="7.29e-13" >
<left_flank></left_flank>
<site>
<letter_ref letter_id="M"/>
<letter_ref letter_id="H"/>
<letter_ref letter_id="N"/>
<letter_ref letter_id="S"/>
<letter_ref letter_id="E"/>
<letter_ref letter_id="I"/>
<letter_ref letter_id="S"/>
<letter_ref letter_id="K"/>
<letter_ref letter_id="R"/>
</site>
<right_flank>LGAEWK</right_flank>
</contributing_site>
<contributing_site sequence_id="sequence_25" position="6" strand="none" pvalue="7.29e-13" >
<left_flank>AQENPK</left_flank>
<site>
<letter_ref letter_id="M"/>
<letter_ref letter_id="H"/>
<letter_ref letter_id="N"/>
<letter_ref letter_id="S"/>
<letter_ref letter_id="E"/>
<letter_ref letter_id="I"/>
<letter_ref letter_id="S"/>
<letter_ref letter_id="K"/>
<letter_ref letter_id="R"/>
</site>
<right_flank></right_flank>
</contributing_site>
</contributing_sites>
</motif>
<motif id="motif_16" name="TLQGLGISW" alt="MEME-16" width="9" sites="4" ic="38.9" re="35.8" llr="99" p_value="3.4e-019" e_value="1.1e-006" bayes_threshold="9.51175" elapsed_time="159.222882">
<scores>
<alphabet_matrix>
<alphabet_array>
<value letter_id="A">-175</value>
<value letter_id="C">-209</value>
<value letter_id="D">-283</value>
<value letter_id="E">-349</value>
<value letter_id="F">-261</value>
<value letter_id="G">-356</value>
<value letter_id="H">-218</value>
<value letter_id="I">-176</value>
<value letter_id="K">-284</value>
<value letter_id="L">-356</value>
<value letter_id="M">-235</value>
<value letter_id="N">-103</value>
<value letter_id="P">-410</value>
<value letter_id="Q">-229</value>
<value letter_id="R">-256</value>
<value letter_id="S">-69</value>
<value letter_id="T">409</value>
<value letter_id="V">-161</value>
<value letter_id="W">-472</value>
<value letter_id="Y">-327</value>
</alphabet_array>
<alphabet_array>
<value letter_id="A">-283</value>
<value letter_id="C">-274</value>
<value letter_id="D">-422</value>
<value letter_id="E">-392</value>
<value letter_id="F">-57</value>
<value letter_id="G">-470</value>
<value letter_id="H">-253</value>
<value letter_id="I">-9</value>
<value letter_id="K">-367</value>
<value letter_id="L">293</value>
<value letter_id="M">-23</value>
<value letter_id="N">-321</value>
<value letter_id="P">-445</value>
<value letter_id="Q">-263</value>
<value letter_id="R">-296</value>
<value letter_id="S">-408</value>
<value letter_id="T">-256</value>
<value letter_id="V">-85</value>
<value letter_id="W">-402</value>
<value letter_id="Y">-245</value>
</alphabet_array>
<alphabet_array>
<value letter_id="A">-237</value>
<value letter_id="C">-307</value>
<value letter_id="D">-296</value>
<value letter_id="E">-119</value>
<value letter_id="F">-319</value>
<value letter_id="G">-428</value>
<value letter_id="H">51</value>
<value letter_id="I">-290</value>
<value letter_id="K">-248</value>
<value letter_id="L">-295</value>
<value letter_id="M">-189</value>
<value letter_id="N">-153</value>
<value letter_id="P">-383</value>
<value letter_id="Q">462</value>
<value letter_id="R">-164</value>
<value letter_id="S">-321</value>
<value letter_id="T">-253</value>
<value letter_id="V">-299</value>
<value letter_id="W">-423</value>
<value letter_id="Y">-342</value>
</alphabet_array>
<alphabet_array>
<value letter_id="A">-179</value>
<value letter_id="C">-328</value>
<value letter_id="D">-224</value>
<value letter_id="E">-330</value>
<value letter_id="F">-359</value>
<value letter_id="G">336</value>
<value letter_id="H">-239</value>
<value letter_id="I">-375</value>
<value letter_id="K">-314</value>
<value letter_id="L">-494</value>
<value letter_id="M">-395</value>
<value letter_id="N">-147</value>
<value letter_id="P">-448</value>
<value letter_id="Q">-320</value>
<value letter_id="R">-274</value>
<value letter_id="S">-280</value>
<value letter_id="T">-306</value>
<value letter_id="V">-341</value>
<value letter_id="W">-488</value>
<value letter_id="Y">-364</value>
</alphabet_array>
<alphabet_array>
<value letter_id="A">-283</value>
<value letter_id="C">-274</value>
<value letter_id="D">-422</value>
<value letter_id="E">-392</value>
<value letter_id="F">-57</value>
<value letter_id="G">-470</value>
<value letter_id="H">-253</value>
<value letter_id="I">-9</value>
<value letter_id="K">-367</value>
<value letter_id="L">293</value>
<value letter_id="M">-23</value>
<value letter_id="N">-321</value>
<value letter_id="P">-445</value>
<value letter_id="Q">-263</value>
<value letter_id="R">-296</value>
<value letter_id="S">-408</value>
<value letter_id="T">-256</value>
<value letter_id="V">-85</value>
<value letter_id="W">-402</value>
<value letter_id="Y">-245</value>
</alphabet_array>
<alphabet_array>
<value letter_id="A">-179</value>
<value letter_id="C">-328</value>
<value letter_id="D">-224</value>
<value letter_id="E">-330</value>
<value letter_id="F">-359</value>
<value letter_id="G">336</value>
<value letter_id="H">-239</value>
<value letter_id="I">-375</value>
<value letter_id="K">-314</value>
<value letter_id="L">-494</value>
<value letter_id="M">-395</value>
<value letter_id="N">-147</value>
<value letter_id="P">-448</value>
<value letter_id="Q">-320</value>
<value letter_id="R">-274</value>
<value letter_id="S">-280</value>
<value letter_id="T">-306</value>
<value letter_id="V">-341</value>
<value letter_id="W">-488</value>
<value letter_id="Y">-364</value>
</alphabet_array>
<alphabet_array>
<value letter_id="A">-258</value>
<value letter_id="C">-272</value>
<value letter_id="D">-368</value>
<value letter_id="E">-401</value>
<value letter_id="F">-154</value>
<value letter_id="G">-460</value>
<value letter_id="H">-317</value>
<value letter_id="I">424</value>
<value letter_id="K">-361</value>
<value letter_id="L">-69</value>
<value letter_id="M">-88</value>
<value letter_id="N">-281</value>
<value letter_id="P">-500</value>
<value letter_id="Q">-337</value>
<value letter_id="R">-355</value>
<value letter_id="S">-382</value>
<value letter_id="T">-217</value>
<value letter_id="V">128</value>
<value letter_id="W">-471</value>
<value letter_id="Y">-264</value>
</alphabet_array>
<alphabet_array>
<value letter_id="A">-121</value>
<value letter_id="C">-185</value>
<value letter_id="D">-259</value>
<value letter_id="E">-343</value>
<value letter_id="F">-266</value>
<value letter_id="G">-295</value>
<value letter_id="H">-220</value>
<value letter_id="I">-293</value>
<value letter_id="K">-289</value>
<value letter_id="L">-391</value>
<value letter_id="M">-312</value>
<value letter_id="N">-93</value>
<value letter_id="P">-377</value>
<value letter_id="Q">-266</value>
<value letter_id="R">-253</value>
<value letter_id="S">303</value>
<value letter_id="T">80</value>
<value letter_id="V">-286</value>
<value letter_id="W">-481</value>
<value letter_id="Y">-297</value>
</alphabet_array>
<alphabet_array>
<value letter_id="A">-376</value>
<value letter_id="C">-330</value>
<value letter_id="D">-368</value>
<value letter_id="E">-413</value>
<value letter_id="F">-54</value>
<value letter_id="G">-441</value>
<value letter_id="H">-270</value>
<value letter_id="I">-329</value>
<value letter_id="K">-393</value>
<value letter_id="L">-274</value>
<value letter_id="M">-306</value>
<value letter_id="N">-299</value>
<value letter_id="P">-509</value>
<value letter_id="Q">-319</value>
<value letter_id="R">-317</value>
<value letter_id="S">-442</value>
<value letter_id="T">-356</value>
<value letter_id="V">-306</value>
<value letter_id="W">470</value>
<value letter_id="Y">-125</value>
</alphabet_array>
</alphabet_matrix>
</scores>
<probabilities>
<alphabet_matrix>
<alphabet_array>
<value letter_id="A">0.000000</value>
<value letter_id="C">0.000000</value>
<value letter_id="D">0.000000</value>
<value letter_id="E">0.000000</value>
<value letter_id="F">0.000000</value>
<value letter_id="G">0.000000</value>
<value letter_id="H">0.000000</value>
<value letter_id="I">0.000000</value>
<value letter_id="K">0.000000</value>
<value letter_id="L">0.000000</value>
<value letter_id="M">0.000000</value>
<value letter_id="N">0.000000</value>
<value letter_id="P">0.000000</value>
<value letter_id="Q">0.000000</value>
<value letter_id="R">0.000000</value>
<value letter_id="S">0.000000</value>
<value letter_id="T">1.000000</value>
<value letter_id="V">0.000000</value>
<value letter_id="W">0.000000</value>
<value letter_id="Y">0.000000</value>
</alphabet_array>
<alphabet_array>
<value letter_id="A">0.000000</value>
<value letter_id="C">0.000000</value>
<value letter_id="D">0.000000</value>
<value letter_id="E">0.000000</value>
<value letter_id="F">0.000000</value>
<value letter_id="G">0.000000</value>
<value letter_id="H">0.000000</value>
<value letter_id="I">0.000000</value>
<value letter_id="K">0.000000</value>
<value letter_id="L">1.000000</value>
<value letter_id="M">0.000000</value>
<value letter_id="N">0.000000</value>
<value letter_id="P">0.000000</value>
<value letter_id="Q">0.000000</value>
<value letter_id="R">0.000000</value>
<value letter_id="S">0.000000</value>
<value letter_id="T">0.000000</value>
<value letter_id="V">0.000000</value>
<value letter_id="W">0.000000</value>
<value letter_id="Y">0.000000</value>
</alphabet_array>
<alphabet_array>
<value letter_id="A">0.000000</value>
<value letter_id="C">0.000000</value>
<value letter_id="D">0.000000</value>
<value letter_id="E">0.000000</value>
<value letter_id="F">0.000000</value>
<value letter_id="G">0.000000</value>
<value letter_id="H">0.000000</value>
<value letter_id="I">0.000000</value>
<value letter_id="K">0.000000</value>
<value letter_id="L">0.000000</value>
<value letter_id="M">0.000000</value>
<value letter_id="N">0.000000</value>
<value letter_id="P">0.000000</value>
<value letter_id="Q">1.000000</value>
<value letter_id="R">0.000000</value>
<value letter_id="S">0.000000</value>
<value letter_id="T">0.000000</value>
<value letter_id="V">0.000000</value>
<value letter_id="W">0.000000</value>
<value letter_id="Y">0.000000</value>
</alphabet_array>
<alphabet_array>
<value letter_id="A">0.000000</value>
<value letter_id="C">0.000000</value>
<value letter_id="D">0.000000</value>
<value letter_id="E">0.000000</value>
<value letter_id="F">0.000000</value>
<value letter_id="G">1.000000</value>
<value letter_id="H">0.000000</value>
<value letter_id="I">0.000000</value>
<value letter_id="K">0.000000</value>
<value letter_id="L">0.000000</value>
<value letter_id="M">0.000000</value>
<value letter_id="N">0.000000</value>
<value letter_id="P">0.000000</value>
<value letter_id="Q">0.000000</value>
<value letter_id="R">0.000000</value>
<value letter_id="S">0.000000</value>
<value letter_id="T">0.000000</value>
<value letter_id="V">0.000000</value>
<value letter_id="W">0.000000</value>
<value letter_id="Y">0.000000</value>
</alphabet_array>
<alphabet_array>
<value letter_id="A">0.000000</value>
<value letter_id="C">0.000000</value>
<value letter_id="D">0.000000</value>
<value letter_id="E">0.000000</value>
<value letter_id="F">0.000000</value>
<value letter_id="G">0.000000</value>
<value letter_id="H">0.000000</value>
<value letter_id="I">0.000000</value>
<value letter_id="K">0.000000</value>
<value letter_id="L">1.000000</value>
<value letter_id="M">0.000000</value>
<value letter_id="N">0.000000</value>
<value letter_id="P">0.000000</value>
<value letter_id="Q">0.000000</value>
<value letter_id="R">0.000000</value>
<value letter_id="S">0.000000</value>
<value letter_id="T">0.000000</value>
<value letter_id="V">0.000000</value>
<value letter_id="W">0.000000</value>
<value letter_id="Y">0.000000</value>
</alphabet_array>
<alphabet_array>
<value letter_id="A">0.000000</value>
<value letter_id="C">0.000000</value>
<value letter_id="D">0.000000</value>
<value letter_id="E">0.000000</value>
<value letter_id="F">0.000000</value>
<value letter_id="G">1.000000</value>
<value letter_id="H">0.000000</value>
<value letter_id="I">0.000000</value>
<value letter_id="K">0.000000</value>
<value letter_id="L">0.000000</value>
<value letter_id="M">0.000000</value>
<value letter_id="N">0.000000</value>
<value letter_id="P">0.000000</value>
<value letter_id="Q">0.000000</value>
<value letter_id="R">0.000000</value>
<value letter_id="S">0.000000</value>
<value letter_id="T">0.000000</value>
<value letter_id="V">0.000000</value>
<value letter_id="W">0.000000</value>
<value letter_id="Y">0.000000</value>
</alphabet_array>
<alphabet_array>
<value letter_id="A">0.000000</value>
<value letter_id="C">0.000000</value>
<value letter_id="D">0.000000</value>
<value letter_id="E">0.000000</value>
<value letter_id="F">0.000000</value>
<value letter_id="G">0.000000</value>
<value letter_id="H">0.000000</value>
<value letter_id="I">1.000000</value>
<value letter_id="K">0.000000</value>
<value letter_id="L">0.000000</value>
<value letter_id="M">0.000000</value>
<value letter_id="N">0.000000</value>
<value letter_id="P">0.000000</value>
<value letter_id="Q">0.000000</value>
<value letter_id="R">0.000000</value>
<value letter_id="S">0.000000</value>
<value letter_id="T">0.000000</value>
<value letter_id="V">0.000000</value>
<value letter_id="W">0.000000</value>
<value letter_id="Y">0.000000</value>
</alphabet_array>
<alphabet_array>
<value letter_id="A">0.000000</value>
<value letter_id="C">0.000000</value>
<value letter_id="D">0.000000</value>
<value letter_id="E">0.000000</value>
<value letter_id="F">0.000000</value>
<value letter_id="G">0.000000</value>
<value letter_id="H">0.000000</value>
<value letter_id="I">0.000000</value>
<value letter_id="K">0.000000</value>
<value letter_id="L">0.000000</value>
<value letter_id="M">0.000000</value>
<value letter_id="N">0.000000</value>
<value letter_id="P">0.000000</value>
<value letter_id="Q">0.000000</value>
<value letter_id="R">0.000000</value>
<value letter_id="S">1.000000</value>
<value letter_id="T">0.000000</value>
<value letter_id="V">0.000000</value>
<value letter_id="W">0.000000</value>
<value letter_id="Y">0.000000</value>
</alphabet_array>
<alphabet_array>
<value letter_id="A">0.000000</value>
<value letter_id="C">0.000000</value>
<value letter_id="D">0.000000</value>
<value letter_id="E">0.000000</value>
<value letter_id="F">0.000000</value>
<value letter_id="G">0.000000</value>
<value letter_id="H">0.000000</value>
<value letter_id="I">0.000000</value>
<value letter_id="K">0.000000</value>
<value letter_id="L">0.000000</value>
<value letter_id="M">0.000000</value>
<value letter_id="N">0.000000</value>
<value letter_id="P">0.000000</value>
<value letter_id="Q">0.000000</value>
<value letter_id="R">0.000000</value>
<value letter_id="S">0.000000</value>
<value letter_id="T">0.000000</value>
<value letter_id="V">0.000000</value>
<value letter_id="W">1.000000</value>
<value letter_id="Y">0.000000</value>
</alphabet_array>
</alphabet_matrix>
</probabilities>
<regular_expression>
TLQGLGISW
</regular_expression>
<contributing_sites>
<contributing_site sequence_id="sequence_377" position="0" strand="none" pvalue="1.73e-11" >
<left_flank></left_flank>
<site>
<letter_ref letter_id="T"/>
<letter_ref letter_id="L"/>
<letter_ref letter_id="Q"/>
<letter_ref letter_id="G"/>
<letter_ref letter_id="L"/>
<letter_ref letter_id="G"/>
<letter_ref letter_id="I"/>
<letter_ref letter_id="S"/>
<letter_ref letter_id="W"/>
</site>
<right_flank>LGLRSL</right_flank>
</contributing_site>
<contributing_site sequence_id="sequence_350" position="2" strand="none" pvalue="1.73e-11" >
<left_flank>SL</left_flank>
<site>
<letter_ref letter_id="T"/>
<letter_ref letter_id="L"/>
<letter_ref letter_id="Q"/>
<letter_ref letter_id="G"/>
<letter_ref letter_id="L"/>
<letter_ref letter_id="G"/>
<letter_ref letter_id="I"/>
<letter_ref letter_id="S"/>
<letter_ref letter_id="W"/>
</site>
<right_flank>LGLR</right_flank>
</contributing_site>
<contributing_site sequence_id="sequence_269" position="6" strand="none" pvalue="1.73e-11" >
<left_flank>NGAYSL</left_flank>
<site>
<letter_ref letter_id="T"/>
<letter_ref letter_id="L"/>
<letter_ref letter_id="Q"/>
<letter_ref letter_id="G"/>
<letter_ref letter_id="L"/>
<letter_ref letter_id="G"/>
<letter_ref letter_id="I"/>
<letter_ref letter_id="S"/>
<letter_ref letter_id="W"/>
</site>
<right_flank></right_flank>
</contributing_site>
<contributing_site sequence_id="sequence_34" position="4" strand="none" pvalue="1.73e-11" >
<left_flank>AYSL</left_flank>
<site>
<letter_ref letter_id="T"/>
<letter_ref letter_id="L"/>
<letter_ref letter_id="Q"/>
<letter_ref letter_id="G"/>
<letter_ref letter_id="L"/>
<letter_ref letter_id="G"/>
<letter_ref letter_id="I"/>
<letter_ref letter_id="S"/>
<letter_ref letter_id="W"/>
</site>
<right_flank>LG</right_flank>
</contributing_site>
</contributing_sites>
</motif>
<motif id="motif_17" name="HCWGPGPTQCVN" alt="MEME-17" width="12" sites="2" ic="51.9" re="55.3" llr="77" p_value="2.7e-012" e_value="3.8e-006" bayes_threshold="9.68825" elapsed_time="161.670142">
<scores>
<alphabet_matrix>
<alphabet_array>
<value letter_id="A">-242</value>
<value letter_id="C">-245</value>
<value letter_id="D">-157</value>
<value letter_id="E">-226</value>
<value letter_id="F">-93</value>
<value letter_id="G">-316</value>
<value letter_id="H">557</value>
<value letter_id="I">-259</value>
<value letter_id="K">-229</value>
<value letter_id="L">-282</value>
<value letter_id="M">-225</value>
<value letter_id="N">24</value>
<value letter_id="P">-353</value>
<value letter_id="Q">15</value>
<value letter_id="R">-92</value>
<value letter_id="S">-234</value>
<value letter_id="T">-181</value>
<value letter_id="V">-239</value>
<value letter_id="W">-315</value>
<value letter_id="Y">7</value>
</alphabet_array>
<alphabet_array>
<value letter_id="A">-343</value>
<value letter_id="C">557</value>
<value letter_id="D">-482</value>
<value letter_id="E">-488</value>
<value letter_id="F">-389</value>
<value letter_id="G">-548</value>
<value letter_id="H">-385</value>
<value letter_id="I">-343</value>
<value letter_id="K">-525</value>
<value letter_id="L">-485</value>
<value letter_id="M">-408</value>
<value letter_id="N">-403</value>
<value letter_id="P">-594</value>
<value letter_id="Q">-460</value>
<value letter_id="R">-439</value>
<value letter_id="S">-485</value>
<value letter_id="T">-347</value>
<value letter_id="V">-400</value>
<value letter_id="W">-658</value>
<value letter_id="Y">-492</value>
</alphabet_array>
<alphabet_array>
<value letter_id="A">-363</value>
<value letter_id="C">-322</value>
<value letter_id="D">-359</value>
<value letter_id="E">-403</value>
<value letter_id="F">-45</value>
<value letter_id="G">-431</value>
<value letter_id="H">-256</value>
<value letter_id="I">-314</value>
<value letter_id="K">-380</value>
<value letter_id="L">-265</value>
<value letter_id="M">-295</value>
<value letter_id="N">-289</value>
<value letter_id="P">-499</value>
<value letter_id="Q">-309</value>
<value letter_id="R">-307</value>
<value letter_id="S">-431</value>
<value letter_id="T">-344</value>
<value letter_id="V">-294</value>
<value letter_id="W">469</value>
<value letter_id="Y">-113</value>
</alphabet_array>
<alphabet_array>
<value letter_id="A">-149</value>
<value letter_id="C">-298</value>
<value letter_id="D">-195</value>
<value letter_id="E">-295</value>
<value letter_id="F">-327</value>
<value letter_id="G">332</value>
<value letter_id="H">-210</value>
<value letter_id="I">-339</value>
<value letter_id="K">-283</value>
<value letter_id="L">-457</value>
<value letter_id="M">-364</value>
<value letter_id="N">-118</value>
<value letter_id="P">-416</value>
<value letter_id="Q">-285</value>
<value letter_id="R">-246</value>
<value letter_id="S">-250</value>
<value letter_id="T">-270</value>
<value letter_id="V">-306</value>
<value letter_id="W">-464</value>
<value letter_id="Y">-334</value>
</alphabet_array>
<alphabet_array>
<value letter_id="A">-95</value>
<value letter_id="C">-260</value>
<value letter_id="D">-205</value>
<value letter_id="E">-221</value>
<value letter_id="F">-228</value>
<value letter_id="G">-287</value>
<value letter_id="H">-148</value>
<value letter_id="I">-222</value>
<value letter_id="K">-207</value>
<value letter_id="L">-289</value>
<value letter_id="M">-279</value>
<value letter_id="N">-167</value>
<value letter_id="P">327</value>
<value letter_id="Q">-157</value>
<value letter_id="R">-194</value>
<value letter_id="S">-199</value>
<value letter_id="T">-153</value>
<value letter_id="V">-199</value>
<value letter_id="W">-474</value>
<value letter_id="Y">-300</value>
</alphabet_array>
<alphabet_array>
<value letter_id="A">-149</value>
<value letter_id="C">-298</value>
<value letter_id="D">-195</value>
<value letter_id="E">-295</value>
<value letter_id="F">-327</value>
<value letter_id="G">332</value>
<value letter_id="H">-210</value>
<value letter_id="I">-339</value>
<value letter_id="K">-283</value>
<value letter_id="L">-457</value>
<value letter_id="M">-364</value>
<value letter_id="N">-118</value>
<value letter_id="P">-416</value>
<value letter_id="Q">-285</value>
<value letter_id="R">-246</value>
<value letter_id="S">-250</value>
<value letter_id="T">-270</value>
<value letter_id="V">-306</value>
<value letter_id="W">-464</value>
<value letter_id="Y">-334</value>
</alphabet_array>
<alphabet_array>
<value letter_id="A">-95</value>
<value letter_id="C">-260</value>
<value letter_id="D">-205</value>
<value letter_id="E">-221</value>
<value letter_id="F">-228</value>
<value letter_id="G">-287</value>
<value letter_id="H">-148</value>
<value letter_id="I">-222</value>
<value letter_id="K">-207</value>
<value letter_id="L">-289</value>
<value letter_id="M">-279</value>
<value letter_id="N">-167</value>
<value letter_id="P">327</value>
<value letter_id="Q">-157</value>
<value letter_id="R">-194</value>
<value letter_id="S">-199</value>
<value letter_id="T">-153</value>
<value letter_id="V">-199</value>
<value letter_id="W">-474</value>
<value letter_id="Y">-300</value>
</alphabet_array>
<alphabet_array>
<value letter_id="A">-106</value>
<value letter_id="C">-154</value>
<value letter_id="D">-198</value>
<value letter_id="E">-240</value>
<value letter_id="F">-186</value>
<value letter_id="G">-282</value>
<value letter_id="H">-138</value>
<value letter_id="I">-103</value>
<value letter_id="K">-194</value>
<value letter_id="L">-267</value>
<value letter_id="M">-172</value>
<value letter_id="N">-42</value>
<value letter_id="P">-324</value>
<value letter_id="Q">-150</value>
<value letter_id="R">-176</value>
<value letter_id="S">7</value>
<value letter_id="T">382</value>
<value letter_id="V">-89</value>
<value letter_id="W">-407</value>
<value letter_id="Y">-244</value>
</alphabet_array>
<alphabet_array>
<value letter_id="A">-200</value>
<value letter_id="C">-284</value>
<value letter_id="D">-229</value>
<value letter_id="E">-86</value>
<value letter_id="F">-279</value>
<value letter_id="G">-376</value>
<value letter_id="H">69</value>
<value letter_id="I">-253</value>
<value letter_id="K">-184</value>
<value letter_id="L">-268</value>
<value letter_id="M">-171</value>
<value letter_id="N">-114</value>
<value letter_id="P">-346</value>
<value letter_id="Q">453</value>
<value letter_id="R">-122</value>
<value letter_id="S">-279</value>
<value letter_id="T">-209</value>
<value letter_id="V">-258</value>
<value letter_id="W">-400</value>
<value letter_id="Y">-294</value>
</alphabet_array>
<alphabet_array>
<value letter_id="A">-343</value>
<value letter_id="C">557</value>
<value letter_id="D">-482</value>
<value letter_id="E">-488</value>
<value letter_id="F">-389</value>
<value letter_id="G">-548</value>
<value letter_id="H">-385</value>
<value letter_id="I">-343</value>
<value letter_id="K">-525</value>
<value letter_id="L">-485</value>
<value letter_id="M">-408</value>
<value letter_id="N">-403</value>
<value letter_id="P">-594</value>
<value letter_id="Q">-460</value>
<value letter_id="R">-439</value>
<value letter_id="S">-485</value>
<value letter_id="T">-347</value>
<value letter_id="V">-400</value>
<value letter_id="W">-658</value>
<value letter_id="Y">-492</value>
</alphabet_array>
<alphabet_array>
<value letter_id="A">-70</value>
<value letter_id="C">-143</value>
<value letter_id="D">-288</value>
<value letter_id="E">-293</value>
<value letter_id="F">-133</value>
<value letter_id="G">-358</value>
<value letter_id="H">-189</value>
<value letter_id="I">139</value>
<value letter_id="K">-292</value>
<value letter_id="L">-141</value>
<value letter_id="M">-137</value>
<value letter_id="N">-228</value>
<value letter_id="P">-367</value>
<value letter_id="Q">-258</value>
<value letter_id="R">-243</value>
<value letter_id="S">-300</value>
<value letter_id="T">-99</value>
<value letter_id="V">380</value>
<value letter_id="W">-438</value>
<value letter_id="Y">-266</value>
</alphabet_array>
<alphabet_array>
<value letter_id="A">-281</value>
<value letter_id="C">-296</value>
<value letter_id="D">-109</value>
<value letter_id="E">-295</value>
<value letter_id="F">-263</value>
<value letter_id="G">-309</value>
<value letter_id="H">0</value>
<value letter_id="I">-237</value>
<value letter_id="K">-247</value>
<value letter_id="L">-393</value>
<value letter_id="M">-325</value>
<value letter_id="N">491</value>
<value letter_id="P">-404</value>
<value letter_id="Q">-183</value>
<value letter_id="R">-248</value>
<value letter_id="S">-187</value>
<value letter_id="T">-179</value>
<value letter_id="V">-286</value>
<value letter_id="W">-430</value>
<value letter_id="Y">-275</value>
</alphabet_array>
</alphabet_matrix>
</scores>
<probabilities>
<alphabet_matrix>
<alphabet_array>
<value letter_id="A">0.000000</value>
<value letter_id="C">0.000000</value>
<value letter_id="D">0.000000</value>
<value letter_id="E">0.000000</value>
<value letter_id="F">0.000000</value>
<value letter_id="G">0.000000</value>
<value letter_id="H">1.000000</value>
<value letter_id="I">0.000000</value>
<value letter_id="K">0.000000</value>
<value letter_id="L">0.000000</value>
<value letter_id="M">0.000000</value>
<value letter_id="N">0.000000</value>
<value letter_id="P">0.000000</value>
<value letter_id="Q">0.000000</value>
<value letter_id="R">0.000000</value>
<value letter_id="S">0.000000</value>
<value letter_id="T">0.000000</value>
<value letter_id="V">0.000000</value>
<value letter_id="W">0.000000</value>
<value letter_id="Y">0.000000</value>
</alphabet_array>
<alphabet_array>
<value letter_id="A">0.000000</value>
<value letter_id="C">1.000000</value>
<value letter_id="D">0.000000</value>
<value letter_id="E">0.000000</value>
<value letter_id="F">0.000000</value>
<value letter_id="G">0.000000</value>
<value letter_id="H">0.000000</value>
<value letter_id="I">0.000000</value>
<value letter_id="K">0.000000</value>
<value letter_id="L">0.000000</value>
<value letter_id="M">0.000000</value>
<value letter_id="N">0.000000</value>
<value letter_id="P">0.000000</value>
<value letter_id="Q">0.000000</value>
<value letter_id="R">0.000000</value>
<value letter_id="S">0.000000</value>
<value letter_id="T">0.000000</value>
<value letter_id="V">0.000000</value>
<value letter_id="W">0.000000</value>
<value letter_id="Y">0.000000</value>
</alphabet_array>
<alphabet_array>
<value letter_id="A">0.000000</value>
<value letter_id="C">0.000000</value>
<value letter_id="D">0.000000</value>
<value letter_id="E">0.000000</value>
<value letter_id="F">0.000000</value>
<value letter_id="G">0.000000</value>
<value letter_id="H">0.000000</value>
<value letter_id="I">0.000000</value>
<value letter_id="K">0.000000</value>
<value letter_id="L">0.000000</value>
<value letter_id="M">0.000000</value>
<value letter_id="N">0.000000</value>
<value letter_id="P">0.000000</value>
<value letter_id="Q">0.000000</value>
<value letter_id="R">0.000000</value>
<value letter_id="S">0.000000</value>
<value letter_id="T">0.000000</value>
<value letter_id="V">0.000000</value>
<value letter_id="W">1.000000</value>
<value letter_id="Y">0.000000</value>
</alphabet_array>
<alphabet_array>
<value letter_id="A">0.000000</value>
<value letter_id="C">0.000000</value>
<value letter_id="D">0.000000</value>
<value letter_id="E">0.000000</value>
<value letter_id="F">0.000000</value>
<value letter_id="G">1.000000</value>
<value letter_id="H">0.000000</value>
<value letter_id="I">0.000000</value>
<value letter_id="K">0.000000</value>
<value letter_id="L">0.000000</value>
<value letter_id="M">0.000000</value>
<value letter_id="N">0.000000</value>
<value letter_id="P">0.000000</value>
<value letter_id="Q">0.000000</value>
<value letter_id="R">0.000000</value>
<value letter_id="S">0.000000</value>
<value letter_id="T">0.000000</value>
<value letter_id="V">0.000000</value>
<value letter_id="W">0.000000</value>
<value letter_id="Y">0.000000</value>
</alphabet_array>
<alphabet_array>
<value letter_id="A">0.000000</value>
<value letter_id="C">0.000000</value>
<value letter_id="D">0.000000</value>
<value letter_id="E">0.000000</value>
<value letter_id="F">0.000000</value>
<value letter_id="G">0.000000</value>
<value letter_id="H">0.000000</value>
<value letter_id="I">0.000000</value>
<value letter_id="K">0.000000</value>
<value letter_id="L">0.000000</value>
<value letter_id="M">0.000000</value>
<value letter_id="N">0.000000</value>
<value letter_id="P">1.000000</value>
<value letter_id="Q">0.000000</value>
<value letter_id="R">0.000000</value>
<value letter_id="S">0.000000</value>
<value letter_id="T">0.000000</value>
<value letter_id="V">0.000000</value>
<value letter_id="W">0.000000</value>
<value letter_id="Y">0.000000</value>
</alphabet_array>
<alphabet_array>
<value letter_id="A">0.000000</value>
<value letter_id="C">0.000000</value>
<value letter_id="D">0.000000</value>
<value letter_id="E">0.000000</value>
<value letter_id="F">0.000000</value>
<value letter_id="G">1.000000</value>
<value letter_id="H">0.000000</value>
<value letter_id="I">0.000000</value>
<value letter_id="K">0.000000</value>
<value letter_id="L">0.000000</value>
<value letter_id="M">0.000000</value>
<value letter_id="N">0.000000</value>
<value letter_id="P">0.000000</value>
<value letter_id="Q">0.000000</value>
<value letter_id="R">0.000000</value>
<value letter_id="S">0.000000</value>
<value letter_id="T">0.000000</value>
<value letter_id="V">0.000000</value>
<value letter_id="W">0.000000</value>
<value letter_id="Y">0.000000</value>
</alphabet_array>
<alphabet_array>
<value letter_id="A">0.000000</value>
<value letter_id="C">0.000000</value>
<value letter_id="D">0.000000</value>
<value letter_id="E">0.000000</value>
<value letter_id="F">0.000000</value>
<value letter_id="G">0.000000</value>
<value letter_id="H">0.000000</value>
<value letter_id="I">0.000000</value>
<value letter_id="K">0.000000</value>
<value letter_id="L">0.000000</value>
<value letter_id="M">0.000000</value>
<value letter_id="N">0.000000</value>
<value letter_id="P">1.000000</value>
<value letter_id="Q">0.000000</value>
<value letter_id="R">0.000000</value>
<value letter_id="S">0.000000</value>
<value letter_id="T">0.000000</value>
<value letter_id="V">0.000000</value>
<value letter_id="W">0.000000</value>
<value letter_id="Y">0.000000</value>
</alphabet_array>
<alphabet_array>
<value letter_id="A">0.000000</value>
<value letter_id="C">0.000000</value>
<value letter_id="D">0.000000</value>
<value letter_id="E">0.000000</value>
<value letter_id="F">0.000000</value>
<value letter_id="G">0.000000</value>
<value letter_id="H">0.000000</value>
<value letter_id="I">0.000000</value>
<value letter_id="K">0.000000</value>
<value letter_id="L">0.000000</value>
<value letter_id="M">0.000000</value>
<value letter_id="N">0.000000</value>
<value letter_id="P">0.000000</value>
<value letter_id="Q">0.000000</value>
<value letter_id="R">0.000000</value>
<value letter_id="S">0.000000</value>
<value letter_id="T">1.000000</value>
<value letter_id="V">0.000000</value>
<value letter_id="W">0.000000</value>
<value letter_id="Y">0.000000</value>
</alphabet_array>
<alphabet_array>
<value letter_id="A">0.000000</value>
<value letter_id="C">0.000000</value>
<value letter_id="D">0.000000</value>
<value letter_id="E">0.000000</value>
<value letter_id="F">0.000000</value>
<value letter_id="G">0.000000</value>
<value letter_id="H">0.000000</value>
<value letter_id="I">0.000000</value>
<value letter_id="K">0.000000</value>
<value letter_id="L">0.000000</value>
<value letter_id="M">0.000000</value>
<value letter_id="N">0.000000</value>
<value letter_id="P">0.000000</value>
<value letter_id="Q">1.000000</value>
<value letter_id="R">0.000000</value>
<value letter_id="S">0.000000</value>
<value letter_id="T">0.000000</value>
<value letter_id="V">0.000000</value>
<value letter_id="W">0.000000</value>
<value letter_id="Y">0.000000</value>
</alphabet_array>
<alphabet_array>
<value letter_id="A">0.000000</value>
<value letter_id="C">1.000000</value>
<value letter_id="D">0.000000</value>
<value letter_id="E">0.000000</value>
<value letter_id="F">0.000000</value>
<value letter_id="G">0.000000</value>
<value letter_id="H">0.000000</value>
<value letter_id="I">0.000000</value>
<value letter_id="K">0.000000</value>
<value letter_id="L">0.000000</value>
<value letter_id="M">0.000000</value>
<value letter_id="N">0.000000</value>
<value letter_id="P">0.000000</value>
<value letter_id="Q">0.000000</value>
<value letter_id="R">0.000000</value>
<value letter_id="S">0.000000</value>
<value letter_id="T">0.000000</value>
<value letter_id="V">0.000000</value>
<value letter_id="W">0.000000</value>
<value letter_id="Y">0.000000</value>
</alphabet_array>
<alphabet_array>
<value letter_id="A">0.000000</value>
<value letter_id="C">0.000000</value>
<value letter_id="D">0.000000</value>
<value letter_id="E">0.000000</value>
<value letter_id="F">0.000000</value>
<value letter_id="G">0.000000</value>
<value letter_id="H">0.000000</value>
<value letter_id="I">0.000000</value>
<value letter_id="K">0.000000</value>
<value letter_id="L">0.000000</value>
<value letter_id="M">0.000000</value>
<value letter_id="N">0.000000</value>
<value letter_id="P">0.000000</value>
<value letter_id="Q">0.000000</value>
<value letter_id="R">0.000000</value>
<value letter_id="S">0.000000</value>
<value letter_id="T">0.000000</value>
<value letter_id="V">1.000000</value>
<value letter_id="W">0.000000</value>
<value letter_id="Y">0.000000</value>
</alphabet_array>
<alphabet_array>
<value letter_id="A">0.000000</value>
<value letter_id="C">0.000000</value>
<value letter_id="D">0.000000</value>
<value letter_id="E">0.000000</value>
<value letter_id="F">0.000000</value>
<value letter_id="G">0.000000</value>
<value letter_id="H">0.000000</value>
<value letter_id="I">0.000000</value>
<value letter_id="K">0.000000</value>
<value letter_id="L">0.000000</value>
<value letter_id="M">0.000000</value>
<value letter_id="N">1.000000</value>
<value letter_id="P">0.000000</value>
<value letter_id="Q">0.000000</value>
<value letter_id="R">0.000000</value>
<value letter_id="S">0.000000</value>
<value letter_id="T">0.000000</value>
<value letter_id="V">0.000000</value>
<value letter_id="W">0.000000</value>
<value letter_id="Y">0.000000</value>
</alphabet_array>
</alphabet_matrix>
</probabilities>
<regular_expression>
HCWGPGPTQCVN
</regular_expression>
<contributing_sites>
<contributing_site sequence_id="sequence_122" position="1" strand="none" pvalue="2.22e-17" >
<left_flank>G</left_flank>
<site>
<letter_ref letter_id="H"/>
<letter_ref letter_id="C"/>
<letter_ref letter_id="W"/>
<letter_ref letter_id="G"/>
<letter_ref letter_id="P"/>
<letter_ref letter_id="G"/>
<letter_ref letter_id="P"/>
<letter_ref letter_id="T"/>
<letter_ref letter_id="Q"/>
<letter_ref letter_id="C"/>
<letter_ref letter_id="V"/>
<letter_ref letter_id="N"/>
</site>
<right_flank>CS</right_flank>
</contributing_site>
<contributing_site sequence_id="sequence_29" position="3" strand="none" pvalue="2.22e-17" >
<left_flank>ARG</left_flank>
<site>
<letter_ref letter_id="H"/>
<letter_ref letter_id="C"/>
<letter_ref letter_id="W"/>
<letter_ref letter_id="G"/>
<letter_ref letter_id="P"/>
<letter_ref letter_id="G"/>
<letter_ref letter_id="P"/>
<letter_ref letter_id="T"/>
<letter_ref letter_id="Q"/>
<letter_ref letter_id="C"/>
<letter_ref letter_id="V"/>
<letter_ref letter_id="N"/>
</site>
<right_flank></right_flank>
</contributing_site>
</contributing_sites>
</motif>
<motif id="motif_18" name="EPEPVKEEK" alt="MEME-18" width="9" sites="4" ic="38.9" re="35.5" llr="98" p_value="2.1e-018" e_value="6.7e-006" bayes_threshold="9.51175" elapsed_time="164.070440">
<scores>
<alphabet_matrix>
<alphabet_array>
<value letter_id="A">-456</value>
<value letter_id="C">-557</value>
<value letter_id="D">-172</value>
<value letter_id="E">389</value>
<value letter_id="F">-521</value>
<value letter_id="G">-541</value>
<value letter_id="H">-370</value>
<value letter_id="I">-462</value>
<value letter_id="K">-514</value>
<value letter_id="L">-623</value>
<value letter_id="M">-562</value>
<value letter_id="N">-333</value>
<value letter_id="P">-670</value>
<value letter_id="Q">-318</value>
<value letter_id="R">-499</value>
<value letter_id="S">-557</value>
<value letter_id="T">-480</value>
<value letter_id="V">-495</value>
<value letter_id="W">-691</value>
<value letter_id="Y">-546</value>
</alphabet_array>
<alphabet_array>
<value letter_id="A">-140</value>
<value letter_id="C">-306</value>
<value letter_id="D">-258</value>
<value letter_id="E">-279</value>
<value letter_id="F">-280</value>
<value letter_id="G">-336</value>
<value letter_id="H">-197</value>
<value letter_id="I">-276</value>
<value letter_id="K">-261</value>
<value letter_id="L">-339</value>
<value letter_id="M">-332</value>
<value letter_id="N">-224</value>
<value letter_id="P">338</value>
<value letter_id="Q">-208</value>
<value letter_id="R">-247</value>
<value letter_id="S">-246</value>
<value letter_id="T">-202</value>
<value letter_id="V">-252</value>
<value letter_id="W">-522</value>
<value letter_id="Y">-356</value>
</alphabet_array>
<alphabet_array>
<value letter_id="A">-456</value>
<value letter_id="C">-557</value>
<value letter_id="D">-172</value>
<value letter_id="E">389</value>
<value letter_id="F">-521</value>
<value letter_id="G">-541</value>
<value letter_id="H">-370</value>
<value letter_id="I">-462</value>
<value letter_id="K">-514</value>
<value letter_id="L">-623</value>
<value letter_id="M">-562</value>
<value letter_id="N">-333</value>
<value letter_id="P">-670</value>
<value letter_id="Q">-318</value>
<value letter_id="R">-499</value>
<value letter_id="S">-557</value>
<value letter_id="T">-480</value>
<value letter_id="V">-495</value>
<value letter_id="W">-691</value>
<value letter_id="Y">-546</value>
</alphabet_array>
<alphabet_array>
<value letter_id="A">-140</value>
<value letter_id="C">-306</value>
<value letter_id="D">-258</value>
<value letter_id="E">-279</value>
<value letter_id="F">-280</value>
<value letter_id="G">-336</value>
<value letter_id="H">-197</value>
<value letter_id="I">-276</value>
<value letter_id="K">-261</value>
<value letter_id="L">-339</value>
<value letter_id="M">-332</value>
<value letter_id="N">-224</value>
<value letter_id="P">338</value>
<value letter_id="Q">-208</value>
<value letter_id="R">-247</value>
<value letter_id="S">-246</value>
<value letter_id="T">-202</value>
<value letter_id="V">-252</value>
<value letter_id="W">-522</value>
<value letter_id="Y">-356</value>
</alphabet_array>
<alphabet_array>
<value letter_id="A">-99</value>
<value letter_id="C">-170</value>
<value letter_id="D">-329</value>
<value letter_id="E">-339</value>
<value letter_id="F">-183</value>
<value letter_id="G">-402</value>
<value letter_id="H">-228</value>
<value letter_id="I">84</value>
<value letter_id="K">-343</value>
<value letter_id="L">-192</value>
<value letter_id="M">-186</value>
<value letter_id="N">-275</value>
<value letter_id="P">-406</value>
<value letter_id="Q">-310</value>
<value letter_id="R">-283</value>
<value letter_id="S">-346</value>
<value letter_id="T">-131</value>
<value letter_id="V">397</value>
<value letter_id="W">-493</value>
<value letter_id="Y">-331</value>
</alphabet_array>
<alphabet_array>
<value letter_id="A">-326</value>
<value letter_id="C">-360</value>
<value letter_id="D">-411</value>
<value letter_id="E">-398</value>
<value letter_id="F">-439</value>
<value letter_id="G">-474</value>
<value letter_id="H">-268</value>
<value letter_id="I">-326</value>
<value letter_id="K">388</value>
<value letter_id="L">-476</value>
<value letter_id="M">-397</value>
<value letter_id="N">-253</value>
<value letter_id="P">-499</value>
<value letter_id="Q">-303</value>
<value letter_id="R">-8</value>
<value letter_id="S">-448</value>
<value letter_id="T">-329</value>
<value letter_id="V">-398</value>
<value letter_id="W">-526</value>
<value letter_id="Y">-421</value>
</alphabet_array>
<alphabet_array>
<value letter_id="A">-456</value>
<value letter_id="C">-557</value>
<value letter_id="D">-172</value>
<value letter_id="E">389</value>
<value letter_id="F">-521</value>
<value letter_id="G">-541</value>
<value letter_id="H">-370</value>
<value letter_id="I">-462</value>
<value letter_id="K">-514</value>
<value letter_id="L">-623</value>
<value letter_id="M">-562</value>
<value letter_id="N">-333</value>
<value letter_id="P">-670</value>
<value letter_id="Q">-318</value>
<value letter_id="R">-499</value>
<value letter_id="S">-557</value>
<value letter_id="T">-480</value>
<value letter_id="V">-495</value>
<value letter_id="W">-691</value>
<value letter_id="Y">-546</value>
</alphabet_array>
<alphabet_array>
<value letter_id="A">-456</value>
<value letter_id="C">-557</value>
<value letter_id="D">-172</value>
<value letter_id="E">389</value>
<value letter_id="F">-521</value>
<value letter_id="G">-541</value>
<value letter_id="H">-370</value>
<value letter_id="I">-462</value>
<value letter_id="K">-514</value>
<value letter_id="L">-623</value>
<value letter_id="M">-562</value>
<value letter_id="N">-333</value>
<value letter_id="P">-670</value>
<value letter_id="Q">-318</value>
<value letter_id="R">-499</value>
<value letter_id="S">-557</value>
<value letter_id="T">-480</value>
<value letter_id="V">-495</value>
<value letter_id="W">-691</value>
<value letter_id="Y">-546</value>
</alphabet_array>
<alphabet_array>
<value letter_id="A">-326</value>
<value letter_id="C">-360</value>
<value letter_id="D">-411</value>
<value letter_id="E">-398</value>
<value letter_id="F">-439</value>
<value letter_id="G">-474</value>
<value letter_id="H">-268</value>
<value letter_id="I">-326</value>
<value letter_id="K">388</value>
<value letter_id="L">-476</value>
<value letter_id="M">-397</value>
<value letter_id="N">-253</value>
<value letter_id="P">-499</value>
<value letter_id="Q">-303</value>
<value letter_id="R">-8</value>
<value letter_id="S">-448</value>
<value letter_id="T">-329</value>
<value letter_id="V">-398</value>
<value letter_id="W">-526</value>
<value letter_id="Y">-421</value>
</alphabet_array>
</alphabet_matrix>
</scores>
<probabilities>
<alphabet_matrix>
<alphabet_array>
<value letter_id="A">0.000000</value>
<value letter_id="C">0.000000</value>
<value letter_id="D">0.000000</value>
<value letter_id="E">1.000000</value>
<value letter_id="F">0.000000</value>
<value letter_id="G">0.000000</value>
<value letter_id="H">0.000000</value>
<value letter_id="I">0.000000</value>
<value letter_id="K">0.000000</value>
<value letter_id="L">0.000000</value>
<value letter_id="M">0.000000</value>
<value letter_id="N">0.000000</value>
<value letter_id="P">0.000000</value>
<value letter_id="Q">0.000000</value>
<value letter_id="R">0.000000</value>
<value letter_id="S">0.000000</value>
<value letter_id="T">0.000000</value>
<value letter_id="V">0.000000</value>
<value letter_id="W">0.000000</value>
<value letter_id="Y">0.000000</value>
</alphabet_array>
<alphabet_array>
<value letter_id="A">0.000000</value>
<value letter_id="C">0.000000</value>
<value letter_id="D">0.000000</value>
<value letter_id="E">0.000000</value>
<value letter_id="F">0.000000</value>
<value letter_id="G">0.000000</value>
<value letter_id="H">0.000000</value>
<value letter_id="I">0.000000</value>
<value letter_id="K">0.000000</value>
<value letter_id="L">0.000000</value>
<value letter_id="M">0.000000</value>
<value letter_id="N">0.000000</value>
<value letter_id="P">1.000000</value>
<value letter_id="Q">0.000000</value>
<value letter_id="R">0.000000</value>
<value letter_id="S">0.000000</value>
<value letter_id="T">0.000000</value>
<value letter_id="V">0.000000</value>
<value letter_id="W">0.000000</value>
<value letter_id="Y">0.000000</value>
</alphabet_array>
<alphabet_array>
<value letter_id="A">0.000000</value>
<value letter_id="C">0.000000</value>
<value letter_id="D">0.000000</value>
<value letter_id="E">1.000000</value>
<value letter_id="F">0.000000</value>
<value letter_id="G">0.000000</value>
<value letter_id="H">0.000000</value>
<value letter_id="I">0.000000</value>
<value letter_id="K">0.000000</value>
<value letter_id="L">0.000000</value>
<value letter_id="M">0.000000</value>
<value letter_id="N">0.000000</value>
<value letter_id="P">0.000000</value>
<value letter_id="Q">0.000000</value>
<value letter_id="R">0.000000</value>
<value letter_id="S">0.000000</value>
<value letter_id="T">0.000000</value>
<value letter_id="V">0.000000</value>
<value letter_id="W">0.000000</value>
<value letter_id="Y">0.000000</value>
</alphabet_array>
<alphabet_array>
<value letter_id="A">0.000000</value>
<value letter_id="C">0.000000</value>
<value letter_id="D">0.000000</value>
<value letter_id="E">0.000000</value>
<value letter_id="F">0.000000</value>
<value letter_id="G">0.000000</value>
<value letter_id="H">0.000000</value>
<value letter_id="I">0.000000</value>
<value letter_id="K">0.000000</value>
<value letter_id="L">0.000000</value>
<value letter_id="M">0.000000</value>
<value letter_id="N">0.000000</value>
<value letter_id="P">1.000000</value>
<value letter_id="Q">0.000000</value>
<value letter_id="R">0.000000</value>
<value letter_id="S">0.000000</value>
<value letter_id="T">0.000000</value>
<value letter_id="V">0.000000</value>
<value letter_id="W">0.000000</value>
<value letter_id="Y">0.000000</value>
</alphabet_array>
<alphabet_array>
<value letter_id="A">0.000000</value>
<value letter_id="C">0.000000</value>
<value letter_id="D">0.000000</value>
<value letter_id="E">0.000000</value>
<value letter_id="F">0.000000</value>
<value letter_id="G">0.000000</value>
<value letter_id="H">0.000000</value>
<value letter_id="I">0.000000</value>
<value letter_id="K">0.000000</value>
<value letter_id="L">0.000000</value>
<value letter_id="M">0.000000</value>
<value letter_id="N">0.000000</value>
<value letter_id="P">0.000000</value>
<value letter_id="Q">0.000000</value>
<value letter_id="R">0.000000</value>
<value letter_id="S">0.000000</value>
<value letter_id="T">0.000000</value>
<value letter_id="V">1.000000</value>
<value letter_id="W">0.000000</value>
<value letter_id="Y">0.000000</value>
</alphabet_array>
<alphabet_array>
<value letter_id="A">0.000000</value>
<value letter_id="C">0.000000</value>
<value letter_id="D">0.000000</value>
<value letter_id="E">0.000000</value>
<value letter_id="F">0.000000</value>
<value letter_id="G">0.000000</value>
<value letter_id="H">0.000000</value>
<value letter_id="I">0.000000</value>
<value letter_id="K">1.000000</value>
<value letter_id="L">0.000000</value>
<value letter_id="M">0.000000</value>
<value letter_id="N">0.000000</value>
<value letter_id="P">0.000000</value>
<value letter_id="Q">0.000000</value>
<value letter_id="R">0.000000</value>
<value letter_id="S">0.000000</value>
<value letter_id="T">0.000000</value>
<value letter_id="V">0.000000</value>
<value letter_id="W">0.000000</value>
<value letter_id="Y">0.000000</value>
</alphabet_array>
<alphabet_array>
<value letter_id="A">0.000000</value>
<value letter_id="C">0.000000</value>
<value letter_id="D">0.000000</value>
<value letter_id="E">1.000000</value>
<value letter_id="F">0.000000</value>
<value letter_id="G">0.000000</value>
<value letter_id="H">0.000000</value>
<value letter_id="I">0.000000</value>
<value letter_id="K">0.000000</value>
<value letter_id="L">0.000000</value>
<value letter_id="M">0.000000</value>
<value letter_id="N">0.000000</value>
<value letter_id="P">0.000000</value>
<value letter_id="Q">0.000000</value>
<value letter_id="R">0.000000</value>
<value letter_id="S">0.000000</value>
<value letter_id="T">0.000000</value>
<value letter_id="V">0.000000</value>
<value letter_id="W">0.000000</value>
<value letter_id="Y">0.000000</value>
</alphabet_array>
<alphabet_array>
<value letter_id="A">0.000000</value>
<value letter_id="C">0.000000</value>
<value letter_id="D">0.000000</value>
<value letter_id="E">1.000000</value>
<value letter_id="F">0.000000</value>
<value letter_id="G">0.000000</value>
<value letter_id="H">0.000000</value>
<value letter_id="I">0.000000</value>
<value letter_id="K">0.000000</value>
<value letter_id="L">0.000000</value>
<value letter_id="M">0.000000</value>
<value letter_id="N">0.000000</value>
<value letter_id="P">0.000000</value>
<value letter_id="Q">0.000000</value>
<value letter_id="R">0.000000</value>
<value letter_id="S">0.000000</value>
<value letter_id="T">0.000000</value>
<value letter_id="V">0.000000</value>
<value letter_id="W">0.000000</value>
<value letter_id="Y">0.000000</value>
</alphabet_array>
<alphabet_array>
<value letter_id="A">0.000000</value>
<value letter_id="C">0.000000</value>
<value letter_id="D">0.000000</value>
<value letter_id="E">0.000000</value>
<value letter_id="F">0.000000</value>
<value letter_id="G">0.000000</value>
<value letter_id="H">0.000000</value>
<value letter_id="I">0.000000</value>
<value letter_id="K">1.000000</value>
<value letter_id="L">0.000000</value>
<value letter_id="M">0.000000</value>
<value letter_id="N">0.000000</value>
<value letter_id="P">0.000000</value>
<value letter_id="Q">0.000000</value>
<value letter_id="R">0.000000</value>
<value letter_id="S">0.000000</value>
<value letter_id="T">0.000000</value>
<value letter_id="V">0.000000</value>
<value letter_id="W">0.000000</value>
<value letter_id="Y">0.000000</value>
</alphabet_array>
</alphabet_matrix>
</probabilities>
<regular_expression>
EPEPVKEEK
</regular_expression>
<contributing_sites>
<contributing_site sequence_id="sequence_84" position="0" strand="none" pvalue="2.12e-11" >
<left_flank></left_flank>
<site>
<letter_ref letter_id="E"/>
<letter_ref letter_id="P"/>
<letter_ref letter_id="E"/>
<letter_ref letter_id="P"/>
<letter_ref letter_id="V"/>
<letter_ref letter_id="K"/>
<letter_ref letter_id="E"/>
<letter_ref letter_id="E"/>
<letter_ref letter_id="K"/>
</site>
<right_flank>LSPEPI</right_flank>
</contributing_site>
<contributing_site sequence_id="sequence_83" position="2" strand="none" pvalue="2.12e-11" >
<left_flank>EP</left_flank>
<site>
<letter_ref letter_id="E"/>
<letter_ref letter_id="P"/>
<letter_ref letter_id="E"/>
<letter_ref letter_id="P"/>
<letter_ref letter_id="V"/>
<letter_ref letter_id="K"/>
<letter_ref letter_id="E"/>
<letter_ref letter_id="E"/>
<letter_ref letter_id="K"/>
</site>
<right_flank>LSPE</right_flank>
</contributing_site>
<contributing_site sequence_id="sequence_82" position="4" strand="none" pvalue="2.12e-11" >
<left_flank>EPEP</left_flank>
<site>
<letter_ref letter_id="E"/>
<letter_ref letter_id="P"/>
<letter_ref letter_id="E"/>
<letter_ref letter_id="P"/>
<letter_ref letter_id="V"/>
<letter_ref letter_id="K"/>
<letter_ref letter_id="E"/>
<letter_ref letter_id="E"/>
<letter_ref letter_id="K"/>
</site>
<right_flank>LS</right_flank>
</contributing_site>
<contributing_site sequence_id="sequence_81" position="6" strand="none" pvalue="2.12e-11" >
<left_flank>EPEPEP</left_flank>
<site>
<letter_ref letter_id="E"/>
<letter_ref letter_id="P"/>
<letter_ref letter_id="E"/>
<letter_ref letter_id="P"/>
<letter_ref letter_id="V"/>
<letter_ref letter_id="K"/>
<letter_ref letter_id="E"/>
<letter_ref letter_id="E"/>
<letter_ref letter_id="K"/>
</site>
<right_flank></right_flank>
</contributing_site>
</contributing_sites>
</motif>
<motif id="motif_19" name="RELDLHF" alt="MEME-19" width="7" sites="8" ic="25.0" re="24.6" llr="136" p_value="5.0e-033" e_value="5.2e-009" bayes_threshold="8.0276" elapsed_time="166.445735">
<scores>
<alphabet_matrix>
<alphabet_array>
<value letter_id="A">-344</value>
<value letter_id="C">-299</value>
<value letter_id="D">-411</value>
<value letter_id="E">-454</value>
<value letter_id="F">-396</value>
<value letter_id="G">-444</value>
<value letter_id="H">-138</value>
<value letter_id="I">-354</value>
<value letter_id="K">-144</value>
<value letter_id="L">-432</value>
<value letter_id="M">-408</value>
<value letter_id="N">-255</value>
<value letter_id="P">-439</value>
<value letter_id="Q">-211</value>
<value letter_id="R">440</value>
<value letter_id="S">-416</value>
<value letter_id="T">-350</value>
<value letter_id="V">-433</value>
<value letter_id="W">-437</value>
<value letter_id="Y">-391</value>
</alphabet_array>
<alphabet_array>
<value letter_id="A">-170</value>
<value letter_id="C">-372</value>
<value letter_id="D">-39</value>
<value letter_id="E">239</value>
<value letter_id="F">-378</value>
<value letter_id="G">175</value>
<value letter_id="H">-154</value>
<value letter_id="I">-348</value>
<value letter_id="K">-182</value>
<value letter_id="L">-422</value>
<value letter_id="M">-358</value>
<value letter_id="N">-64</value>
<value letter_id="P">127</value>
<value letter_id="Q">-97</value>
<value letter_id="R">-232</value>
<value letter_id="S">-238</value>
<value letter_id="T">-204</value>
<value letter_id="V">-297</value>
<value letter_id="W">-585</value>
<value letter_id="Y">-354</value>
</alphabet_array>
<alphabet_array>
<value letter_id="A">-279</value>
<value letter_id="C">-346</value>
<value letter_id="D">-455</value>
<value letter_id="E">-504</value>
<value letter_id="F">-226</value>
<value letter_id="G">193</value>
<value letter_id="H">-357</value>
<value letter_id="I">-188</value>
<value letter_id="K">-471</value>
<value letter_id="L">247</value>
<value letter_id="M">-230</value>
<value letter_id="N">-360</value>
<value letter_id="P">-535</value>
<value letter_id="Q">-404</value>
<value letter_id="R">-422</value>
<value letter_id="S">-398</value>
<value letter_id="T">-332</value>
<value letter_id="V">-240</value>
<value letter_id="W">-534</value>
<value letter_id="Y">-361</value>
</alphabet_array>
<alphabet_array>
<value letter_id="A">-332</value>
<value letter_id="C">-419</value>
<value letter_id="D">413</value>
<value letter_id="E">-159</value>
<value letter_id="F">-402</value>
<value letter_id="G">-386</value>
<value letter_id="H">-223</value>
<value letter_id="I">-422</value>
<value letter_id="K">-371</value>
<value letter_id="L">-518</value>
<value letter_id="M">-474</value>
<value letter_id="N">-65</value>
<value letter_id="P">89</value>
<value letter_id="Q">-299</value>
<value letter_id="R">-373</value>
<value letter_id="S">-358</value>
<value letter_id="T">-341</value>
<value letter_id="V">-408</value>
<value letter_id="W">-582</value>
<value letter_id="Y">-396</value>
</alphabet_array>
<alphabet_array>
<value letter_id="A">-304</value>
<value letter_id="C">-289</value>
<value letter_id="D">-535</value>
<value letter_id="E">-512</value>
<value letter_id="F">-108</value>
<value letter_id="G">-555</value>
<value letter_id="H">-371</value>
<value letter_id="I">22</value>
<value letter_id="K">-490</value>
<value letter_id="L">242</value>
<value letter_id="M">-91</value>
<value letter_id="N">-416</value>
<value letter_id="P">-555</value>
<value letter_id="Q">-386</value>
<value letter_id="R">-431</value>
<value letter_id="S">-495</value>
<value letter_id="T">-282</value>
<value letter_id="V">265</value>
<value letter_id="W">-477</value>
<value letter_id="Y">-318</value>
</alphabet_array>
<alphabet_array>
<value letter_id="A">-367</value>
<value letter_id="C">-361</value>
<value letter_id="D">-370</value>
<value letter_id="E">-427</value>
<value letter_id="F">-107</value>
<value letter_id="G">-477</value>
<value letter_id="H">526</value>
<value letter_id="I">-188</value>
<value letter_id="K">-372</value>
<value letter_id="L">154</value>
<value letter_id="M">-214</value>
<value letter_id="N">-199</value>
<value letter_id="P">-524</value>
<value letter_id="Q">-209</value>
<value letter_id="R">-279</value>
<value letter_id="S">-416</value>
<value letter_id="T">-333</value>
<value letter_id="V">-252</value>
<value letter_id="W">-391</value>
<value letter_id="Y">-104</value>
</alphabet_array>
<alphabet_array>
<value letter_id="A">-343</value>
<value letter_id="C">-268</value>
<value letter_id="D">-423</value>
<value letter_id="E">-460</value>
<value letter_id="F">512</value>
<value letter_id="G">-498</value>
<value letter_id="H">-300</value>
<value letter_id="I">-198</value>
<value letter_id="K">-464</value>
<value letter_id="L">-206</value>
<value letter_id="M">-247</value>
<value letter_id="N">-360</value>
<value letter_id="P">-488</value>
<value letter_id="Q">-425</value>
<value letter_id="R">-434</value>
<value letter_id="S">-396</value>
<value letter_id="T">-387</value>
<value letter_id="V">-246</value>
<value letter_id="W">-326</value>
<value letter_id="Y">-49</value>
</alphabet_array>
</alphabet_matrix>
</scores>
<probabilities>
<alphabet_matrix>
<alphabet_array>
<value letter_id="A">0.000000</value>
<value letter_id="C">0.000000</value>
<value letter_id="D">0.000000</value>
<value letter_id="E">0.000000</value>
<value letter_id="F">0.000000</value>
<value letter_id="G">0.000000</value>
<value letter_id="H">0.000000</value>
<value letter_id="I">0.000000</value>
<value letter_id="K">0.000000</value>
<value letter_id="L">0.000000</value>
<value letter_id="M">0.000000</value>
<value letter_id="N">0.000000</value>
<value letter_id="P">0.000000</value>
<value letter_id="Q">0.000000</value>
<value letter_id="R">1.000000</value>
<value letter_id="S">0.000000</value>
<value letter_id="T">0.000000</value>
<value letter_id="V">0.000000</value>
<value letter_id="W">0.000000</value>
<value letter_id="Y">0.000000</value>
</alphabet_array>
<alphabet_array>
<value letter_id="A">0.000000</value>
<value letter_id="C">0.000000</value>
<value letter_id="D">0.000000</value>
<value letter_id="E">0.375000</value>
<value letter_id="F">0.000000</value>
<value letter_id="G">0.375000</value>
<value letter_id="H">0.000000</value>
<value letter_id="I">0.000000</value>
<value letter_id="K">0.000000</value>
<value letter_id="L">0.000000</value>
<value letter_id="M">0.000000</value>
<value letter_id="N">0.000000</value>
<value letter_id="P">0.250000</value>
<value letter_id="Q">0.000000</value>
<value letter_id="R">0.000000</value>
<value letter_id="S">0.000000</value>
<value letter_id="T">0.000000</value>
<value letter_id="V">0.000000</value>
<value letter_id="W">0.000000</value>
<value letter_id="Y">0.000000</value>
</alphabet_array>
<alphabet_array>
<value letter_id="A">0.000000</value>
<value letter_id="C">0.000000</value>
<value letter_id="D">0.000000</value>
<value letter_id="E">0.000000</value>
<value letter_id="F">0.000000</value>
<value letter_id="G">0.375000</value>
<value letter_id="H">0.000000</value>
<value letter_id="I">0.000000</value>
<value letter_id="K">0.000000</value>
<value letter_id="L">0.625000</value>
<value letter_id="M">0.000000</value>
<value letter_id="N">0.000000</value>
<value letter_id="P">0.000000</value>
<value letter_id="Q">0.000000</value>
<value letter_id="R">0.000000</value>
<value letter_id="S">0.000000</value>
<value letter_id="T">0.000000</value>
<value letter_id="V">0.000000</value>
<value letter_id="W">0.000000</value>
<value letter_id="Y">0.000000</value>
</alphabet_array>
<alphabet_array>
<value letter_id="A">0.000000</value>
<value letter_id="C">0.000000</value>
<value letter_id="D">0.750000</value>
<value letter_id="E">0.000000</value>
<value letter_id="F">0.000000</value>
<value letter_id="G">0.000000</value>
<value letter_id="H">0.000000</value>
<value letter_id="I">0.000000</value>
<value letter_id="K">0.000000</value>
<value letter_id="L">0.000000</value>
<value letter_id="M">0.000000</value>
<value letter_id="N">0.000000</value>
<value letter_id="P">0.250000</value>
<value letter_id="Q">0.000000</value>
<value letter_id="R">0.000000</value>
<value letter_id="S">0.000000</value>
<value letter_id="T">0.000000</value>
<value letter_id="V">0.000000</value>
<value letter_id="W">0.000000</value>
<value letter_id="Y">0.000000</value>
</alphabet_array>
<alphabet_array>
<value letter_id="A">0.000000</value>
<value letter_id="C">0.000000</value>
<value letter_id="D">0.000000</value>
<value letter_id="E">0.000000</value>
<value letter_id="F">0.000000</value>
<value letter_id="G">0.000000</value>
<value letter_id="H">0.000000</value>
<value letter_id="I">0.000000</value>
<value letter_id="K">0.000000</value>
<value letter_id="L">0.625000</value>
<value letter_id="M">0.000000</value>
<value letter_id="N">0.000000</value>
<value letter_id="P">0.000000</value>
<value letter_id="Q">0.000000</value>
<value letter_id="R">0.000000</value>
<value letter_id="S">0.000000</value>
<value letter_id="T">0.000000</value>
<value letter_id="V">0.375000</value>
<value letter_id="W">0.000000</value>
<value letter_id="Y">0.000000</value>
</alphabet_array>
<alphabet_array>
<value letter_id="A">0.000000</value>
<value letter_id="C">0.000000</value>
<value letter_id="D">0.000000</value>
<value letter_id="E">0.000000</value>
<value letter_id="F">0.000000</value>
<value letter_id="G">0.000000</value>
<value letter_id="H">0.625000</value>
<value letter_id="I">0.000000</value>
<value letter_id="K">0.000000</value>
<value letter_id="L">0.375000</value>
<value letter_id="M">0.000000</value>
<value letter_id="N">0.000000</value>
<value letter_id="P">0.000000</value>
<value letter_id="Q">0.000000</value>
<value letter_id="R">0.000000</value>
<value letter_id="S">0.000000</value>
<value letter_id="T">0.000000</value>
<value letter_id="V">0.000000</value>
<value letter_id="W">0.000000</value>
<value letter_id="Y">0.000000</value>
</alphabet_array>
<alphabet_array>
<value letter_id="A">0.000000</value>
<value letter_id="C">0.000000</value>
<value letter_id="D">0.000000</value>
<value letter_id="E">0.000000</value>
<value letter_id="F">1.000000</value>
<value letter_id="G">0.000000</value>
<value letter_id="H">0.000000</value>
<value letter_id="I">0.000000</value>
<value letter_id="K">0.000000</value>
<value letter_id="L">0.000000</value>
<value letter_id="M">0.000000</value>
<value letter_id="N">0.000000</value>
<value letter_id="P">0.000000</value>
<value letter_id="Q">0.000000</value>
<value letter_id="R">0.000000</value>
<value letter_id="S">0.000000</value>
<value letter_id="T">0.000000</value>
<value letter_id="V">0.000000</value>
<value letter_id="W">0.000000</value>
<value letter_id="Y">0.000000</value>
</alphabet_array>
</alphabet_matrix>
</probabilities>
<regular_expression>
R[EGP][LG][DP][LV][HL]F
</regular_expression>
<contributing_sites>
<contributing_site sequence_id="sequence_373" position="2" strand="none" pvalue="9.75e-10" >
<left_flank>TH</left_flank>
<site>
<letter_ref letter_id="R"/>
<letter_ref letter_id="E"/>
<letter_ref letter_id="G"/>
<letter_ref letter_id="D"/>
<letter_ref letter_id="V"/>
<letter_ref letter_id="H"/>
<letter_ref letter_id="F"/>
</site>
<right_flank>DYDETW</right_flank>
</contributing_site>
<contributing_site sequence_id="sequence_331" position="0" strand="none" pvalue="9.75e-10" >
<left_flank></left_flank>
<site>
<letter_ref letter_id="R"/>
<letter_ref letter_id="E"/>
<letter_ref letter_id="G"/>
<letter_ref letter_id="D"/>
<letter_ref letter_id="V"/>
<letter_ref letter_id="H"/>
<letter_ref letter_id="F"/>
</site>
<right_flank>DYDETWTI</right_flank>
</contributing_site>
<contributing_site sequence_id="sequence_160" position="8" strand="none" pvalue="9.75e-10" >
<left_flank>HAFFPKTH</left_flank>
<site>
<letter_ref letter_id="R"/>
<letter_ref letter_id="E"/>
<letter_ref letter_id="G"/>
<letter_ref letter_id="D"/>
<letter_ref letter_id="V"/>
<letter_ref letter_id="H"/>
<letter_ref letter_id="F"/>
</site>
<right_flank></right_flank>
</contributing_site>
<contributing_site sequence_id="sequence_415" position="6" strand="none" pvalue="3.67e-08" >
<left_flank>YAAQNR</left_flank>
<site>
<letter_ref letter_id="R"/>
<letter_ref letter_id="G"/>
<letter_ref letter_id="L"/>
<letter_ref letter_id="D"/>
<letter_ref letter_id="L"/>
<letter_ref letter_id="L"/>
<letter_ref letter_id="F"/>
</site>
<right_flank>WE</right_flank>
</contributing_site>
<contributing_site sequence_id="sequence_334" position="0" strand="none" pvalue="3.67e-08" >
<left_flank></left_flank>
<site>
<letter_ref letter_id="R"/>
<letter_ref letter_id="G"/>
<letter_ref letter_id="L"/>
<letter_ref letter_id="D"/>
<letter_ref letter_id="L"/>
<letter_ref letter_id="L"/>
<letter_ref letter_id="F"/>
</site>
<right_flank>WEQGGLCK</right_flank>
</contributing_site>
<contributing_site sequence_id="sequence_328" position="7" strand="none" pvalue="3.67e-08" >
<left_flank>QYAAQNR</left_flank>
<site>
<letter_ref letter_id="R"/>
<letter_ref letter_id="G"/>
<letter_ref letter_id="L"/>
<letter_ref letter_id="D"/>
<letter_ref letter_id="L"/>
<letter_ref letter_id="L"/>
<letter_ref letter_id="F"/>
</site>
<right_flank>W</right_flank>
</contributing_site>
<contributing_site sequence_id="sequence_139" position="1" strand="none" pvalue="3.67e-08" >
<left_flank>G</left_flank>
<site>
<letter_ref letter_id="R"/>
<letter_ref letter_id="P"/>
<letter_ref letter_id="L"/>
<letter_ref letter_id="P"/>
<letter_ref letter_id="L"/>
<letter_ref letter_id="H"/>
<letter_ref letter_id="F"/>
</site>
<right_flank>LRRASKI</right_flank>
</contributing_site>
<contributing_site sequence_id="sequence_22" position="7" strand="none" pvalue="3.67e-08" >
<left_flank>ALNFGLG</left_flank>
<site>
<letter_ref letter_id="R"/>
<letter_ref letter_id="P"/>
<letter_ref letter_id="L"/>
<letter_ref letter_id="P"/>
<letter_ref letter_id="L"/>
<letter_ref letter_id="H"/>
<letter_ref letter_id="F"/>
</site>
<right_flank>L</right_flank>
</contributing_site>
</contributing_sites>
</motif>
<motif id="motif_20" name="CYHPDGGPVPI" alt="MEME-20" width="11" sites="4" ic="40.5" re="40.2" llr="112" p_value="5.6e-017" e_value="4.7e-005" bayes_threshold="9.01681" elapsed_time="168.729348">
<scores>
<alphabet_matrix>
<alphabet_array>
<value letter_id="A">-121</value>
<value letter_id="C">449</value>
<value letter_id="D">-118</value>
<value letter_id="E">231</value>
<value letter_id="F">-233</value>
<value letter_id="G">-273</value>
<value letter_id="H">-135</value>
<value letter_id="I">-187</value>
<value letter_id="K">-165</value>
<value letter_id="L">-305</value>
<value letter_id="M">-253</value>
<value letter_id="N">-88</value>
<value letter_id="P">-360</value>
<value letter_id="Q">-124</value>
<value letter_id="R">-175</value>
<value letter_id="S">-209</value>
<value letter_id="T">-153</value>
<value letter_id="V">-175</value>
<value letter_id="W">-470</value>
<value letter_id="Y">-252</value>
</alphabet_array>
<alphabet_array>
<value letter_id="A">-192</value>
<value letter_id="C">-198</value>
<value letter_id="D">-329</value>
<value letter_id="E">-331</value>
<value letter_id="F">101</value>
<value letter_id="G">-383</value>
<value letter_id="H">-36</value>
<value letter_id="I">321</value>
<value letter_id="K">-297</value>
<value letter_id="L">-102</value>
<value letter_id="M">-97</value>
<value letter_id="N">-203</value>
<value letter_id="P">-417</value>
<value letter_id="Q">-234</value>
<value letter_id="R">-253</value>
<value letter_id="S">-301</value>
<value letter_id="T">-176</value>
<value letter_id="V">7</value>
<value letter_id="W">-212</value>
<value letter_id="Y">363</value>
</alphabet_array>
<alphabet_array>
<value letter_id="A">-291</value>
<value letter_id="C">-268</value>
<value letter_id="D">-295</value>
<value letter_id="E">-343</value>
<value letter_id="F">386</value>
<value letter_id="G">-405</value>
<value letter_id="H">470</value>
<value letter_id="I">-197</value>
<value letter_id="K">-319</value>
<value letter_id="L">-237</value>
<value letter_id="M">-226</value>
<value letter_id="N">-129</value>
<value letter_id="P">-438</value>
<value letter_id="Q">-158</value>
<value letter_id="R">-227</value>
<value letter_id="S">-322</value>
<value letter_id="T">-259</value>
<value letter_id="V">-218</value>
<value letter_id="W">-171</value>
<value letter_id="Y">165</value>
</alphabet_array>
<alphabet_array>
<value letter_id="A">188</value>
<value letter_id="C">-202</value>
<value letter_id="D">-229</value>
<value letter_id="E">-236</value>
<value letter_id="F">-250</value>
<value letter_id="G">-251</value>
<value letter_id="H">-174</value>
<value letter_id="I">-232</value>
<value letter_id="K">-233</value>
<value letter_id="L">-311</value>
<value letter_id="M">-282</value>
<value letter_id="N">-173</value>
<value letter_id="P">281</value>
<value letter_id="Q">-178</value>
<value letter_id="R">-219</value>
<value letter_id="S">-167</value>
<value letter_id="T">-137</value>
<value letter_id="V">-185</value>
<value letter_id="W">-494</value>
<value letter_id="Y">-322</value>
</alphabet_array>
<alphabet_array>
<value letter_id="A">-298</value>
<value letter_id="C">-366</value>
<value letter_id="D">433</value>
<value letter_id="E">-95</value>
<value letter_id="F">-334</value>
<value letter_id="G">-384</value>
<value letter_id="H">-177</value>
<value letter_id="I">-337</value>
<value letter_id="K">-367</value>
<value letter_id="L">-449</value>
<value letter_id="M">-397</value>
<value letter_id="N">-1</value>
<value letter_id="P">-507</value>
<value letter_id="Q">-290</value>
<value letter_id="R">-337</value>
<value letter_id="S">-348</value>
<value letter_id="T">-324</value>
<value letter_id="V">-334</value>
<value letter_id="W">-514</value>
<value letter_id="Y">-337</value>
</alphabet_array>
<alphabet_array>
<value letter_id="A">-179</value>
<value letter_id="C">-328</value>
<value letter_id="D">-224</value>
<value letter_id="E">-330</value>
<value letter_id="F">-359</value>
<value letter_id="G">336</value>
<value letter_id="H">-239</value>
<value letter_id="I">-375</value>
<value letter_id="K">-314</value>
<value letter_id="L">-494</value>
<value letter_id="M">-395</value>
<value letter_id="N">-147</value>
<value letter_id="P">-448</value>
<value letter_id="Q">-320</value>
<value letter_id="R">-274</value>
<value letter_id="S">-280</value>
<value letter_id="T">-306</value>
<value letter_id="V">-341</value>
<value letter_id="W">-488</value>
<value letter_id="Y">-364</value>
</alphabet_array>
<alphabet_array>
<value letter_id="A">-179</value>
<value letter_id="C">-328</value>
<value letter_id="D">-224</value>
<value letter_id="E">-330</value>
<value letter_id="F">-359</value>
<value letter_id="G">336</value>
<value letter_id="H">-239</value>
<value letter_id="I">-375</value>
<value letter_id="K">-314</value>
<value letter_id="L">-494</value>
<value letter_id="M">-395</value>
<value letter_id="N">-147</value>
<value letter_id="P">-448</value>
<value letter_id="Q">-320</value>
<value letter_id="R">-274</value>
<value letter_id="S">-280</value>
<value letter_id="T">-306</value>
<value letter_id="V">-341</value>
<value letter_id="W">-488</value>
<value letter_id="Y">-364</value>
</alphabet_array>
<alphabet_array>
<value letter_id="A">-125</value>
<value letter_id="C">-287</value>
<value letter_id="D">-172</value>
<value letter_id="E">-155</value>
<value letter_id="F">-255</value>
<value letter_id="G">-295</value>
<value letter_id="H">-98</value>
<value letter_id="I">-232</value>
<value letter_id="K">214</value>
<value letter_id="L">-300</value>
<value letter_id="M">-263</value>
<value letter_id="N">-102</value>
<value letter_id="P">261</value>
<value letter_id="Q">-85</value>
<value letter_id="R">-52</value>
<value letter_id="S">-207</value>
<value letter_id="T">-151</value>
<value letter_id="V">-213</value>
<value letter_id="W">-465</value>
<value letter_id="Y">-274</value>
</alphabet_array>
<alphabet_array>
<value letter_id="A">-103</value>
<value letter_id="C">404</value>
<value letter_id="D">-375</value>
<value letter_id="E">-374</value>
<value letter_id="F">-136</value>
<value letter_id="G">-339</value>
<value letter_id="H">-251</value>
<value letter_id="I">91</value>
<value letter_id="K">-354</value>
<value letter_id="L">-145</value>
<value letter_id="M">-134</value>
<value letter_id="N">-258</value>
<value letter_id="P">-420</value>
<value letter_id="Q">-300</value>
<value letter_id="R">-313</value>
<value letter_id="S">-272</value>
<value letter_id="T">-132</value>
<value letter_id="V">310</value>
<value letter_id="W">-451</value>
<value letter_id="Y">-253</value>
</alphabet_array>
<alphabet_array>
<value letter_id="A">-140</value>
<value letter_id="C">-306</value>
<value letter_id="D">-258</value>
<value letter_id="E">-279</value>
<value letter_id="F">-280</value>
<value letter_id="G">-336</value>
<value letter_id="H">-197</value>
<value letter_id="I">-276</value>
<value letter_id="K">-261</value>
<value letter_id="L">-339</value>
<value letter_id="M">-332</value>
<value letter_id="N">-224</value>
<value letter_id="P">338</value>
<value letter_id="Q">-208</value>
<value letter_id="R">-247</value>
<value letter_id="S">-246</value>
<value letter_id="T">-202</value>
<value letter_id="V">-252</value>
<value letter_id="W">-522</value>
<value letter_id="Y">-356</value>
</alphabet_array>
<alphabet_array>
<value letter_id="A">-72</value>
<value letter_id="C">-143</value>
<value letter_id="D">-238</value>
<value letter_id="E">-242</value>
<value letter_id="F">-99</value>
<value letter_id="G">-267</value>
<value letter_id="H">-147</value>
<value letter_id="I">321</value>
<value letter_id="K">-214</value>
<value letter_id="L">-122</value>
<value letter_id="M">-99</value>
<value letter_id="N">-122</value>
<value letter_id="P">-345</value>
<value letter_id="Q">-176</value>
<value letter_id="R">-198</value>
<value letter_id="S">171</value>
<value letter_id="T">-21</value>
<value letter_id="V">45</value>
<value letter_id="W">-378</value>
<value letter_id="Y">-175</value>
</alphabet_array>
</alphabet_matrix>
</scores>
<probabilities>
<alphabet_matrix>
<alphabet_array>
<value letter_id="A">0.000000</value>
<value letter_id="C">0.500000</value>
<value letter_id="D">0.000000</value>
<value letter_id="E">0.500000</value>
<value letter_id="F">0.000000</value>
<value letter_id="G">0.000000</value>
<value letter_id="H">0.000000</value>
<value letter_id="I">0.000000</value>
<value letter_id="K">0.000000</value>
<value letter_id="L">0.000000</value>
<value letter_id="M">0.000000</value>
<value letter_id="N">0.000000</value>
<value letter_id="P">0.000000</value>
<value letter_id="Q">0.000000</value>
<value letter_id="R">0.000000</value>
<value letter_id="S">0.000000</value>
<value letter_id="T">0.000000</value>
<value letter_id="V">0.000000</value>
<value letter_id="W">0.000000</value>
<value letter_id="Y">0.000000</value>
</alphabet_array>
<alphabet_array>
<value letter_id="A">0.000000</value>
<value letter_id="C">0.000000</value>
<value letter_id="D">0.000000</value>
<value letter_id="E">0.000000</value>
<value letter_id="F">0.000000</value>
<value letter_id="G">0.000000</value>
<value letter_id="H">0.000000</value>
<value letter_id="I">0.500000</value>
<value letter_id="K">0.000000</value>
<value letter_id="L">0.000000</value>
<value letter_id="M">0.000000</value>
<value letter_id="N">0.000000</value>
<value letter_id="P">0.000000</value>
<value letter_id="Q">0.000000</value>
<value letter_id="R">0.000000</value>
<value letter_id="S">0.000000</value>
<value letter_id="T">0.000000</value>
<value letter_id="V">0.000000</value>
<value letter_id="W">0.000000</value>
<value letter_id="Y">0.500000</value>
</alphabet_array>
<alphabet_array>
<value letter_id="A">0.000000</value>
<value letter_id="C">0.000000</value>
<value letter_id="D">0.000000</value>
<value letter_id="E">0.000000</value>
<value letter_id="F">0.500000</value>
<value letter_id="G">0.000000</value>
<value letter_id="H">0.500000</value>
<value letter_id="I">0.000000</value>
<value letter_id="K">0.000000</value>
<value letter_id="L">0.000000</value>
<value letter_id="M">0.000000</value>
<value letter_id="N">0.000000</value>
<value letter_id="P">0.000000</value>
<value letter_id="Q">0.000000</value>
<value letter_id="R">0.000000</value>
<value letter_id="S">0.000000</value>
<value letter_id="T">0.000000</value>
<value letter_id="V">0.000000</value>
<value letter_id="W">0.000000</value>
<value letter_id="Y">0.000000</value>
</alphabet_array>
<alphabet_array>
<value letter_id="A">0.500000</value>
<value letter_id="C">0.000000</value>
<value letter_id="D">0.000000</value>
<value letter_id="E">0.000000</value>
<value letter_id="F">0.000000</value>
<value letter_id="G">0.000000</value>
<value letter_id="H">0.000000</value>
<value letter_id="I">0.000000</value>
<value letter_id="K">0.000000</value>
<value letter_id="L">0.000000</value>
<value letter_id="M">0.000000</value>
<value letter_id="N">0.000000</value>
<value letter_id="P">0.500000</value>
<value letter_id="Q">0.000000</value>
<value letter_id="R">0.000000</value>
<value letter_id="S">0.000000</value>
<value letter_id="T">0.000000</value>
<value letter_id="V">0.000000</value>
<value letter_id="W">0.000000</value>
<value letter_id="Y">0.000000</value>
</alphabet_array>
<alphabet_array>
<value letter_id="A">0.000000</value>
<value letter_id="C">0.000000</value>
<value letter_id="D">1.000000</value>
<value letter_id="E">0.000000</value>
<value letter_id="F">0.000000</value>
<value letter_id="G">0.000000</value>
<value letter_id="H">0.000000</value>
<value letter_id="I">0.000000</value>
<value letter_id="K">0.000000</value>
<value letter_id="L">0.000000</value>
<value letter_id="M">0.000000</value>
<value letter_id="N">0.000000</value>
<value letter_id="P">0.000000</value>
<value letter_id="Q">0.000000</value>
<value letter_id="R">0.000000</value>
<value letter_id="S">0.000000</value>
<value letter_id="T">0.000000</value>
<value letter_id="V">0.000000</value>
<value letter_id="W">0.000000</value>
<value letter_id="Y">0.000000</value>
</alphabet_array>
<alphabet_array>
<value letter_id="A">0.000000</value>
<value letter_id="C">0.000000</value>
<value letter_id="D">0.000000</value>
<value letter_id="E">0.000000</value>
<value letter_id="F">0.000000</value>
<value letter_id="G">1.000000</value>
<value letter_id="H">0.000000</value>
<value letter_id="I">0.000000</value>
<value letter_id="K">0.000000</value>
<value letter_id="L">0.000000</value>
<value letter_id="M">0.000000</value>
<value letter_id="N">0.000000</value>
<value letter_id="P">0.000000</value>
<value letter_id="Q">0.000000</value>
<value letter_id="R">0.000000</value>
<value letter_id="S">0.000000</value>
<value letter_id="T">0.000000</value>
<value letter_id="V">0.000000</value>
<value letter_id="W">0.000000</value>
<value letter_id="Y">0.000000</value>
</alphabet_array>
<alphabet_array>
<value letter_id="A">0.000000</value>
<value letter_id="C">0.000000</value>
<value letter_id="D">0.000000</value>
<value letter_id="E">0.000000</value>
<value letter_id="F">0.000000</value>
<value letter_id="G">1.000000</value>
<value letter_id="H">0.000000</value>
<value letter_id="I">0.000000</value>
<value letter_id="K">0.000000</value>
<value letter_id="L">0.000000</value>
<value letter_id="M">0.000000</value>
<value letter_id="N">0.000000</value>
<value letter_id="P">0.000000</value>
<value letter_id="Q">0.000000</value>
<value letter_id="R">0.000000</value>
<value letter_id="S">0.000000</value>
<value letter_id="T">0.000000</value>
<value letter_id="V">0.000000</value>
<value letter_id="W">0.000000</value>
<value letter_id="Y">0.000000</value>
</alphabet_array>
<alphabet_array>
<value letter_id="A">0.000000</value>
<value letter_id="C">0.000000</value>
<value letter_id="D">0.000000</value>
<value letter_id="E">0.000000</value>
<value letter_id="F">0.000000</value>
<value letter_id="G">0.000000</value>
<value letter_id="H">0.000000</value>
<value letter_id="I">0.000000</value>
<value letter_id="K">0.500000</value>
<value letter_id="L">0.000000</value>
<value letter_id="M">0.000000</value>
<value letter_id="N">0.000000</value>
<value letter_id="P">0.500000</value>
<value letter_id="Q">0.000000</value>
<value letter_id="R">0.000000</value>
<value letter_id="S">0.000000</value>
<value letter_id="T">0.000000</value>
<value letter_id="V">0.000000</value>
<value letter_id="W">0.000000</value>
<value letter_id="Y">0.000000</value>
</alphabet_array>
<alphabet_array>
<value letter_id="A">0.000000</value>
<value letter_id="C">0.500000</value>
<value letter_id="D">0.000000</value>
<value letter_id="E">0.000000</value>
<value letter_id="F">0.000000</value>
<value letter_id="G">0.000000</value>
<value letter_id="H">0.000000</value>
<value letter_id="I">0.000000</value>
<value letter_id="K">0.000000</value>
<value letter_id="L">0.000000</value>
<value letter_id="M">0.000000</value>
<value letter_id="N">0.000000</value>
<value letter_id="P">0.000000</value>
<value letter_id="Q">0.000000</value>
<value letter_id="R">0.000000</value>
<value letter_id="S">0.000000</value>
<value letter_id="T">0.000000</value>
<value letter_id="V">0.500000</value>
<value letter_id="W">0.000000</value>
<value letter_id="Y">0.000000</value>
</alphabet_array>
<alphabet_array>
<value letter_id="A">0.000000</value>
<value letter_id="C">0.000000</value>
<value letter_id="D">0.000000</value>
<value letter_id="E">0.000000</value>
<value letter_id="F">0.000000</value>
<value letter_id="G">0.000000</value>
<value letter_id="H">0.000000</value>
<value letter_id="I">0.000000</value>
<value letter_id="K">0.000000</value>
<value letter_id="L">0.000000</value>
<value letter_id="M">0.000000</value>
<value letter_id="N">0.000000</value>
<value letter_id="P">1.000000</value>
<value letter_id="Q">0.000000</value>
<value letter_id="R">0.000000</value>
<value letter_id="S">0.000000</value>
<value letter_id="T">0.000000</value>
<value letter_id="V">0.000000</value>
<value letter_id="W">0.000000</value>
<value letter_id="Y">0.000000</value>
</alphabet_array>
<alphabet_array>
<value letter_id="A">0.000000</value>
<value letter_id="C">0.000000</value>
<value letter_id="D">0.000000</value>
<value letter_id="E">0.000000</value>
<value letter_id="F">0.000000</value>
<value letter_id="G">0.000000</value>
<value letter_id="H">0.000000</value>
<value letter_id="I">0.500000</value>
<value letter_id="K">0.000000</value>
<value letter_id="L">0.000000</value>
<value letter_id="M">0.000000</value>
<value letter_id="N">0.000000</value>
<value letter_id="P">0.000000</value>
<value letter_id="Q">0.000000</value>
<value letter_id="R">0.000000</value>
<value letter_id="S">0.500000</value>
<value letter_id="T">0.000000</value>
<value letter_id="V">0.000000</value>
<value letter_id="W">0.000000</value>
<value letter_id="Y">0.000000</value>
</alphabet_array>
</alphabet_matrix>
</probabilities>
<regular_expression>
[CE][IY][FH][AP]DGG[KP][CV]P[IS]
</regular_expression>
<contributing_sites>
<contributing_site sequence_id="sequence_49" position="2" strand="none" pvalue="1.14e-13" >
<left_flank>DA</left_flank>
<site>
<letter_ref letter_id="C"/>
<letter_ref letter_id="I"/>
<letter_ref letter_id="F"/>
<letter_ref letter_id="P"/>
<letter_ref letter_id="D"/>
<letter_ref letter_id="G"/>
<letter_ref letter_id="G"/>
<letter_ref letter_id="P"/>
<letter_ref letter_id="C"/>
<letter_ref letter_id="P"/>
<letter_ref letter_id="S"/>
</site>
<right_flank>GS</right_flank>
</contributing_site>
<contributing_site sequence_id="sequence_42" position="0" strand="none" pvalue="1.14e-13" >
<left_flank></left_flank>
<site>
<letter_ref letter_id="C"/>
<letter_ref letter_id="I"/>
<letter_ref letter_id="F"/>
<letter_ref letter_id="P"/>
<letter_ref letter_id="D"/>
<letter_ref letter_id="G"/>
<letter_ref letter_id="G"/>
<letter_ref letter_id="P"/>
<letter_ref letter_id="C"/>
<letter_ref letter_id="P"/>
<letter_ref letter_id="S"/>
</site>
<right_flank>GSWS</right_flank>
</contributing_site>
<contributing_site sequence_id="sequence_98" position="0" strand="none" pvalue="6.69e-13" >
<left_flank></left_flank>
<site>
<letter_ref letter_id="E"/>
<letter_ref letter_id="Y"/>
<letter_ref letter_id="H"/>
<letter_ref letter_id="A"/>
<letter_ref letter_id="D"/>
<letter_ref letter_id="G"/>
<letter_ref letter_id="G"/>
<letter_ref letter_id="K"/>
<letter_ref letter_id="V"/>
<letter_ref letter_id="P"/>
<letter_ref letter_id="I"/>
</site>
<right_flank>KWMA</right_flank>
</contributing_site>
<contributing_site sequence_id="sequence_94" position="2" strand="none" pvalue="6.69e-13" >
<left_flank>ET</left_flank>
<site>
<letter_ref letter_id="E"/>
<letter_ref letter_id="Y"/>
[truncated: 220,480 more chars]
