# Supplementary material for: Reactivity Graph Yields Interpretable IgM Repertoire Signatures as Potential Tumor Biomarkers
Source: Int J Mol Sci. 2023 Jan 30;24(3):2597. doi: 10.3390/ijms24032597 (PMC9917253; doi:10.3390/ijms24032597)
Supplement: Supplementary file 1 [file ijms-24-02597-s001.zip › SupplFileS2/meme_tomtom_out/tomtom.tsv]

Query_ID	Target_ID	Optimal_offset	p-value	E-value	q-value	Overlap	Query_consensus	Target_consensus	Orientation
GSGSGSGMA	PS00721	3	6.90234e-05	0.0675049	0.0671504	8	GSGSGSGMA	GLKGSGSGSGL	+
GSGSGSGMA	PS01135	9	0.000240125	0.234843	0.116805	9	GSGSGSGMA	KLLLLSSGLGGGTGSGSSPLLS	+
GSGSGSGMA	PS00227	2	0.000701501	0.686068	0.227488	5	GSGSGSGMA	SGGTGSG	+
HEPENQDATYSW	PS00266	21	6.19452e-05	0.0605824	0.0430651	12	HEPENQDATYSW	CLSLLLLLPLLLLLLLLLLLLLLLLLLLLLLSW	+
HEPENQDATYSW	PS00061	4	9.91347e-05	0.0969538	0.0430651	12	HEPENQDATYSW	LLLLLLLLLLLLLYSSSKLSLLLLLLLLS	+
HEPENQDATYSW	PS00678	1	0.000182602	0.178584	0.0430651	12	HEPENQDATYSW	LLLLLLDLLLLLWEL	+
HEPENQDATYSW	PS00985	12	0.000194091	0.189821	0.0430651	12	HEPENQDATYSW	CGLLLLLLLGLILLLLLLLLLCLWT	+
HEPENQDATYSW	PS00027	3	0.000256514	0.25087	0.0430651	12	HEPENQDATYSW	LLLLLLLLLLSLSLWVLALLLLLA	+
HEPENQDATYSW	PS00310	5	0.000315325	0.308387	0.0430651	10	HEPENQDATYSW	SCLLALLLLLLLLLY	+
HEPENQDATYSW	PS00378	10	0.000365214	0.35718	0.0430651	12	HEPENQDATYSW	LGFTFSYPLLLLLLSLLLLLLWTKLL	+
HEPENQDATYSW	PS01142	11	0.000377126	0.36883	0.0430651	12	HEPENQDATYSW	GTLWLGLLLLLLLLLLLLLLLLW	+
HEPENQDATYSW	PS00494	12	0.000457778	0.447707	0.0464666	12	HEPENQDATYSW	GLPLLLLWLLLLLLKLLLLLLYLLLA	+
LVCNGVLQG	PS01314	4	0.000242305	0.236975	0.222271	9	LVCNGVLQG	SLLLLLLLGLLLLGTWQLL	+
DDIEKWF	PS00846	2	0.000353036	0.345269	0.332175	7	DDIEKWF	CLLDLLLLLLLSLLLLSRQ	+
KIFYVYMKR	PS00985	10	0.000731771	0.715672	0.261116	9	KIFYVYMKR	CGLLLLLLLGLILLLLLLLLLCLWT	+
KIFYVYMKR	PS00105	3	0.00077446	0.757422	0.261116	9	KIFYVYMKR	SLSKLLLLLGLRLG	+
KIFYVYMKR	PS00176	10	0.00100004	0.97804	0.261116	9	KIFYVYMKR	ELLLLLLSTSKLLYLLLLL	+
MPTPEATGMTPE	PS00144	-3	0.000440918	0.431218	0.431218	9	MSTPESTGMTPA	LLSTGGTVS	+
MPTPEATGMTPE	PS00687	-3	0.000996644	0.974717	0.487359	8	MSTPESTGMTPA	LELSGLSP	+
NWCMQI	PS00332	6	0.000659957	0.645438	0.645438	6	NWCMQI	GGSGLRLSCLLV	+
IHHNTHLCF	PS00476	2	4.83707e-05	0.0473065	0.0473065	9	IHHNTHLCF	GELYHNYHHLFPLDY	+
EPEPVKEEK	PS01089	6	0.000735472	0.719292	0.719292	6	EPEPVKEEK	DLLELPLPEQLK	+
RELDLHF	PS00145	9	0.000544434	0.532457	0.374853	7	RGLDLHF	LLTHGLLLLLLLDLLFS	+
RELDLHF	PS01083	8	0.000768237	0.751336	0.374853	7	RGLDLHF	FLEELLLRRELLLNF	+
CYHPDGGPVPI	PS00456	16	0.00102049	0.998041	0.514814	10	EIFPDGGPVPS	SLLLLLLLLLLLLLLLLLSLLGGLLS	+
TPTLQHY	PS01322	0	0.000354817	0.347011	0.347011	7	TPTLQHY	GLTLLHEHL	+
ANKEILDEAYVM	PS00039	-4	0.000287079	0.280764	0.280732	8	ANKEILDEAYVM	LLDEADELL	+
ICTIDVY	PS00846	-1	0.000858748	0.839856	0.453576	6	ICTIDVY	CLLDLLLLLLLSLLLLSRQ	+
ICTIDVY	PS00865	1	0.000927558	0.907152	0.453576	7	ICTIDVY	PLCTLALTP	+
# Tomtom (Motif Comparison Tool): Version 5.5.0 compiled on Dec 19 2022 at 09:37:09
# The format of this file is described at https://meme-suite.org/meme/doc/tomtom-output-format.html.
# tomtom -verbosity 1 -oc meme_tomtom_out -min-overlap 5 -dist ed -evalue -thresh 1 -no-ssc meme_out/meme.xml db/motif_databases/PROTEIN/prosite2021_04.meme
