# Supplementary material for: Reactivity Graph Yields Interpretable IgM Repertoire Signatures as Potential Tumor Biomarkers
Source: Int J Mol Sci. 2023 Jan 30;24(3):2597. doi: 10.3390/ijms24032597 (PMC9917253; doi:10.3390/ijms24032597)
Supplement: Supplementary file 1 [file ijms-24-02597-s001.zip › SupplFileS2/meme_tomtom_out/tomtom.xml]

<?xml version='1.0' encoding='UTF-8' standalone='yes'?>
<tomtom version="5.5.0" release="Wed Sep 7 14:18:26 2022 -0700">
  <model>
    <command_line>tomtom -verbosity 1 -oc meme_tomtom_out -min-overlap 5 -dist ed -evalue -thresh 1 -no-ssc meme_out/meme.xml db/motif_databases/PROTEIN/prosite2021_04.meme</command_line>
    <distance_measure value="ed"/>
    <threshold type="evalue">1</threshold>
    <alphabet name="Protein" like="protein">
      <letter id="A" symbol="A" name="Alanine" colour="0000CC"/>
      <letter id="C" symbol="C" name="Cysteine" colour="0000CC"/>
      <letter id="D" symbol="D" name="Aspartic acid" colour="FF00FF"/>
      <letter id="E" symbol="E" name="Glutamic acid" colour="FF00FF"/>
      <letter id="F" symbol="F" name="Phenylalanine" colour="0000CC"/>
      <letter id="G" symbol="G" name="Glycine" colour="FFB300"/>
      <letter id="H" symbol="H" name="Histidine" colour="FFCCCC"/>
      <letter id="I" symbol="I" name="Isoleucine" colour="0000CC"/>
      <letter id="K" symbol="K" name="Lysine" colour="CC0000"/>
      <letter id="L" symbol="L" name="Leucine" colour="0000CC"/>
      <letter id="M" symbol="M" name="Methionine" colour="0000CC"/>
      <letter id="N" symbol="N" name="Asparagine" colour="008000"/>
      <letter id="P" symbol="P" name="Proline" colour="FFFF00"/>
      <letter id="Q" symbol="Q" name="Glutamine" colour="008000"/>
      <letter id="R" symbol="R" name="Arginine" colour="CC0000"/>
      <letter id="S" symbol="S" name="Serine" colour="008000"/>
      <letter id="T" symbol="T" name="Threonine" colour="008000"/>
      <letter id="V" symbol="V" name="Valine" colour="0000CC"/>
      <letter id="W" symbol="W" name="Tryptophan" colour="0000CC"/>
      <letter id="Y" symbol="Y" name="Tyrosine" colour="33E6CC"/>
      <letter id="X" symbol="X" aliases="*." equals="ACDEFGHIKLMNPQRSTVWY" name="Any amino acid"/>
      <letter id="B" symbol="B" equals="DN" name="Asparagine or Aspartic acid"/>
      <letter id="Z" symbol="Z" equals="EQ" name="Glutamine or Glutamic acid"/>
      <letter id="J" symbol="J" equals="IL" name="Leucine or Isoleucine"/>
    </alphabet>
    <strands>none</strands>
    <background from="--query--" A="0.0670997" C="0.0201006" D="0.0431001" E="0.0645997" F="0.0255005" G="0.0867993" H="0.0150007" I="0.0380002" K="0.0610998" L="0.107999" M="0.0299004" N="0.0275004" P="0.0813994" Q="0.0336003" R="0.0431001" S="0.0955991" T="0.0470001" V="0.0492" W="0.0344003" Y="0.0290004"/>
    <host>noble-meme.grid.gs.washington.edu</host>
    <when>Wed Dec 21 05:31:39 2022</when>
  </model>
  <query_dbs>
    <db source="meme_out/meme.xml" name="meme.xml" loaded="30" excluded="0" last_mod_date="Wed Dec 21 05:31:29 2022"/>
  </query_dbs>
  <target_dbs>
    <db source="db/motif_databases/PROTEIN/prosite2021_04.meme" name="prosite2021_04" loaded="978" excluded="0" last_mod_date="Thu Mar 17 18:04:59 2022"/>
  </target_dbs>
  <queries>
    <motif db="0" id="ANKEILDEAYVM" alt="MEME-28" length="12" nsites="2" evalue="7.2e-003">
      <pos A="0.955576" C="0.000957171" D="0.00205239" E="0.00307618" F="0.00121431" G="0.0041333" H="0.000714319" I="0.00180954" K="0.00290951" L="0.0051428" M="0.00142383" N="0.00130955" P="0.00387616" Q="0.00160002" R="0.00205239" S="0.00455234" T="0.0022381" V="0.00234286" W="0.00163811" Y="0.00138097"/>
      <pos A="0.00319522" C="0.000957171" D="0.00205239" E="0.00307618" F="0.00121431" G="0.0041333" H="0.000714319" I="0.00180954" K="0.00290951" L="0.0051428" M="0.00142383" N="0.95369" P="0.00387616" Q="0.00160002" R="0.00205239" S="0.00455234" T="0.0022381" V="0.00234286" W="0.00163811" Y="0.00138097"/>
      <pos A="0.00319522" C="0.000957171" D="0.00205239" E="0.00307618" F="0.00121431" G="0.0041333" H="0.000714319" I="0.00180954" K="0.95529" L="0.0051428" M="0.00142383" N="0.00130955" P="0.00387616" Q="0.00160002" R="0.00205239" S="0.00455234" T="0.0022381" V="0.00234286" W="0.00163811" Y="0.00138097"/>
      <pos A="0.00319522" C="0.000957171" D="0.00205239" E="0.955457" F="0.00121431" G="0.0041333" H="0.000714319" I="0.00180954" K="0.00290951" L="0.0051428" M="0.00142383" N="0.00130955" P="0.00387616" Q="0.00160002" R="0.00205239" S="0.00455234" T="0.0022381" V="0.00234286" W="0.00163811" Y="0.00138097"/>
      <pos A="0.00319522" C="0.000957171" D="0.00205239" E="0.00307618" F="0.00121431" G="0.0041333" H="0.000714319" I="0.95419" K="0.00290951" L="0.0051428" M="0.00142383" N="0.00130955" P="0.00387616" Q="0.00160002" R="0.00205239" S="0.00455234" T="0.0022381" V="0.00234286" W="0.00163811" Y="0.00138097"/>
      <pos A="0.00319522" C="0.000957171" D="0.00205239" E="0.00307618" F="0.00121431" G="0.0041333" H="0.000714319" I="0.00180954" K="0.00290951" L="0.957524" M="0.00142383" N="0.00130955" P="0.00387616" Q="0.00160002" R="0.00205239" S="0.00455234" T="0.0022381" V="0.00234286" W="0.00163811" Y="0.00138097"/>
      <pos A="0.00319522" C="0.000957171" D="0.954433" E="0.00307618" F="0.00121431" G="0.0041333" H="0.000714319" I="0.00180954" K="0.00290951" L="0.0051428" M="0.00142383" N="0.00130955" P="0.00387616" Q="0.00160002" R="0.00205239" S="0.00455234" T="0.0022381" V="0.00234286" W="0.00163811" Y="0.00138097"/>
      <pos A="0.00319522" C="0.000957171" D="0.00205239" E="0.955457" F="0.00121431" G="0.0041333" H="0.000714319" I="0.00180954" K="0.00290951" L="0.0051428" M="0.00142383" N="0.00130955" P="0.00387616" Q="0.00160002" R="0.00205239" S="0.00455234" T="0.0022381" V="0.00234286" W="0.00163811" Y="0.00138097"/>
      <pos A="0.955576" C="0.000957171" D="0.00205239" E="0.00307618" F="0.00121431" G="0.0041333" H="0.000714319" I="0.00180954" K="0.00290951" L="0.0051428" M="0.00142383" N="0.00130955" P="0.00387616" Q="0.00160002" R="0.00205239" S="0.00455234" T="0.0022381" V="0.00234286" W="0.00163811" Y="0.00138097"/>
      <pos A="0.00319522" C="0.000957171" D="0.00205239" E="0.00307618" F="0.00121431" G="0.0041333" H="0.000714319" I="0.00180954" K="0.00290951" L="0.0051428" M="0.00142383" N="0.00130955" P="0.00387616" Q="0.00160002" R="0.00205239" S="0.00455234" T="0.0022381" V="0.00234286" W="0.00163811" Y="0.953762"/>
      <pos A="0.00319522" C="0.000957171" D="0.00205239" E="0.00307618" F="0.00121431" G="0.0041333" H="0.000714319" I="0.00180954" K="0.00290951" L="0.0051428" M="0.00142383" N="0.00130955" P="0.00387616" Q="0.00160002" R="0.00205239" S="0.00455234" T="0.0022381" V="0.954724" W="0.00163811" Y="0.00138097"/>
      <pos A="0.00319522" C="0.000957171" D="0.00205239" E="0.00307618" F="0.00121431" G="0.0041333" H="0.000714319" I="0.00180954" K="0.00290951" L="0.0051428" M="0.953805" N="0.00130955" P="0.00387616" Q="0.00160002" R="0.00205239" S="0.00455234" T="0.0022381" V="0.00234286" W="0.00163811" Y="0.00138097"/>
    </motif>
    <motif db="0" id="CQGGLPK" alt="MEME-25" length="7" nsites="10" evalue="1.4e-003">
      <pos A="0.0996743" C="0.396239" D="0.000426734" E="0.198659" F="0.00025248" G="0.000859399" H="0.000148522" I="0.00037624" K="0.000604948" L="0.298099" M="0.000296044" N="0.000272282" P="0.000805934" Q="0.000332677" R="0.000426734" S="0.000946526" T="0.000465347" V="0.000487129" W="0.000340597" Y="0.000287133"/>
      <pos A="0.0996743" C="0.000199016" D="0.000426734" E="0.000639601" F="0.00025248" G="0.000859399" H="0.000148522" I="0.00037624" K="0.000604948" L="0.0010693" M="0.000296044" N="0.000272282" P="0.000805934" Q="0.891422" R="0.000426734" S="0.000946526" T="0.000465347" V="0.000487129" W="0.000340597" Y="0.000287133"/>
      <pos A="0.000664353" C="0.000199016" D="0.000426734" E="0.000639601" F="0.00025248" G="0.990958" H="0.000148522" I="0.00037624" K="0.000604948" L="0.0010693" M="0.000296044" N="0.000272282" P="0.000805934" Q="0.000332677" R="0.000426734" S="0.000946526" T="0.000465347" V="0.000487129" W="0.000340597" Y="0.000287133"/>
      <pos A="0.000664353" C="0.000199016" D="0.000426734" E="0.000639601" F="0.00025248" G="0.594919" H="0.000148522" I="0.297406" K="0.000604948" L="0.0010693" M="0.000296044" N="0.000272282" P="0.000805934" Q="0.0993426" R="0.000426734" S="0.000946526" T="0.000465347" V="0.000487129" W="0.000340597" Y="0.000287133"/>
      <pos A="0.000664353" C="0.0992089" D="0.000426734" E="0.000639601" F="0.0992624" G="0.000859399" H="0.000148522" I="0.00037624" K="0.000604948" L="0.496119" M="0.000296044" N="0.000272282" P="0.000805934" Q="0.000332677" R="0.000426734" S="0.297976" T="0.000465347" V="0.000487129" W="0.000340597" Y="0.000287133"/>
      <pos A="0.0996743" C="0.198219" D="0.000426734" E="0.000639601" F="0.00025248" G="0.000859399" H="0.000148522" I="0.00037624" K="0.000604948" L="0.0010693" M="0.000296044" N="0.000272282" P="0.693875" Q="0.000332677" R="0.000426734" S="0.000946526" T="0.000465347" V="0.000487129" W="0.000340597" Y="0.000287133"/>
      <pos A="0.000664353" C="0.000199016" D="0.000426734" E="0.000639601" F="0.00025248" G="0.000859399" H="0.000148522" I="0.00037624" K="0.792684" L="0.0010693" M="0.000296044" N="0.000272282" P="0.000805934" Q="0.000332677" R="0.198447" S="0.000946526" T="0.000465347" V="0.000487129" W="0.000340597" Y="0.000287133"/>
    </motif>
    <motif db="0" id="CYHPDGGPVPI" alt="MEME-20" length="11" nsites="4" evalue="4.7e-005">
      <pos A="0.00163658" C="0.488295" D="0.00105122" E="0.48938" F="0.000621963" G="0.00211706" H="0.000365871" I="0.000926835" K="0.00149024" L="0.00263412" M="0.000729278" N="0.000670743" P="0.00198535" Q="0.00081952" R="0.00105122" S="0.00233169" T="0.00114634" V="0.0012" W="0.000839032" Y="0.000707327"/>
      <pos A="0.00163658" C="0.000490258" D="0.00105122" E="0.0015756" F="0.000621963" G="0.00211706" H="0.000365871" I="0.488732" K="0.00149024" L="0.00263412" M="0.000729278" N="0.000670743" P="0.00198535" Q="0.00081952" R="0.00105122" S="0.00233169" T="0.00114634" V="0.0012" W="0.000839032" Y="0.488512"/>
      <pos A="0.00163658" C="0.000490258" D="0.00105122" E="0.0015756" F="0.488427" G="0.00211706" H="0.488171" I="0.000926835" K="0.00149024" L="0.00263412" M="0.000729278" N="0.000670743" P="0.00198535" Q="0.00081952" R="0.00105122" S="0.00233169" T="0.00114634" V="0.0012" W="0.000839032" Y="0.000707327"/>
      <pos A="0.489441" C="0.000490258" D="0.00105122" E="0.0015756" F="0.000621963" G="0.00211706" H="0.000365871" I="0.000926835" K="0.00149024" L="0.00263412" M="0.000729278" N="0.000670743" P="0.48979" Q="0.00081952" R="0.00105122" S="0.00233169" T="0.00114634" V="0.0012" W="0.000839032" Y="0.000707327"/>
      <pos A="0.00163658" C="0.000490258" D="0.976661" E="0.0015756" F="0.000621963" G="0.00211706" H="0.000365871" I="0.000926835" K="0.00149024" L="0.00263412" M="0.000729278" N="0.000670743" P="0.00198535" Q="0.00081952" R="0.00105122" S="0.00233169" T="0.00114634" V="0.0012" W="0.000839032" Y="0.000707327"/>
      <pos A="0.00163658" C="0.000490258" D="0.00105122" E="0.0015756" F="0.000621963" G="0.977727" H="0.000365871" I="0.000926835" K="0.00149024" L="0.00263412" M="0.000729278" N="0.000670743" P="0.00198535" Q="0.00081952" R="0.00105122" S="0.00233169" T="0.00114634" V="0.0012" W="0.000839032" Y="0.000707327"/>
      <pos A="0.00163658" C="0.000490258" D="0.00105122" E="0.0015756" F="0.000621963" G="0.977727" H="0.000365871" I="0.000926835" K="0.00149024" L="0.00263412" M="0.000729278" N="0.000670743" P="0.00198535" Q="0.00081952" R="0.00105122" S="0.00233169" T="0.00114634" V="0.0012" W="0.000839032" Y="0.000707327"/>
      <pos A="0.00163658" C="0.000490258" D="0.00105122" E="0.0015756" F="0.000621963" G="0.00211706" H="0.000365871" I="0.000926835" K="0.489295" L="0.00263412" M="0.000729278" N="0.000670743" P="0.48979" Q="0.00081952" R="0.00105122" S="0.00233169" T="0.00114634" V="0.0012" W="0.000839032" Y="0.000707327"/>
      <pos A="0.00163658" C="0.488295" D="0.00105122" E="0.0015756" F="0.000621963" G="0.00211706" H="0.000365871" I="0.000926835" K="0.00149024" L="0.00263412" M="0.000729278" N="0.000670743" P="0.00198535" Q="0.00081952" R="0.00105122" S="0.00233169" T="0.00114634" V="0.489005" W="0.000839032" Y="0.000707327"/>
      <pos A="0.00163658" C="0.000490258" D="0.00105122" E="0.0015756" F="0.000621963" G="0.00211706" H="0.000365871" I="0.000926835" K="0.00149024" L="0.00263412" M="0.000729278" N="0.000670743" P="0.977595" Q="0.00081952" R="0.00105122" S="0.00233169" T="0.00114634" V="0.0012" W="0.000839032" Y="0.000707327"/>
      <pos A="0.00163658" C="0.000490258" D="0.00105122" E="0.0015756" F="0.000621963" G="0.00211706" H="0.000365871" I="0.488732" K="0.00149024" L="0.00263412" M="0.000729278" N="0.000670743" P="0.00198535" Q="0.00081952" R="0.00105122" S="0.490137" T="0.00114634" V="0.0012" W="0.000839032" Y="0.000707327"/>
    </motif>
    <motif db="0" id="DDIEKWF" alt="MEME-5" length="7" nsites="20" evalue="3.2e-018">
      <pos A="0.000333829" C="0.000100003" D="0.497727" E="0.398331" F="0.000126868" G="0.000431837" H="7.46303e-05" I="0.000189056" K="0.000303979" L="0.000537308" M="0.000148758" N="0.0498881" P="0.000404972" Q="0.000167166" R="0.000214429" S="0.000475617" T="0.000233831" V="0.049996" W="0.000171146" Y="0.000144281"/>
      <pos A="0.000333829" C="0.000100003" D="0.845986" E="0.000321392" F="0.000126868" G="0.000431837" H="7.46303e-05" I="0.000189056" K="0.0500552" L="0.000537308" M="0.0499" N="0.000136818" P="0.000404972" Q="0.000167166" R="0.000214429" S="0.000475617" T="0.000233831" V="0.000244776" W="0.000171146" Y="0.0498955"/>
      <pos A="0.000333829" C="0.000100003" D="0.0499657" E="0.000321392" F="0.000126868" G="0.000431837" H="7.46303e-05" I="0.547453" K="0.000303979" L="0.199542" M="0.000148758" N="0.000136818" P="0.000404972" Q="0.000167166" R="0.0997169" S="0.000475617" T="0.000233831" V="0.0997473" W="0.000171146" Y="0.000144281"/>
      <pos A="0.0998363" C="0.000100003" D="0.000214429" E="0.398331" F="0.000126868" G="0.000431837" H="7.46303e-05" I="0.000189056" K="0.000303979" L="0.000537308" M="0.000148758" N="0.0996393" P="0.000404972" Q="0.0499184" R="0.199219" S="0.000475617" T="0.000233831" V="0.000244776" W="0.149425" Y="0.000144281"/>
      <pos A="0.000333829" C="0.000100003" D="0.000214429" E="0.000321392" F="0.000126868" G="0.000431837" H="7.46303e-05" I="0.0499403" K="0.298811" L="0.0502886" M="0.000148758" N="0.000136818" P="0.000404972" Q="0.298675" R="0.000214429" S="0.249232" T="0.0499851" V="0.000244776" W="0.000171146" Y="0.000144281"/>
      <pos A="0.0500851" C="0.000100003" D="0.000214429" E="0.000321392" F="0.000126868" G="0.000431837" H="0.0498259" I="0.000189056" K="0.149558" L="0.000537308" M="0.000148758" N="0.000136818" P="0.000404972" Q="0.000167166" R="0.000214429" S="0.0502269" T="0.000233831" V="0.000244776" W="0.547435" Y="0.149398"/>
      <pos A="0.000333829" C="0.000100003" D="0.0499657" E="0.000321392" F="0.547391" G="0.000431837" H="7.46303e-05" I="0.000189056" K="0.000303979" L="0.000537308" M="0.000148758" N="0.000136818" P="0.0999075" Q="0.000167166" R="0.000214429" S="0.000475617" T="0.298741" V="0.000244776" W="0.000171146" Y="0.000144281"/>
    </motif>
    <motif db="0" id="EPEPVKEEK" alt="MEME-18" length="9" nsites="4" evalue="6.7e-006">
      <pos A="0.00163658" C="0.000490258" D="0.00105122" E="0.977185" F="0.000621963" G="0.00211706" H="0.000365871" I="0.000926835" K="0.00149024" L="0.00263412" M="0.000729278" N="0.000670743" P="0.00198535" Q="0.00081952" R="0.00105122" S="0.00233169" T="0.00114634" V="0.0012" W="0.000839032" Y="0.000707327"/>
      <pos A="0.00163658" C="0.000490258" D="0.00105122" E="0.0015756" F="0.000621963" G="0.00211706" H="0.000365871" I="0.000926835" K="0.00149024" L="0.00263412" M="0.000729278" N="0.000670743" P="0.977595" Q="0.00081952" R="0.00105122" S="0.00233169" T="0.00114634" V="0.0012" W="0.000839032" Y="0.000707327"/>
      <pos A="0.00163658" C="0.000490258" D="0.00105122" E="0.977185" F="0.000621963" G="0.00211706" H="0.000365871" I="0.000926835" K="0.00149024" L="0.00263412" M="0.000729278" N="0.000670743" P="0.00198535" Q="0.00081952" R="0.00105122" S="0.00233169" T="0.00114634" V="0.0012" W="0.000839032" Y="0.000707327"/>
      <pos A="0.00163658" C="0.000490258" D="0.00105122" E="0.0015756" F="0.000621963" G="0.00211706" H="0.000365871" I="0.000926835" K="0.00149024" L="0.00263412" M="0.000729278" N="0.000670743" P="0.977595" Q="0.00081952" R="0.00105122" S="0.00233169" T="0.00114634" V="0.0012" W="0.000839032" Y="0.000707327"/>
      <pos A="0.00163658" C="0.000490258" D="0.00105122" E="0.0015756" F="0.000621963" G="0.00211706" H="0.000365871" I="0.000926835" K="0.00149024" L="0.00263412" M="0.000729278" N="0.000670743" P="0.00198535" Q="0.00081952" R="0.00105122" S="0.00233169" T="0.00114634" V="0.97681" W="0.000839032" Y="0.000707327"/>
      <pos A="0.00163658" C="0.000490258" D="0.00105122" E="0.0015756" F="0.000621963" G="0.00211706" H="0.000365871" I="0.000926835" K="0.9771" L="0.00263412" M="0.000729278" N="0.000670743" P="0.00198535" Q="0.00081952" R="0.00105122" S="0.00233169" T="0.00114634" V="0.0012" W="0.000839032" Y="0.000707327"/>
      <pos A="0.00163658" C="0.000490258" D="0.00105122" E="0.977185" F="0.000621963" G="0.00211706" H="0.000365871" I="0.000926835" K="0.00149024" L="0.00263412" M="0.000729278" N="0.000670743" P="0.00198535" Q="0.00081952" R="0.00105122" S="0.00233169" T="0.00114634" V="0.0012" W="0.000839032" Y="0.000707327"/>
      <pos A="0.00163658" C="0.000490258" D="0.00105122" E="0.977185" F="0.000621963" G="0.00211706" H="0.000365871" I="0.000926835" K="0.00149024" L="0.00263412" M="0.000729278" N="0.000670743" P="0.00198535" Q="0.00081952" R="0.00105122" S="0.00233169" T="0.00114634" V="0.0012" W="0.000839032" Y="0.000707327"/>
      <pos A="0.00163658" C="0.000490258" D="0.00105122" E="0.0015756" F="0.000621963" G="0.00211706" H="0.000365871" I="0.000926835" K="0.9771" L="0.00263412" M="0.000729278" N="0.000670743" P="0.00198535" Q="0.00081952" R="0.00105122" S="0.00233169" T="0.00114634" V="0.0012" W="0.000839032" Y="0.000707327"/>
    </motif>
    <motif db="0" id="GSGSGSGMA" alt="MEME-1" length="9" nsites="23" evalue="1.9e-091">
      <pos A="0.000290475" C="8.70156e-05" D="0.000186581" E="0.000279652" F="0.000110392" G="0.996047" H="6.49381e-05" I="0.000164503" K="0.000264501" L="0.000467527" M="0.000129439" N="0.00011905" P="0.000352378" Q="0.000145456" R="0.000186581" S="0.000413849" T="0.000203463" V="0.000212987" W="0.000148919" Y="0.000125543"/>
      <pos A="0.000290475" C="8.70156e-05" D="0.000186581" E="0.000279652" F="0.000110392" G="0.000375754" H="6.49381e-05" I="0.000164503" K="0.000264501" L="0.000467527" M="0.000129439" N="0.00011905" P="0.000352378" Q="0.000145456" R="0.000186581" S="0.996085" T="0.000203463" V="0.000212987" W="0.000148919" Y="0.000125543"/>
      <pos A="0.000290475" C="8.70156e-05" D="0.000186581" E="0.000279652" F="0.000110392" G="0.996047" H="6.49381e-05" I="0.000164503" K="0.000264501" L="0.000467527" M="0.000129439" N="0.00011905" P="0.000352378" Q="0.000145456" R="0.000186581" S="0.000413849" T="0.000203463" V="0.000212987" W="0.000148919" Y="0.000125543"/>
      <pos A="0.000290475" C="8.70156e-05" D="0.000186581" E="0.000279652" F="0.000110392" G="0.000375754" H="6.49381e-05" I="0.000164503" K="0.000264501" L="0.000467527" M="0.08671" N="0.00011905" P="0.000352378" Q="0.000145456" R="0.000186581" S="0.909504" T="0.000203463" V="0.000212987" W="0.000148919" Y="0.000125543"/>
      <pos A="0.000290475" C="8.70156e-05" D="0.000186581" E="0.000279652" F="0.000110392" G="0.909466" H="6.49381e-05" I="0.000164503" K="0.000264501" L="0.000467527" M="0.000129439" N="0.00011905" P="0.000352378" Q="0.000145456" R="0.000186581" S="0.000413849" T="0.000203463" V="0.000212987" W="0.000148919" Y="0.0867061"/>
      <pos A="0.000290475" C="8.70156e-05" D="0.000186581" E="0.000279652" F="0.000110392" G="0.000375754" H="6.49381e-05" I="0.000164503" K="0.000264501" L="0.000467527" M="0.0434192" N="0.0866996" P="0.000352378" Q="0.000145456" R="0.000186581" S="0.866214" T="0.000203463" V="0.000212987" W="0.000148919" Y="0.000125543"/>
      <pos A="0.000290475" C="8.70156e-05" D="0.0434764" E="0.000279652" F="0.000110392" G="0.866176" H="6.49381e-05" I="0.000164503" K="0.000264501" L="0.000467527" M="0.08671" N="0.00011905" P="0.000352378" Q="0.000145456" R="0.000186581" S="0.000413849" T="0.000203463" V="0.000212987" W="0.000148919" Y="0.000125543"/>
      <pos A="0.000290475" C="8.70156e-05" D="0.000186581" E="0.000279652" F="0.000110392" G="0.000375754" H="6.49381e-05" I="0.000164503" K="0.000264501" L="0.0437573" M="0.952511" N="0.00011905" P="0.000352378" Q="0.000145456" R="0.000186581" S="0.000413849" T="0.000203463" V="0.000212987" W="0.000148919" Y="0.000125543"/>
      <pos A="0.433191" C="8.70156e-05" D="0.130057" E="0.30331" F="0.000110392" G="0.000375754" H="6.49381e-05" I="0.000164503" K="0.000264501" L="0.000467527" M="0.000129439" N="0.00011905" P="0.000352378" Q="0.000145456" R="0.000186581" S="0.0869944" T="0.000203463" V="0.0435028" W="0.000148919" Y="0.000125543"/>
    </motif>
    <motif db="0" id="HCWGPGPTQCVN" alt="MEME-17" length="12" nsites="2" evalue="3.8e-006">
      <pos A="0.00319522" C="0.000957171" D="0.00205239" E="0.00307618" F="0.00121431" G="0.0041333" H="0.953095" I="0.00180954" K="0.00290951" L="0.0051428" M="0.00142383" N="0.00130955" P="0.00387616" Q="0.00160002" R="0.00205239" S="0.00455234" T="0.0022381" V="0.00234286" W="0.00163811" Y="0.00138097"/>
      <pos A="0.00319522" C="0.953338" D="0.00205239" E="0.00307618" F="0.00121431" G="0.0041333" H="0.000714319" I="0.00180954" K="0.00290951" L="0.0051428" M="0.00142383" N="0.00130955" P="0.00387616" Q="0.00160002" R="0.00205239" S="0.00455234" T="0.0022381" V="0.00234286" W="0.00163811" Y="0.00138097"/>
      <pos A="0.00319522" C="0.000957171" D="0.00205239" E="0.00307618" F="0.00121431" G="0.0041333" H="0.000714319" I="0.00180954" K="0.00290951" L="0.0051428" M="0.00142383" N="0.00130955" P="0.00387616" Q="0.00160002" R="0.00205239" S="0.00455234" T="0.0022381" V="0.00234286" W="0.954019" Y="0.00138097"/>
      <pos A="0.00319522" C="0.000957171" D="0.00205239" E="0.00307618" F="0.00121431" G="0.956514" H="0.000714319" I="0.00180954" K="0.00290951" L="0.0051428" M="0.00142383" N="0.00130955" P="0.00387616" Q="0.00160002" R="0.00205239" S="0.00455234" T="0.0022381" V="0.00234286" W="0.00163811" Y="0.00138097"/>
      <pos A="0.00319522" C="0.000957171" D="0.00205239" E="0.00307618" F="0.00121431" G="0.0041333" H="0.000714319" I="0.00180954" K="0.00290951" L="0.0051428" M="0.00142383" N="0.00130955" P="0.956257" Q="0.00160002" R="0.00205239" S="0.00455234" T="0.0022381" V="0.00234286" W="0.00163811" Y="0.00138097"/>
      <pos A="0.00319522" C="0.000957171" D="0.00205239" E="0.00307618" F="0.00121431" G="0.956514" H="0.000714319" I="0.00180954" K="0.00290951" L="0.0051428" M="0.00142383" N="0.00130955" P="0.00387616" Q="0.00160002" R="0.00205239" S="0.00455234" T="0.0022381" V="0.00234286" W="0.00163811" Y="0.00138097"/>
      <pos A="0.00319522" C="0.000957171" D="0.00205239" E="0.00307618" F="0.00121431" G="0.0041333" H="0.000714319" I="0.00180954" K="0.00290951" L="0.0051428" M="0.00142383" N="0.00130955" P="0.956257" Q="0.00160002" R="0.00205239" S="0.00455234" T="0.0022381" V="0.00234286" W="0.00163811" Y="0.00138097"/>
      <pos A="0.00319522" C="0.000957171" D="0.00205239" E="0.00307618" F="0.00121431" G="0.0041333" H="0.000714319" I="0.00180954" K="0.00290951" L="0.0051428" M="0.00142383" N="0.00130955" P="0.00387616" Q="0.00160002" R="0.00205239" S="0.00455234" T="0.954619" V="0.00234286" W="0.00163811" Y="0.00138097"/>
      <pos A="0.00319522" C="0.000957171" D="0.00205239" E="0.00307618" F="0.00121431" G="0.0041333" H="0.000714319" I="0.00180954" K="0.00290951" L="0.0051428" M="0.00142383" N="0.00130955" P="0.00387616" Q="0.953981" R="0.00205239" S="0.00455234" T="0.0022381" V="0.00234286" W="0.00163811" Y="0.00138097"/>
      <pos A="0.00319522" C="0.953338" D="0.00205239" E="0.00307618" F="0.00121431" G="0.0041333" H="0.000714319" I="0.00180954" K="0.00290951" L="0.0051428" M="0.00142383" N="0.00130955" P="0.00387616" Q="0.00160002" R="0.00205239" S="0.00455234" T="0.0022381" V="0.00234286" W="0.00163811" Y="0.00138097"/>
      <pos A="0.00319522" C="0.000957171" D="0.00205239" E="0.00307618" F="0.00121431" G="0.0041333" H="0.000714319" I="0.00180954" K="0.00290951" L="0.0051428" M="0.00142383" N="0.00130955" P="0.00387616" Q="0.00160002" R="0.00205239" S="0.00455234" T="0.0022381" V="0.954724" W="0.00163811" Y="0.00138097"/>
      <pos A="0.00319522" C="0.000957171" D="0.00205239" E="0.00307618" F="0.00121431" G="0.0041333" H="0.000714319" I="0.00180954" K="0.00290951" L="0.0051428" M="0.00142383" N="0.95369" P="0.00387616" Q="0.00160002" R="0.00205239" S="0.00455234" T="0.0022381" V="0.00234286" W="0.00163811" Y="0.00138097"/>
    </motif>
    <motif db="0" id="HEPENQDATYSW" alt="MEME-2" length="12" nsites="21" evalue="1.3e-041">
      <pos A="0.0951046" C="0.284455" D="0.0475976" E="0.00030616" F="0.0475142" G="0.095198" H="0.331824" I="0.000180096" K="0.000289572" L="0.000511843" M="0.000141708" N="0.000130334" P="0.000385779" Q="0.000159243" R="0.000204266" S="0.0952397" T="0.000222749" V="0.000233175" W="0.000163035" Y="0.000137443"/>
      <pos A="0.189891" C="9.52635e-05" D="0.000204266" E="0.284666" F="0.0949075" G="0.000411371" H="7.10934e-05" I="0.000180096" K="0.000289572" L="0.000511843" M="0.000141708" N="0.14231" P="0.000385779" Q="0.000159243" R="0.000204266" S="0.0952397" T="0.000222749" V="0.000233175" W="0.0949497" Y="0.0949241"/>
      <pos A="0.284678" C="9.52635e-05" D="0.0475976" E="0.00030616" F="0.000120855" G="0.000411371" H="7.10934e-05" I="0.000180096" K="0.000289572" L="0.190085" M="0.000141708" N="0.000130334" P="0.284746" Q="0.000159243" R="0.000204266" S="0.190026" T="0.000222749" V="0.000233175" W="0.000163035" Y="0.000137443"/>
      <pos A="0.0951046" C="9.52635e-05" D="0.000204266" E="0.284666" F="0.0475142" G="0.000411371" H="7.10934e-05" I="0.0475734" K="0.000289572" L="0.000511843" M="0.000141708" N="0.000130334" P="0.189959" Q="0.0949459" R="0.000204266" S="0.23742" T="0.000222749" V="0.000233175" W="0.000163035" Y="0.000137443"/>
      <pos A="0.189891" C="9.52635e-05" D="0.000204266" E="0.142486" F="0.000120855" G="0.000411371" H="7.10934e-05" I="0.0949667" K="0.0950762" L="0.000511843" M="0.000141708" N="0.28449" P="0.000385779" Q="0.0949459" R="0.000204266" S="0.000453076" T="0.0950094" V="0.000233175" W="0.000163035" Y="0.000137443"/>
      <pos A="0.0951046" C="9.52635e-05" D="0.0475976" E="0.00030616" F="0.0949075" G="0.000411371" H="0.0948577" I="0.0475734" K="0.000289572" L="0.000511843" M="0.000141708" N="0.000130334" P="0.237352" Q="0.284519" R="0.0949909" S="0.000453076" T="0.000222749" V="0.000233175" W="0.000163035" Y="0.000137443"/>
      <pos A="0.0477113" C="9.52635e-05" D="0.284564" E="0.00030616" F="0.000120855" G="0.000411371" H="7.10934e-05" I="0.000180096" K="0.000289572" L="0.0952985" M="0.000141708" N="0.189704" P="0.142566" Q="0.000159243" R="0.000204266" S="0.190026" T="0.000222749" V="0.000233175" W="0.000163035" Y="0.0475308"/>
      <pos A="0.237285" C="9.52635e-05" D="0.0475976" E="0.00030616" F="0.189694" G="0.000411371" H="7.10934e-05" I="0.000180096" K="0.000289572" L="0.0952985" M="0.000141708" N="0.094917" P="0.0951724" Q="0.0475526" R="0.000204266" S="0.000453076" T="0.189796" V="0.000233175" W="0.000163035" Y="0.000137443"/>
      <pos A="0.000318008" C="9.52635e-05" D="0.000204266" E="0.00030616" F="0.000120855" G="0.142591" H="7.10934e-05" I="0.000180096" K="0.000289572" L="0.142692" M="0.000141708" N="0.000130334" P="0.000385779" Q="0.237126" R="0.000204266" S="0.0952397" T="0.284583" V="0.0950198" W="0.000163035" Y="0.000137443"/>
      <pos A="0.000318008" C="9.52635e-05" D="0.000204266" E="0.00030616" F="0.0475142" G="0.000411371" H="0.0474644" I="0.000180096" K="0.000289572" L="0.000511843" M="0.000141708" N="0.000130334" P="0.000385779" Q="0.000159243" R="0.000204266" S="0.000453076" T="0.000222749" V="0.000233175" W="0.000163035" Y="0.900611"/>
      <pos A="0.000318008" C="9.52635e-05" D="0.000204266" E="0.00030616" F="0.000120855" G="0.000411371" H="7.10934e-05" I="0.0475734" K="0.000289572" L="0.284872" M="0.000141708" N="0.000130334" P="0.000385779" Q="0.000159243" R="0.000204266" S="0.332206" T="0.0950094" V="0.142413" W="0.000163035" Y="0.0949241"/>
      <pos A="0.000318008" C="9.52635e-05" D="0.000204266" E="0.00030616" F="0.000120855" G="0.000411371" H="7.10934e-05" I="0.000180096" K="0.000289572" L="0.000511843" M="0.000141708" N="0.000130334" P="0.000385779" Q="0.000159243" R="0.000204266" S="0.000453076" T="0.000222749" V="0.000233175" W="0.995424" Y="0.000137443"/>
    </motif>
    <motif db="0" id="ICTIDVY" alt="MEME-29" length="7" nsites="2" evalue="2.0e-002">
      <pos A="0.00319522" C="0.000957171" D="0.00205239" E="0.00307618" F="0.00121431" G="0.0041333" H="0.000714319" I="0.95419" K="0.00290951" L="0.0051428" M="0.00142383" N="0.00130955" P="0.00387616" Q="0.00160002" R="0.00205239" S="0.00455234" T="0.0022381" V="0.00234286" W="0.00163811" Y="0.00138097"/>
      <pos A="0.00319522" C="0.953338" D="0.00205239" E="0.00307618" F="0.00121431" G="0.0041333" H="0.000714319" I="0.00180954" K="0.00290951" L="0.0051428" M="0.00142383" N="0.00130955" P="0.00387616" Q="0.00160002" R="0.00205239" S="0.00455234" T="0.0022381" V="0.00234286" W="0.00163811" Y="0.00138097"/>
      <pos A="0.00319522" C="0.000957171" D="0.00205239" E="0.00307618" F="0.00121431" G="0.0041333" H="0.000714319" I="0.00180954" K="0.00290951" L="0.0051428" M="0.00142383" N="0.00130955" P="0.00387616" Q="0.00160002" R="0.00205239" S="0.00455234" T="0.954619" V="0.00234286" W="0.00163811" Y="0.00138097"/>
      <pos A="0.00319522" C="0.000957171" D="0.00205239" E="0.00307618" F="0.00121431" G="0.0041333" H="0.000714319" I="0.95419" K="0.00290951" L="0.0051428" M="0.00142383" N="0.00130955" P="0.00387616" Q="0.00160002" R="0.00205239" S="0.00455234" T="0.0022381" V="0.00234286" W="0.00163811" Y="0.00138097"/>
      <pos A="0.00319522" C="0.000957171" D="0.954433" E="0.00307618" F="0.00121431" G="0.0041333" H="0.000714319" I="0.00180954" K="0.00290951" L="0.0051428" M="0.00142383" N="0.00130955" P="0.00387616" Q="0.00160002" R="0.00205239" S="0.00455234" T="0.0022381" V="0.00234286" W="0.00163811" Y="0.00138097"/>
      <pos A="0.00319522" C="0.000957171" D="0.00205239" E="0.00307618" F="0.00121431" G="0.0041333" H="0.000714319" I="0.00180954" K="0.00290951" L="0.0051428" M="0.00142383" N="0.00130955" P="0.00387616" Q="0.00160002" R="0.00205239" S="0.00455234" T="0.0022381" V="0.954724" W="0.00163811" Y="0.00138097"/>
      <pos A="0.00319522" C="0.000957171" D="0.00205239" E="0.00307618" F="0.00121431" G="0.0041333" H="0.000714319" I="0.00180954" K="0.00290951" L="0.0051428" M="0.00142383" N="0.00130955" P="0.00387616" Q="0.00160002" R="0.00205239" S="0.00455234" T="0.0022381" V="0.00234286" W="0.00163811" Y="0.953762"/>
    </motif>
    <motif db="0" id="IHHNTHLCF" alt="MEME-13" length="9" nsites="2" evalue="1.7e-008">
      <pos A="0.00319522" C="0.000957171" D="0.00205239" E="0.00307618" F="0.00121431" G="0.0041333" H="0.000714319" I="0.95419" K="0.00290951" L="0.0051428" M="0.00142383" N="0.00130955" P="0.00387616" Q="0.00160002" R="0.00205239" S="0.00455234" T="0.0022381" V="0.00234286" W="0.00163811" Y="0.00138097"/>
      <pos A="0.00319522" C="0.000957171" D="0.00205239" E="0.00307618" F="0.00121431" G="0.0041333" H="0.953095" I="0.00180954" K="0.00290951" L="0.0051428" M="0.00142383" N="0.00130955" P="0.00387616" Q="0.00160002" R="0.00205239" S="0.00455234" T="0.0022381" V="0.00234286" W="0.00163811" Y="0.00138097"/>
      <pos A="0.00319522" C="0.000957171" D="0.00205239" E="0.00307618" F="0.00121431" G="0.0041333" H="0.953095" I="0.00180954" K="0.00290951" L="0.0051428" M="0.00142383" N="0.00130955" P="0.00387616" Q="0.00160002" R="0.00205239" S="0.00455234" T="0.0022381" V="0.00234286" W="0.00163811" Y="0.00138097"/>
      <pos A="0.00319522" C="0.000957171" D="0.00205239" E="0.00307618" F="0.00121431" G="0.0041333" H="0.000714319" I="0.00180954" K="0.00290951" L="0.0051428" M="0.00142383" N="0.95369" P="0.00387616" Q="0.00160002" R="0.00205239" S="0.00455234" T="0.0022381" V="0.00234286" W="0.00163811" Y="0.00138097"/>
      <pos A="0.00319522" C="0.000957171" D="0.00205239" E="0.00307618" F="0.00121431" G="0.0041333" H="0.000714319" I="0.00180954" K="0.00290951" L="0.0051428" M="0.00142383" N="0.00130955" P="0.00387616" Q="0.00160002" R="0.00205239" S="0.00455234" T="0.954619" V="0.00234286" W="0.00163811" Y="0.00138097"/>
      <pos A="0.00319522" C="0.000957171" D="0.00205239" E="0.00307618" F="0.00121431" G="0.0041333" H="0.953095" I="0.00180954" K="0.00290951" L="0.0051428" M="0.00142383" N="0.00130955" P="0.00387616" Q="0.00160002" R="0.00205239" S="0.00455234" T="0.0022381" V="0.00234286" W="0.00163811" Y="0.00138097"/>
      <pos A="0.00319522" C="0.000957171" D="0.00205239" E="0.00307618" F="0.00121431" G="0.0041333" H="0.000714319" I="0.00180954" K="0.00290951" L="0.957524" M="0.00142383" N="0.00130955" P="0.00387616" Q="0.00160002" R="0.00205239" S="0.00455234" T="0.0022381" V="0.00234286" W="0.00163811" Y="0.00138097"/>
      <pos A="0.00319522" C="0.953338" D="0.00205239" E="0.00307618" F="0.00121431" G="0.0041333" H="0.000714319" I="0.00180954" K="0.00290951" L="0.0051428" M="0.00142383" N="0.00130955" P="0.00387616" Q="0.00160002" R="0.00205239" S="0.00455234" T="0.0022381" V="0.00234286" W="0.00163811" Y="0.00138097"/>
      <pos A="0.00319522" C="0.000957171" D="0.00205239" E="0.00307618" F="0.953595" G="0.0041333" H="0.000714319" I="0.00180954" K="0.00290951" L="0.0051428" M="0.00142383" N="0.00130955" P="0.00387616" Q="0.00160002" R="0.00205239" S="0.00455234" T="0.0022381" V="0.00234286" W="0.00163811" Y="0.00138097"/>
    </motif>
    <motif db="0" id="IPEEDLLKK" alt="MEME-30" length="9" nsites="6" evalue="2.3e-002">
      <pos A="0.492903" C="0.000329518" D="0.00070656" E="0.00105901" F="0.000418041" G="0.00142294" H="0.000245913" I="0.492426" K="0.00100164" L="0.00177047" M="0.000490171" N="0.000450827" P="0.00133442" Q="0.000550825" R="0.00070656" S="0.0015672" T="0.000770493" V="0.000806558" W="0.00056394" Y="0.000475417"/>
      <pos A="0.00109999" C="0.000329518" D="0.00070656" E="0.00105901" F="0.000418041" G="0.00142294" H="0.000245913" I="0.000622955" K="0.00100164" L="0.00177047" M="0.000490171" N="0.000450827" P="0.493138" Q="0.000550825" R="0.00070656" S="0.49337" T="0.000770493" V="0.000806558" W="0.00056394" Y="0.000475417"/>
      <pos A="0.00109999" C="0.000329518" D="0.00070656" E="0.492862" F="0.000418041" G="0.00142294" H="0.000245913" I="0.000622955" K="0.32887" L="0.00177047" M="0.000490171" N="0.000450827" P="0.00133442" Q="0.000550825" R="0.00070656" S="0.165502" T="0.000770493" V="0.000806558" W="0.00056394" Y="0.000475417"/>
      <pos A="0.00109999" C="0.000329518" D="0.00070656" E="0.984666" F="0.000418041" G="0.00142294" H="0.000245913" I="0.000622955" K="0.00100164" L="0.00177047" M="0.000490171" N="0.000450827" P="0.00133442" Q="0.000550825" R="0.00070656" S="0.0015672" T="0.000770493" V="0.000806558" W="0.00056394" Y="0.000475417"/>
      <pos A="0.00109999" C="0.000329518" D="0.984313" E="0.00105901" F="0.000418041" G="0.00142294" H="0.000245913" I="0.000622955" K="0.00100164" L="0.00177047" M="0.000490171" N="0.000450827" P="0.00133442" Q="0.000550825" R="0.00070656" S="0.0015672" T="0.000770493" V="0.000806558" W="0.00056394" Y="0.000475417"/>
      <pos A="0.00109999" C="0.000329518" D="0.00070656" E="0.00105901" F="0.000418041" G="0.00142294" H="0.000245913" I="0.164558" K="0.00100164" L="0.493574" M="0.000490171" N="0.000450827" P="0.329203" Q="0.000550825" R="0.00070656" S="0.0015672" T="0.000770493" V="0.000806558" W="0.00056394" Y="0.000475417"/>
      <pos A="0.00109999" C="0.000329518" D="0.00070656" E="0.00105901" F="0.000418041" G="0.00142294" H="0.000245913" I="0.000622955" K="0.00100164" L="0.821442" M="0.000490171" N="0.000450827" P="0.00133442" Q="0.000550825" R="0.00070656" S="0.0015672" T="0.000770493" V="0.000806558" W="0.164499" Y="0.000475417"/>
      <pos A="0.00109999" C="0.000329518" D="0.00070656" E="0.00105901" F="0.000418041" G="0.00142294" H="0.000245913" I="0.000622955" K="0.492805" L="0.00177047" M="0.000490171" N="0.000450827" P="0.00133442" Q="0.000550825" R="0.49251" S="0.0015672" T="0.000770493" V="0.000806558" W="0.00056394" Y="0.000475417"/>
      <pos A="0.00109999" C="0.000329518" D="0.00070656" E="0.00105901" F="0.000418041" G="0.00142294" H="0.000245913" I="0.000622955" K="0.984608" L="0.00177047" M="0.000490171" N="0.000450827" P="0.00133442" Q="0.000550825" R="0.00070656" S="0.0015672" T="0.000770493" V="0.000806558" W="0.00056394" Y="0.000475417"/>
    </motif>
    <motif db="0" id="KIFYVYMKR" alt="MEME-6" length="9" nsites="5" evalue="1.9e-011">
      <pos A="0.00131568" C="0.000394129" D="0.000845101" E="0.00126666" F="0.00050001" G="0.00170195" H="0.000294131" I="0.000745103" K="0.785512" L="0.00211762" M="0.000586282" N="0.000539225" P="0.00159607" Q="0.00065883" R="0.000845101" S="0.00187449" T="0.197" V="0.000964706" W="0.000674516" Y="0.000568636"/>
      <pos A="0.00131568" C="0.000394129" D="0.000845101" E="0.00126666" F="0.00050001" G="0.00170195" H="0.000294131" I="0.981137" K="0.00119803" L="0.00211762" M="0.000586282" N="0.000539225" P="0.00159607" Q="0.00065883" R="0.000845101" S="0.00187449" T="0.00092157" V="0.000964706" W="0.000674516" Y="0.000568636"/>
      <pos A="0.00131568" C="0.000394129" D="0.000845101" E="0.00126666" F="0.588735" G="0.00170195" H="0.196373" I="0.000745103" K="0.00119803" L="0.00211762" M="0.000586282" N="0.196618" P="0.00159607" Q="0.00065883" R="0.000845101" S="0.00187449" T="0.00092157" V="0.000964706" W="0.000674516" Y="0.000568636"/>
      <pos A="0.00131568" C="0.000394129" D="0.000845101" E="0.00126666" F="0.00050001" G="0.00170195" H="0.000294131" I="0.000745103" K="0.00119803" L="0.00211762" M="0.196665" N="0.000539225" P="0.00159607" Q="0.00065883" R="0.000845101" S="0.00187449" T="0.00092157" V="0.000964706" W="0.000674516" Y="0.784882"/>
      <pos A="0.197394" C="0.000394129" D="0.000845101" E="0.00126666" F="0.00050001" G="0.00170195" H="0.000294131" I="0.000745103" K="0.00119803" L="0.00211762" M="0.000586282" N="0.196618" P="0.00159607" Q="0.00065883" R="0.000845101" S="0.00187449" T="0.00092157" V="0.5892" W="0.000674516" Y="0.000568636"/>
      <pos A="0.00131568" C="0.000394129" D="0.000845101" E="0.00126666" F="0.00050001" G="0.19778" H="0.000294131" I="0.000745103" K="0.00119803" L="0.00211762" M="0.000586282" N="0.000539225" P="0.00159607" Q="0.00065883" R="0.000845101" S="0.00187449" T="0.00092157" V="0.000964706" W="0.000674516" Y="0.784882"/>
      <pos A="0.197394" C="0.000394129" D="0.000845101" E="0.00126666" F="0.00050001" G="0.00170195" H="0.000294131" I="0.000745103" K="0.00119803" L="0.00211762" M="0.7849" N="0.000539225" P="0.00159607" Q="0.00065883" R="0.000845101" S="0.00187449" T="0.00092157" V="0.000964706" W="0.000674516" Y="0.000568636"/>
      <pos A="0.00131568" C="0.196473" D="0.000845101" E="0.00126666" F="0.00050001" G="0.00170195" H="0.000294131" I="0.000745103" K="0.785512" L="0.00211762" M="0.000586282" N="0.000539225" P="0.00159607" Q="0.00065883" R="0.000845101" S="0.00187449" T="0.00092157" V="0.000964706" W="0.000674516" Y="0.000568636"/>
      <pos A="0.00131568" C="0.000394129" D="0.000845101" E="0.00126666" F="0.00050001" G="0.00170195" H="0.000294131" I="0.000745103" K="0.00119803" L="0.00211762" M="0.000586282" N="0.196618" P="0.00159607" Q="0.00065883" R="0.785159" S="0.00187449" T="0.00092157" V="0.000964706" W="0.000674516" Y="0.000568636"/>
    </motif>
    <motif db="0" id="KLLMEKE" alt="MEME-12" length="7" nsites="14" evalue="1.3e-009">
      <pos A="0.000475884" C="0.000142557" D="0.000305675" E="0.000458154" F="0.000180855" G="0.000615598" H="0.000106388" I="0.000269505" K="0.780575" L="0.000765949" M="0.00021206" N="0.000195039" P="0.0714997" Q="0.0002383" R="0.14215" S="0.000678008" T="0.000333334" V="0.000348936" W="0.000243974" Y="0.000205677"/>
      <pos A="0.000475884" C="0.000142557" D="0.000305675" E="0.000458154" F="0.000180855" G="0.000615598" H="0.000106388" I="0.283957" K="0.000433332" L="0.284454" M="0.00021206" N="0.283883" P="0.142421" Q="0.0002383" R="0.000305675" S="0.000678008" T="0.000333334" V="0.000348936" W="0.000243974" Y="0.000205677"/>
      <pos A="0.000475884" C="0.000142557" D="0.000305675" E="0.000458154" F="0.000180855" G="0.000615598" H="0.000106388" I="0.000269505" K="0.000433332" L="0.85183" M="0.00021206" N="0.000195039" P="0.000577301" Q="0.0002383" R="0.000305675" S="0.000678008" T="0.142177" V="0.000348936" W="0.000243974" Y="0.000205677"/>
      <pos A="0.000475884" C="0.000142557" D="0.14215" E="0.000458154" F="0.000180855" G="0.000615598" H="0.000106388" I="0.000269505" K="0.142277" L="0.000765949" M="0.354822" N="0.000195039" P="0.142421" Q="0.0002383" R="0.000305675" S="0.213444" T="0.000333334" V="0.000348936" W="0.000243974" Y="0.000205677"/>
      <pos A="0.000475884" C="0.000142557" D="0.000305675" E="0.851522" F="0.000180855" G="0.000615598" H="0.000106388" I="0.000269505" K="0.000433332" L="0.000765949" M="0.00021206" N="0.142039" P="0.000577301" Q="0.0002383" R="0.000305675" S="0.000678008" T="0.000333334" V="0.000348936" W="0.000243974" Y="0.000205677"/>
      <pos A="0.000475884" C="0.000142557" D="0.000305675" E="0.000458154" F="0.000180855" G="0.142459" H="0.000106388" I="0.000269505" K="0.496887" L="0.000765949" M="0.00021206" N="0.000195039" P="0.000577301" Q="0.0002383" R="0.000305675" S="0.000678008" T="0.354943" V="0.000348936" W="0.000243974" Y="0.000205677"/>
      <pos A="0.000475884" C="0.000142557" D="0.000305675" E="0.993366" F="0.000180855" G="0.000615598" H="0.000106388" I="0.000269505" K="0.000433332" L="0.000765949" M="0.00021206" N="0.000195039" P="0.000577301" Q="0.0002383" R="0.000305675" S="0.000678008" T="0.000333334" V="0.000348936" W="0.000243974" Y="0.000205677"/>
    </motif>
    <motif db="0" id="KPTTSEKIH" alt="MEME-21" length="9" nsites="3" evalue="1.9e-005">
      <pos A="0.00216451" C="0.000648406" D="0.00139033" E="0.00208386" F="0.000822596" G="0.00279998" H="0.000483894" I="0.00122581" K="0.969713" L="0.00348383" M="0.000964529" N="0.000887111" P="0.00262579" Q="0.00108388" R="0.00139033" S="0.00308384" T="0.00151613" V="0.0015871" W="0.00110969" Y="0.000935497"/>
      <pos A="0.00216451" C="0.000648406" D="0.00139033" E="0.00208386" F="0.000822596" G="0.00279998" H="0.000483894" I="0.00122581" K="0.00197096" L="0.00348383" M="0.000964529" N="0.000887111" P="0.970368" Q="0.00108388" R="0.00139033" S="0.00308384" T="0.00151613" V="0.0015871" W="0.00110969" Y="0.000935497"/>
      <pos A="0.00216451" C="0.000648406" D="0.00139033" E="0.00208386" F="0.000822596" G="0.00279998" H="0.000483894" I="0.00122581" K="0.00197096" L="0.00348383" M="0.000964529" N="0.000887111" P="0.00262579" Q="0.00108388" R="0.00139033" S="0.00308384" T="0.969258" V="0.0015871" W="0.00110969" Y="0.000935497"/>
      <pos A="0.00216451" C="0.000648406" D="0.00139033" E="0.00208386" F="0.000822596" G="0.00279998" H="0.000483894" I="0.00122581" K="0.00197096" L="0.00348383" M="0.000964529" N="0.000887111" P="0.00262579" Q="0.00108388" R="0.00139033" S="0.00308384" T="0.969258" V="0.0015871" W="0.00110969" Y="0.000935497"/>
      <pos A="0.00216451" C="0.000648406" D="0.00139033" E="0.00208386" F="0.000822596" G="0.00279998" H="0.000483894" I="0.00122581" K="0.00197096" L="0.00348383" M="0.000964529" N="0.000887111" P="0.00262579" Q="0.00108388" R="0.00139033" S="0.970826" T="0.00151613" V="0.0015871" W="0.00110969" Y="0.000935497"/>
      <pos A="0.00216451" C="0.000648406" D="0.00139033" E="0.969826" F="0.000822596" G="0.00279998" H="0.000483894" I="0.00122581" K="0.00197096" L="0.00348383" M="0.000964529" N="0.000887111" P="0.00262579" Q="0.00108388" R="0.00139033" S="0.00308384" T="0.00151613" V="0.0015871" W="0.00110969" Y="0.000935497"/>
      <pos A="0.00216451" C="0.000648406" D="0.00139033" E="0.00208386" F="0.000822596" G="0.00279998" H="0.000483894" I="0.00122581" K="0.969713" L="0.00348383" M="0.000964529" N="0.000887111" P="0.00262579" Q="0.00108388" R="0.00139033" S="0.00308384" T="0.00151613" V="0.0015871" W="0.00110969" Y="0.000935497"/>
      <pos A="0.00216451" C="0.000648406" D="0.00139033" E="0.00208386" F="0.000822596" G="0.00279998" H="0.000483894" I="0.968968" K="0.00197096" L="0.00348383" M="0.000964529" N="0.000887111" P="0.00262579" Q="0.00108388" R="0.00139033" S="0.00308384" T="0.00151613" V="0.0015871" W="0.00110969" Y="0.000935497"/>
      <pos A="0.00216451" C="0.000648406" D="0.00139033" E="0.00208386" F="0.000822596" G="0.00279998" H="0.968226" I="0.00122581" K="0.00197096" L="0.00348383" M="0.000964529" N="0.000887111" P="0.00262579" Q="0.00108388" R="0.00139033" S="0.00308384" T="0.00151613" V="0.0015871" W="0.00110969" Y="0.000935497"/>
    </motif>
    <motif db="0" id="LEPSIPWKS" alt="MEME-3" length="9" nsites="13" evalue="4.4e-029">
      <pos A="0.000512211" C="0.00015344" D="0.000329009" E="0.000493128" F="0.00019466" G="0.00066259" H="0.000114509" I="0.000290078" K="0.000466411" L="0.993191" M="0.000228247" N="0.000209927" P="0.000621369" Q="0.000256491" R="0.000329009" S="0.000729764" T="0.000358779" V="0.000375573" W="0.000262598" Y="0.000221377"/>
      <pos A="0.000512211" C="0.00015344" D="0.000329009" E="0.687516" F="0.00019466" G="0.00066259" H="0.000114509" I="0.000290078" K="0.000466411" L="0.000824419" M="0.000228247" N="0.000209927" P="0.000621369" Q="0.3056" R="0.000329009" S="0.000729764" T="0.000358779" V="0.000375573" W="0.000262598" Y="0.000221377"/>
      <pos A="0.305855" C="0.00015344" D="0.000329009" E="0.000493128" F="0.00019466" G="0.00066259" H="0.000114509" I="0.000290078" K="0.000466411" L="0.000824419" M="0.000228247" N="0.000209927" P="0.687645" Q="0.000256491" R="0.000329009" S="0.000729764" T="0.000358779" V="0.000375573" W="0.000262598" Y="0.000221377"/>
      <pos A="0.000512211" C="0.00015344" D="0.000329009" E="0.000493128" F="0.00019466" G="0.00066259" H="0.000114509" I="0.000290078" K="0.30581" L="0.153496" M="0.000228247" N="0.000209927" P="0.000621369" Q="0.000256491" R="0.000329009" S="0.535081" T="0.000358779" V="0.000375573" W="0.000262598" Y="0.000221377"/>
      <pos A="0.000512211" C="0.00015344" D="0.000329009" E="0.000493128" F="0.00019466" G="0.00066259" H="0.000114509" I="0.534642" K="0.000466411" L="0.153496" M="0.305571" N="0.000209927" P="0.000621369" Q="0.000256491" R="0.000329009" S="0.000729764" T="0.000358779" V="0.000375573" W="0.000262598" Y="0.000221377"/>
      <pos A="0.000512211" C="0.00015344" D="0.000329009" E="0.000493128" F="0.00019466" G="0.00066259" H="0.000114509" I="0.000290078" K="0.000466411" L="0.000824419" M="0.000228247" N="0.000209927" P="0.992988" Q="0.000256491" R="0.000329009" S="0.000729764" T="0.000358779" V="0.000375573" W="0.000262598" Y="0.000221377"/>
      <pos A="0.000512211" C="0.00015344" D="0.000329009" E="0.000493128" F="0.00019466" G="0.00066259" H="0.000114509" I="0.000290078" K="0.000466411" L="0.153496" M="0.305571" N="0.000209927" P="0.000621369" Q="0.000256491" R="0.000329009" S="0.000729764" T="0.000358779" V="0.000375573" W="0.534614" Y="0.000221377"/>
      <pos A="0.000512211" C="0.00015344" D="0.000329009" E="0.000493128" F="0.00019466" G="0.00066259" H="0.000114509" I="0.000290078" K="0.992833" L="0.000824419" M="0.000228247" N="0.000209927" P="0.000621369" Q="0.000256491" R="0.000329009" S="0.000729764" T="0.000358779" V="0.000375573" W="0.000262598" Y="0.000221377"/>
      <pos A="0.000512211" C="0.00015344" D="0.000329009" E="0.000493128" F="0.00019466" G="0.00066259" H="0.000114509" I="0.000290078" K="0.30581" L="0.000824419" M="0.000228247" N="0.000209927" P="0.000621369" Q="0.000256491" R="0.000329009" S="0.687753" T="0.000358779" V="0.000375573" W="0.000262598" Y="0.000221377"/>
    </motif>
    <motif db="0" id="LGASLYLGW" alt="MEME-26" length="9" nsites="4" evalue="1.9e-003">
      <pos A="0.00163658" C="0.000490258" D="0.00105122" E="0.0015756" F="0.000621963" G="0.00211706" H="0.000365871" I="0.000926835" K="0.00149024" L="0.978244" M="0.000729278" N="0.000670743" P="0.00198535" Q="0.00081952" R="0.00105122" S="0.00233169" T="0.00114634" V="0.0012" W="0.000839032" Y="0.000707327"/>
      <pos A="0.00163658" C="0.000490258" D="0.00105122" E="0.0015756" F="0.000621963" G="0.977727" H="0.000365871" I="0.000926835" K="0.00149024" L="0.00263412" M="0.000729278" N="0.000670743" P="0.00198535" Q="0.00081952" R="0.00105122" S="0.00233169" T="0.00114634" V="0.0012" W="0.000839032" Y="0.000707327"/>
      <pos A="0.977246" C="0.000490258" D="0.00105122" E="0.0015756" F="0.000621963" G="0.00211706" H="0.000365871" I="0.000926835" K="0.00149024" L="0.00263412" M="0.000729278" N="0.000670743" P="0.00198535" Q="0.00081952" R="0.00105122" S="0.00233169" T="0.00114634" V="0.0012" W="0.000839032" Y="0.000707327"/>
      <pos A="0.00163658" C="0.000490258" D="0.00105122" E="0.0015756" F="0.000621963" G="0.00211706" H="0.000365871" I="0.000926835" K="0.00149024" L="0.00263412" M="0.000729278" N="0.000670743" P="0.00198535" Q="0.00081952" R="0.00105122" S="0.977941" T="0.00114634" V="0.0012" W="0.000839032" Y="0.000707327"/>
      <pos A="0.00163658" C="0.000490258" D="0.00105122" E="0.0015756" F="0.000621963" G="0.00211706" H="0.000365871" I="0.000926835" K="0.00149024" L="0.978244" M="0.000729278" N="0.000670743" P="0.00198535" Q="0.00081952" R="0.00105122" S="0.00233169" T="0.00114634" V="0.0012" W="0.000839032" Y="0.000707327"/>
      <pos A="0.00163658" C="0.000490258" D="0.00105122" E="0.0015756" F="0.000621963" G="0.00211706" H="0.000365871" I="0.000926835" K="0.00149024" L="0.00263412" M="0.000729278" N="0.000670743" P="0.00198535" Q="0.00081952" R="0.00105122" S="0.00233169" T="0.00114634" V="0.0012" W="0.000839032" Y="0.976317"/>
      <pos A="0.00163658" C="0.000490258" D="0.00105122" E="0.0015756" F="0.000621963" G="0.00211706" H="0.000365871" I="0.000926835" K="0.00149024" L="0.978244" M="0.000729278" N="0.000670743" P="0.00198535" Q="0.00081952" R="0.00105122" S="0.00233169" T="0.00114634" V="0.0012" W="0.000839032" Y="0.000707327"/>
      <pos A="0.00163658" C="0.000490258" D="0.00105122" E="0.0015756" F="0.000621963" G="0.977727" H="0.000365871" I="0.000926835" K="0.00149024" L="0.00263412" M="0.000729278" N="0.000670743" P="0.00198535" Q="0.00081952" R="0.00105122" S="0.00233169" T="0.00114634" V="0.0012" W="0.000839032" Y="0.000707327"/>
      <pos A="0.00163658" C="0.000490258" D="0.00105122" E="0.0015756" F="0.000621963" G="0.00211706" H="0.000365871" I="0.000926835" K="0.00149024" L="0.00263412" M="0.000729278" N="0.000670743" P="0.00198535" Q="0.00081952" R="0.00105122" S="0.00233169" T="0.00114634" V="0.0012" W="0.976449" Y="0.000707327"/>
    </motif>
    <motif db="0" id="LKVEDPFYW" alt="MEME-7" length="9" nsites="4" evalue="7.6e-013">
      <pos A="0.00163658" C="0.000490258" D="0.00105122" E="0.0015756" F="0.000621963" G="0.00211706" H="0.000365871" I="0.000926835" K="0.00149024" L="0.978244" M="0.000729278" N="0.000670743" P="0.00198535" Q="0.00081952" R="0.00105122" S="0.00233169" T="0.00114634" V="0.0012" W="0.000839032" Y="0.000707327"/>
      <pos A="0.00163658" C="0.000490258" D="0.00105122" E="0.0015756" F="0.000621963" G="0.00211706" H="0.000365871" I="0.000926835" K="0.9771" L="0.00263412" M="0.000729278" N="0.000670743" P="0.00198535" Q="0.00081952" R="0.00105122" S="0.00233169" T="0.00114634" V="0.0012" W="0.000839032" Y="0.000707327"/>
      <pos A="0.00163658" C="0.000490258" D="0.00105122" E="0.0015756" F="0.000621963" G="0.00211706" H="0.000365871" I="0.000926835" K="0.00149024" L="0.00263412" M="0.000729278" N="0.000670743" P="0.00198535" Q="0.00081952" R="0.00105122" S="0.00233169" T="0.00114634" V="0.97681" W="0.000839032" Y="0.000707327"/>
      <pos A="0.00163658" C="0.000490258" D="0.00105122" E="0.977185" F="0.000621963" G="0.00211706" H="0.000365871" I="0.000926835" K="0.00149024" L="0.00263412" M="0.000729278" N="0.000670743" P="0.00198535" Q="0.00081952" R="0.00105122" S="0.00233169" T="0.00114634" V="0.0012" W="0.000839032" Y="0.000707327"/>
      <pos A="0.00163658" C="0.000490258" D="0.976661" E="0.0015756" F="0.000621963" G="0.00211706" H="0.000365871" I="0.000926835" K="0.00149024" L="0.00263412" M="0.000729278" N="0.000670743" P="0.00198535" Q="0.00081952" R="0.00105122" S="0.00233169" T="0.00114634" V="0.0012" W="0.000839032" Y="0.000707327"/>
      <pos A="0.00163658" C="0.000490258" D="0.00105122" E="0.0015756" F="0.000621963" G="0.00211706" H="0.000365871" I="0.000926835" K="0.00149024" L="0.00263412" M="0.000729278" N="0.000670743" P="0.977595" Q="0.00081952" R="0.00105122" S="0.00233169" T="0.00114634" V="0.0012" W="0.000839032" Y="0.000707327"/>
      <pos A="0.00163658" C="0.000490258" D="0.00105122" E="0.0015756" F="0.976232" G="0.00211706" H="0.000365871" I="0.000926835" K="0.00149024" L="0.00263412" M="0.000729278" N="0.000670743" P="0.00198535" Q="0.00081952" R="0.00105122" S="0.00233169" T="0.00114634" V="0.0012" W="0.000839032" Y="0.000707327"/>
      <pos A="0.00163658" C="0.000490258" D="0.00105122" E="0.0015756" F="0.000621963" G="0.00211706" H="0.000365871" I="0.000926835" K="0.00149024" L="0.00263412" M="0.000729278" N="0.000670743" P="0.00198535" Q="0.00081952" R="0.00105122" S="0.00233169" T="0.00114634" V="0.0012" W="0.000839032" Y="0.976317"/>
      <pos A="0.00163658" C="0.000490258" D="0.00105122" E="0.0015756" F="0.000621963" G="0.00211706" H="0.000365871" I="0.000926835" K="0.00149024" L="0.00263412" M="0.000729278" N="0.000670743" P="0.00198535" Q="0.00081952" R="0.00105122" S="0.00233169" T="0.00114634" V="0.0012" W="0.976449" Y="0.000707327"/>
    </motif>
    <motif db="0" id="LSYTWDFGD" alt="MEME-8" length="9" nsites="4" evalue="1.0e-012">
      <pos A="0.00163658" C="0.000490258" D="0.00105122" E="0.0015756" F="0.000621963" G="0.00211706" H="0.000365871" I="0.000926835" K="0.00149024" L="0.978244" M="0.000729278" N="0.000670743" P="0.00198535" Q="0.00081952" R="0.00105122" S="0.00233169" T="0.00114634" V="0.0012" W="0.000839032" Y="0.000707327"/>
      <pos A="0.00163658" C="0.000490258" D="0.00105122" E="0.0015756" F="0.000621963" G="0.00211706" H="0.000365871" I="0.000926835" K="0.00149024" L="0.00263412" M="0.000729278" N="0.000670743" P="0.00198535" Q="0.00081952" R="0.00105122" S="0.977941" T="0.00114634" V="0.0012" W="0.000839032" Y="0.000707327"/>
      <pos A="0.00163658" C="0.000490258" D="0.00105122" E="0.0015756" F="0.000621963" G="0.00211706" H="0.000365871" I="0.000926835" K="0.00149024" L="0.00263412" M="0.000729278" N="0.000670743" P="0.00198535" Q="0.00081952" R="0.00105122" S="0.00233169" T="0.00114634" V="0.0012" W="0.000839032" Y="0.976317"/>
      <pos A="0.00163658" C="0.000490258" D="0.00105122" E="0.0015756" F="0.000621963" G="0.00211706" H="0.000365871" I="0.000926835" K="0.00149024" L="0.00263412" M="0.000729278" N="0.000670743" P="0.00198535" Q="0.00081952" R="0.00105122" S="0.00233169" T="0.976756" V="0.0012" W="0.000839032" Y="0.000707327"/>
      <pos A="0.00163658" C="0.000490258" D="0.00105122" E="0.0015756" F="0.000621963" G="0.00211706" H="0.000365871" I="0.000926835" K="0.00149024" L="0.00263412" M="0.000729278" N="0.000670743" P="0.00198535" Q="0.00081952" R="0.00105122" S="0.00233169" T="0.00114634" V="0.0012" W="0.976449" Y="0.000707327"/>
      <pos A="0.00163658" C="0.000490258" D="0.976661" E="0.0015756" F="0.000621963" G="0.00211706" H="0.000365871" I="0.000926835" K="0.00149024" L="0.00263412" M="0.000729278" N="0.000670743" P="0.00198535" Q="0.00081952" R="0.00105122" S="0.00233169" T="0.00114634" V="0.0012" W="0.000839032" Y="0.000707327"/>
      <pos A="0.00163658" C="0.000490258" D="0.00105122" E="0.0015756" F="0.976232" G="0.00211706" H="0.000365871" I="0.000926835" K="0.00149024" L="0.00263412" M="0.000729278" N="0.000670743" P="0.00198535" Q="0.00081952" R="0.00105122" S="0.00233169" T="0.00114634" V="0.0012" W="0.000839032" Y="0.000707327"/>
      <pos A="0.00163658" C="0.000490258" D="0.00105122" E="0.0015756" F="0.000621963" G="0.977727" H="0.000365871" I="0.000926835" K="0.00149024" L="0.00263412" M="0.000729278" N="0.000670743" P="0.00198535" Q="0.00081952" R="0.00105122" S="0.00233169" T="0.00114634" V="0.0012" W="0.000839032" Y="0.000707327"/>
      <pos A="0.00163658" C="0.000490258" D="0.976661" E="0.0015756" F="0.000621963" G="0.00211706" H="0.000365871" I="0.000926835" K="0.00149024" L="0.00263412" M="0.000729278" N="0.000670743" P="0.00198535" Q="0.00081952" R="0.00105122" S="0.00233169" T="0.00114634" V="0.0012" W="0.000839032" Y="0.000707327"/>
    </motif>
    <motif db="0" id="LVCNGVLQG" alt="MEME-4" length="9" nsites="21" evalue="2.7e-018">
      <pos A="0.000318008" C="9.52635e-05" D="0.0475976" E="0.00030616" F="0.0475142" G="0.000411371" H="7.10934e-05" I="0.000180096" K="0.000289572" L="0.332265" M="0.000141708" N="0.000130334" P="0.0477791" Q="0.237126" R="0.000204266" S="0.000453076" T="0.0950094" V="0.142413" W="0.0475564" Y="0.000137443"/>
      <pos A="0.0951046" C="9.52635e-05" D="0.000204266" E="0.00030616" F="0.000120855" G="0.000411371" H="7.10934e-05" I="0.0475734" K="0.000289572" L="0.142692" M="0.0949283" N="0.000130334" P="0.000385779" Q="0.000159243" R="0.000204266" S="0.000453076" T="0.000222749" V="0.616347" W="0.000163035" Y="0.000137443"/>
      <pos A="0.000318008" C="0.426635" D="0.000204266" E="0.0476995" F="0.000120855" G="0.000411371" H="7.10934e-05" I="0.000180096" K="0.0476829" L="0.000511843" M="0.000141708" N="0.0475237" P="0.000385779" Q="0.000159243" R="0.000204266" S="0.000453076" T="0.0950094" V="0.331986" W="0.000163035" Y="0.000137443"/>
      <pos A="0.000318008" C="9.52635e-05" D="0.000204266" E="0.00030616" F="0.0949075" G="0.000411371" H="7.10934e-05" I="0.0949667" K="0.000289572" L="0.142692" M="0.0949283" N="0.379277" P="0.000385779" Q="0.000159243" R="0.000204266" S="0.000453076" T="0.189796" V="0.000233175" W="0.000163035" Y="0.000137443"/>
      <pos A="0.000318008" C="9.52635e-05" D="0.0475976" E="0.00030616" F="0.000120855" G="0.806099" H="7.10934e-05" I="0.0475734" K="0.000289572" L="0.000511843" M="0.000141708" N="0.000130334" P="0.000385779" Q="0.000159243" R="0.0475976" S="0.000453076" T="0.0476161" V="0.000233175" W="0.000163035" Y="0.000137443"/>
      <pos A="0.000318008" C="9.52635e-05" D="0.000204266" E="0.00030616" F="0.000120855" G="0.000411371" H="7.10934e-05" I="0.0949667" K="0.000289572" L="0.000511843" M="0.000141708" N="0.000130334" P="0.000385779" Q="0.0475526" R="0.0949909" S="0.000453076" T="0.331976" V="0.426773" W="0.000163035" Y="0.000137443"/>
      <pos A="0.000318008" C="9.52635e-05" D="0.142384" E="0.00030616" F="0.000120855" G="0.000411371" H="7.10934e-05" I="0.0949667" K="0.000289572" L="0.521839" M="0.000141708" N="0.000130334" P="0.000385779" Q="0.000159243" R="0.000204266" S="0.000453076" T="0.000222749" V="0.142413" W="0.000163035" Y="0.0949241"/>
      <pos A="0.000318008" C="9.52635e-05" D="0.000204266" E="0.0950928" F="0.189694" G="0.000411371" H="7.10934e-05" I="0.000180096" K="0.000289572" L="0.000511843" M="0.237108" N="0.0475237" P="0.000385779" Q="0.284519" R="0.000204266" S="0.000453076" T="0.0476161" V="0.0950198" W="0.000163035" Y="0.000137443"/>
      <pos A="0.0951046" C="9.52635e-05" D="0.0475976" E="0.00030616" F="0.000120855" G="0.616525" H="7.10934e-05" I="0.000180096" K="0.237256" L="0.000511843" M="0.000141708" N="0.000130334" P="0.000385779" Q="0.000159243" R="0.000204266" S="0.000453076" T="0.000222749" V="0.000233175" W="0.000163035" Y="0.000137443"/>
    </motif>
    <motif db="0" id="MHNSEISKR" alt="MEME-15" length="9" nsites="3" evalue="3.9e-008">
      <pos A="0.00216451" C="0.000648406" D="0.00139033" E="0.00208386" F="0.000822596" G="0.00279998" H="0.000483894" I="0.00122581" K="0.00197096" L="0.00348383" M="0.968706" N="0.000887111" P="0.00262579" Q="0.00108388" R="0.00139033" S="0.00308384" T="0.00151613" V="0.0015871" W="0.00110969" Y="0.000935497"/>
      <pos A="0.00216451" C="0.000648406" D="0.00139033" E="0.00208386" F="0.000822596" G="0.00279998" H="0.968226" I="0.00122581" K="0.00197096" L="0.00348383" M="0.000964529" N="0.000887111" P="0.00262579" Q="0.00108388" R="0.00139033" S="0.00308384" T="0.00151613" V="0.0015871" W="0.00110969" Y="0.000935497"/>
      <pos A="0.00216451" C="0.000648406" D="0.00139033" E="0.00208386" F="0.000822596" G="0.00279998" H="0.000483894" I="0.00122581" K="0.00197096" L="0.00348383" M="0.000964529" N="0.968629" P="0.00262579" Q="0.00108388" R="0.00139033" S="0.00308384" T="0.00151613" V="0.0015871" W="0.00110969" Y="0.000935497"/>
      <pos A="0.00216451" C="0.000648406" D="0.00139033" E="0.00208386" F="0.000822596" G="0.00279998" H="0.000483894" I="0.00122581" K="0.00197096" L="0.00348383" M="0.000964529" N="0.000887111" P="0.00262579" Q="0.00108388" R="0.00139033" S="0.970826" T="0.00151613" V="0.0015871" W="0.00110969" Y="0.000935497"/>
      <pos A="0.00216451" C="0.000648406" D="0.00139033" E="0.969826" F="0.000822596" G="0.00279998" H="0.000483894" I="0.00122581" K="0.00197096" L="0.00348383" M="0.000964529" N="0.000887111" P="0.00262579" Q="0.00108388" R="0.00139033" S="0.00308384" T="0.00151613" V="0.0015871" W="0.00110969" Y="0.000935497"/>
      <pos A="0.00216451" C="0.000648406" D="0.00139033" E="0.00208386" F="0.000822596" G="0.00279998" H="0.000483894" I="0.968968" K="0.00197096" L="0.00348383" M="0.000964529" N="0.000887111" P="0.00262579" Q="0.00108388" R="0.00139033" S="0.00308384" T="0.00151613" V="0.0015871" W="0.00110969" Y="0.000935497"/>
      <pos A="0.00216451" C="0.000648406" D="0.00139033" E="0.00208386" F="0.000822596" G="0.00279998" H="0.000483894" I="0.00122581" K="0.00197096" L="0.00348383" M="0.000964529" N="0.000887111" P="0.00262579" Q="0.00108388" R="0.00139033" S="0.970826" T="0.00151613" V="0.0015871" W="0.00110969" Y="0.000935497"/>
      <pos A="0.00216451" C="0.000648406" D="0.00139033" E="0.00208386" F="0.000822596" G="0.00279998" H="0.000483894" I="0.00122581" K="0.969713" L="0.00348383" M="0.000964529" N="0.000887111" P="0.00262579" Q="0.00108388" R="0.00139033" S="0.00308384" T="0.00151613" V="0.0015871" W="0.00110969" Y="0.000935497"/>
      <pos A="0.00216451" C="0.000648406" D="0.00139033" E="0.00208386" F="0.000822596" G="0.00279998" H="0.000483894" I="0.00122581" K="0.00197096" L="0.00348383" M="0.000964529" N="0.000887111" P="0.00262579" Q="0.00108388" R="0.969132" S="0.00308384" T="0.00151613" V="0.0015871" W="0.00110969" Y="0.000935497"/>
    </motif>
    <motif db="0" id="MPTPEATGMTPE" alt="MEME-10" length="12" nsites="4" evalue="5.6e-010">
      <pos A="0.00163658" C="0.000490258" D="0.00105122" E="0.0015756" F="0.000621963" G="0.00211706" H="0.000365871" I="0.000926835" K="0.00149024" L="0.00263412" M="0.976339" N="0.000670743" P="0.00198535" Q="0.00081952" R="0.00105122" S="0.00233169" T="0.00114634" V="0.0012" W="0.000839032" Y="0.000707327"/>
      <pos A="0.00163658" C="0.000490258" D="0.00105122" E="0.0015756" F="0.000621963" G="0.00211706" H="0.000365871" I="0.000926835" K="0.00149024" L="0.00263412" M="0.000729278" N="0.000670743" P="0.48979" Q="0.00081952" R="0.00105122" S="0.490137" T="0.00114634" V="0.0012" W="0.000839032" Y="0.000707327"/>
      <pos A="0.00163658" C="0.000490258" D="0.00105122" E="0.0015756" F="0.000621963" G="0.00211706" H="0.000365871" I="0.000926835" K="0.00149024" L="0.00263412" M="0.000729278" N="0.000670743" P="0.00198535" Q="0.00081952" R="0.00105122" S="0.00233169" T="0.976756" V="0.0012" W="0.000839032" Y="0.000707327"/>
      <pos A="0.489441" C="0.000490258" D="0.00105122" E="0.0015756" F="0.000621963" G="0.00211706" H="0.000365871" I="0.000926835" K="0.00149024" L="0.00263412" M="0.000729278" N="0.000670743" P="0.48979" Q="0.00081952" R="0.00105122" S="0.00233169" T="0.00114634" V="0.0012" W="0.000839032" Y="0.000707327"/>
      <pos A="0.00163658" C="0.000490258" D="0.00105122" E="0.977185" F="0.000621963" G="0.00211706" H="0.000365871" I="0.000926835" K="0.00149024" L="0.00263412" M="0.000729278" N="0.000670743" P="0.00198535" Q="0.00081952" R="0.00105122" S="0.00233169" T="0.00114634" V="0.0012" W="0.000839032" Y="0.000707327"/>
      <pos A="0.489441" C="0.000490258" D="0.00105122" E="0.0015756" F="0.000621963" G="0.00211706" H="0.000365871" I="0.000926835" K="0.00149024" L="0.00263412" M="0.000729278" N="0.000670743" P="0.00198535" Q="0.00081952" R="0.00105122" S="0.490137" T="0.00114634" V="0.0012" W="0.000839032" Y="0.000707327"/>
      <pos A="0.00163658" C="0.000490258" D="0.00105122" E="0.0015756" F="0.000621963" G="0.00211706" H="0.000365871" I="0.000926835" K="0.00149024" L="0.00263412" M="0.000729278" N="0.000670743" P="0.00198535" Q="0.00081952" R="0.00105122" S="0.00233169" T="0.976756" V="0.0012" W="0.000839032" Y="0.000707327"/>
      <pos A="0.00163658" C="0.000490258" D="0.00105122" E="0.0015756" F="0.000621963" G="0.977727" H="0.000365871" I="0.000926835" K="0.00149024" L="0.00263412" M="0.000729278" N="0.000670743" P="0.00198535" Q="0.00081952" R="0.00105122" S="0.00233169" T="0.00114634" V="0.0012" W="0.000839032" Y="0.000707327"/>
      <pos A="0.00163658" C="0.000490258" D="0.00105122" E="0.0015756" F="0.000621963" G="0.00211706" H="0.000365871" I="0.000926835" K="0.00149024" L="0.00263412" M="0.976339" N="0.000670743" P="0.00198535" Q="0.00081952" R="0.00105122" S="0.00233169" T="0.00114634" V="0.0012" W="0.000839032" Y="0.000707327"/>
      <pos A="0.00163658" C="0.000490258" D="0.00105122" E="0.0015756" F="0.000621963" G="0.00211706" H="0.000365871" I="0.000926835" K="0.00149024" L="0.00263412" M="0.000729278" N="0.000670743" P="0.00198535" Q="0.00081952" R="0.00105122" S="0.00233169" T="0.976756" V="0.0012" W="0.000839032" Y="0.000707327"/>
      <pos A="0.00163658" C="0.000490258" D="0.00105122" E="0.0015756" F="0.000621963" G="0.00211706" H="0.000365871" I="0.000926835" K="0.00149024" L="0.00263412" M="0.000729278" N="0.000670743" P="0.977595" Q="0.00081952" R="0.00105122" S="0.00233169" T="0.00114634" V="0.0012" W="0.000839032" Y="0.000707327"/>
      <pos A="0.489441" C="0.000490258" D="0.00105122" E="0.48938" F="0.000621963" G="0.00211706" H="0.000365871" I="0.000926835" K="0.00149024" L="0.00263412" M="0.000729278" N="0.000670743" P="0.00198535" Q="0.00081952" R="0.00105122" S="0.00233169" T="0.00114634" V="0.0012" W="0.000839032" Y="0.000707327"/>
    </motif>
    <motif db="0" id="NWCMQI" alt="MEME-11" length="6" nsites="6" evalue="1.2e-009">
      <pos A="0.00109999" C="0.000329518" D="0.00070656" E="0.164994" F="0.000418041" G="0.00142294" H="0.000245913" I="0.000622955" K="0.00100164" L="0.00177047" M="0.000490171" N="0.492254" P="0.329203" Q="0.000550825" R="0.00070656" S="0.0015672" T="0.000770493" V="0.000806558" W="0.00056394" Y="0.000475417"/>
      <pos A="0.165035" C="0.000329518" D="0.00070656" E="0.00105901" F="0.000418041" G="0.00142294" H="0.000245913" I="0.000622955" K="0.00100164" L="0.00177047" M="0.328359" N="0.000450827" P="0.00133442" Q="0.000550825" R="0.00070656" S="0.0015672" T="0.000770493" V="0.000806558" W="0.492367" Y="0.000475417"/>
      <pos A="0.00109999" C="0.983936" D="0.00070656" E="0.00105901" F="0.000418041" G="0.00142294" H="0.000245913" I="0.000622955" K="0.00100164" L="0.00177047" M="0.000490171" N="0.000450827" P="0.00133442" Q="0.000550825" R="0.00070656" S="0.0015672" T="0.000770493" V="0.000806558" W="0.00056394" Y="0.000475417"/>
      <pos A="0.00109999" C="0.000329518" D="0.00070656" E="0.00105901" F="0.000418041" G="0.00142294" H="0.000245913" I="0.000622955" K="0.00100164" L="0.00177047" M="0.984097" N="0.000450827" P="0.00133442" Q="0.000550825" R="0.00070656" S="0.0015672" T="0.000770493" V="0.000806558" W="0.00056394" Y="0.000475417"/>
      <pos A="0.00109999" C="0.000329518" D="0.00070656" E="0.164994" F="0.000418041" G="0.00142294" H="0.000245913" I="0.000622955" K="0.00100164" L="0.00177047" M="0.328359" N="0.000450827" P="0.00133442" Q="0.492354" R="0.00070656" S="0.0015672" T="0.000770493" V="0.000806558" W="0.00056394" Y="0.000475417"/>
      <pos A="0.00109999" C="0.000329518" D="0.00070656" E="0.00105901" F="0.000418041" G="0.00142294" H="0.000245913" I="0.98423" K="0.00100164" L="0.00177047" M="0.000490171" N="0.000450827" P="0.00133442" Q="0.000550825" R="0.00070656" S="0.0015672" T="0.000770493" V="0.000806558" W="0.00056394" Y="0.000475417"/>
    </motif>
    <motif db="0" id="QASRIWS" alt="MEME-9" length="7" nsites="6" evalue="1.2e-010">
      <pos A="0.00109999" C="0.000329518" D="0.00070656" E="0.00105901" F="0.000418041" G="0.00142294" H="0.000245913" I="0.000622955" K="0.00100164" L="0.165705" M="0.000490171" N="0.000450827" P="0.00133442" Q="0.820223" R="0.00070656" S="0.0015672" T="0.000770493" V="0.000806558" W="0.00056394" Y="0.000475417"/>
      <pos A="0.984707" C="0.000329518" D="0.00070656" E="0.00105901" F="0.000418041" G="0.00142294" H="0.000245913" I="0.000622955" K="0.00100164" L="0.00177047" M="0.000490171" N="0.000450827" P="0.00133442" Q="0.000550825" R="0.00070656" S="0.0015672" T="0.000770493" V="0.000806558" W="0.00056394" Y="0.000475417"/>
      <pos A="0.00109999" C="0.000329518" D="0.00070656" E="0.00105901" F="0.000418041" G="0.00142294" H="0.000245913" I="0.000622955" K="0.00100164" L="0.00177047" M="0.000490171" N="0.000450827" P="0.00133442" Q="0.000550825" R="0.00070656" S="0.985174" T="0.000770493" V="0.000806558" W="0.00056394" Y="0.000475417"/>
      <pos A="0.00109999" C="0.000329518" D="0.00070656" E="0.00105901" F="0.000418041" G="0.00142294" H="0.000245913" I="0.000622955" K="0.00100164" L="0.00177047" M="0.000490171" N="0.000450827" P="0.00133442" Q="0.000550825" R="0.984313" S="0.0015672" T="0.000770493" V="0.000806558" W="0.00056394" Y="0.000475417"/>
      <pos A="0.00109999" C="0.000329518" D="0.00070656" E="0.00105901" F="0.000418041" G="0.00142294" H="0.164181" I="0.820295" K="0.00100164" L="0.00177047" M="0.000490171" N="0.000450827" P="0.00133442" Q="0.000550825" R="0.00070656" S="0.0015672" T="0.000770493" V="0.000806558" W="0.00056394" Y="0.000475417"/>
      <pos A="0.00109999" C="0.000329518" D="0.00070656" E="0.00105901" F="0.000418041" G="0.00142294" H="0.000245913" I="0.000622955" K="0.00100164" L="0.00177047" M="0.000490171" N="0.000450827" P="0.00133442" Q="0.000550825" R="0.00070656" S="0.0015672" T="0.000770493" V="0.000806558" W="0.98417" Y="0.000475417"/>
      <pos A="0.00109999" C="0.000329518" D="0.00070656" E="0.00105901" F="0.000418041" G="0.00142294" H="0.000245913" I="0.000622955" K="0.00100164" L="0.00177047" M="0.000490171" N="0.000450827" P="0.00133442" Q="0.164486" R="0.00070656" S="0.821239" T="0.000770493" V="0.000806558" W="0.00056394" Y="0.000475417"/>
    </motif>
    <motif db="0" id="QTYMNGSPTYSM" alt="MEME-23" length="12" nsites="2" evalue="3.6e-004">
      <pos A="0.00319522" C="0.000957171" D="0.00205239" E="0.00307618" F="0.00121431" G="0.0041333" H="0.000714319" I="0.00180954" K="0.00290951" L="0.0051428" M="0.00142383" N="0.00130955" P="0.00387616" Q="0.953981" R="0.00205239" S="0.00455234" T="0.0022381" V="0.00234286" W="0.00163811" Y="0.00138097"/>
      <pos A="0.00319522" C="0.000957171" D="0.00205239" E="0.00307618" F="0.00121431" G="0.0041333" H="0.000714319" I="0.00180954" K="0.00290951" L="0.0051428" M="0.00142383" N="0.00130955" P="0.00387616" Q="0.00160002" R="0.00205239" S="0.00455234" T="0.954619" V="0.00234286" W="0.00163811" Y="0.00138097"/>
      <pos A="0.00319522" C="0.000957171" D="0.00205239" E="0.00307618" F="0.00121431" G="0.0041333" H="0.000714319" I="0.00180954" K="0.00290951" L="0.0051428" M="0.00142383" N="0.00130955" P="0.00387616" Q="0.00160002" R="0.00205239" S="0.00455234" T="0.0022381" V="0.00234286" W="0.00163811" Y="0.953762"/>
      <pos A="0.00319522" C="0.000957171" D="0.00205239" E="0.00307618" F="0.00121431" G="0.0041333" H="0.000714319" I="0.00180954" K="0.00290951" L="0.0051428" M="0.953805" N="0.00130955" P="0.00387616" Q="0.00160002" R="0.00205239" S="0.00455234" T="0.0022381" V="0.00234286" W="0.00163811" Y="0.00138097"/>
      <pos A="0.00319522" C="0.000957171" D="0.00205239" E="0.00307618" F="0.00121431" G="0.0041333" H="0.000714319" I="0.00180954" K="0.00290951" L="0.0051428" M="0.00142383" N="0.95369" P="0.00387616" Q="0.00160002" R="0.00205239" S="0.00455234" T="0.0022381" V="0.00234286" W="0.00163811" Y="0.00138097"/>
      <pos A="0.00319522" C="0.000957171" D="0.00205239" E="0.00307618" F="0.00121431" G="0.956514" H="0.000714319" I="0.00180954" K="0.00290951" L="0.0051428" M="0.00142383" N="0.00130955" P="0.00387616" Q="0.00160002" R="0.00205239" S="0.00455234" T="0.0022381" V="0.00234286" W="0.00163811" Y="0.00138097"/>
      <pos A="0.00319522" C="0.000957171" D="0.00205239" E="0.00307618" F="0.00121431" G="0.0041333" H="0.000714319" I="0.00180954" K="0.00290951" L="0.0051428" M="0.00142383" N="0.00130955" P="0.00387616" Q="0.00160002" R="0.00205239" S="0.956933" T="0.0022381" V="0.00234286" W="0.00163811" Y="0.00138097"/>
      <pos A="0.00319522" C="0.000957171" D="0.00205239" E="0.00307618" F="0.00121431" G="0.0041333" H="0.000714319" I="0.00180954" K="0.00290951" L="0.0051428" M="0.00142383" N="0.00130955" P="0.956257" Q="0.00160002" R="0.00205239" S="0.00455234" T="0.0022381" V="0.00234286" W="0.00163811" Y="0.00138097"/>
      <pos A="0.00319522" C="0.000957171" D="0.00205239" E="0.00307618" F="0.00121431" G="0.0041333" H="0.000714319" I="0.00180954" K="0.00290951" L="0.0051428" M="0.00142383" N="0.00130955" P="0.00387616" Q="0.00160002" R="0.00205239" S="0.00455234" T="0.954619" V="0.00234286" W="0.00163811" Y="0.00138097"/>
      <pos A="0.00319522" C="0.000957171" D="0.00205239" E="0.00307618" F="0.00121431" G="0.0041333" H="0.000714319" I="0.00180954" K="0.00290951" L="0.0051428" M="0.00142383" N="0.00130955" P="0.00387616" Q="0.00160002" R="0.00205239" S="0.00455234" T="0.0022381" V="0.00234286" W="0.00163811" Y="0.953762"/>
      <pos A="0.00319522" C="0.000957171" D="0.00205239" E="0.00307618" F="0.00121431" G="0.0041333" H="0.000714319" I="0.00180954" K="0.00290951" L="0.0051428" M="0.00142383" N="0.00130955" P="0.00387616" Q="0.00160002" R="0.00205239" S="0.956933" T="0.0022381" V="0.00234286" W="0.00163811" Y="0.00138097"/>
      <pos A="0.00319522" C="0.000957171" D="0.00205239" E="0.00307618" F="0.00121431" G="0.0041333" H="0.000714319" I="0.00180954" K="0.00290951" L="0.0051428" M="0.953805" N="0.00130955" P="0.00387616" Q="0.00160002" R="0.00205239" S="0.00455234" T="0.0022381" V="0.00234286" W="0.00163811" Y="0.00138097"/>
    </motif>
    <motif db="0" id="RELDLHF" alt="MEME-19" length="7" nsites="8" evalue="5.2e-009">
      <pos A="0.000828391" C="0.000248156" D="0.0005321" E="0.000797527" F="0.000314821" G="0.0010716" H="0.000185194" I="0.000469139" K="0.000754318" L="0.00133332" M="0.000369141" N="0.000339512" P="0.00100493" Q="0.000414819" R="0.988186" S="0.00118024" T="0.000580248" V="0.000607408" W="0.000424695" Y="0.00035803"/>
      <pos A="0.000828391" C="0.000248156" D="0.0005321" E="0.371168" F="0.000314821" G="0.371442" H="0.000185194" I="0.000469139" K="0.000754318" L="0.00133332" M="0.000369141" N="0.000339512" P="0.247919" Q="0.000414819" R="0.0005321" S="0.00118024" T="0.000580248" V="0.000607408" W="0.000424695" Y="0.00035803"/>
      <pos A="0.000828391" C="0.000248156" D="0.0005321" E="0.000797527" F="0.000314821" G="0.371442" H="0.000185194" I="0.000469139" K="0.000754318" L="0.618617" M="0.000369141" N="0.000339512" P="0.00100493" Q="0.000414819" R="0.0005321" S="0.00118024" T="0.000580248" V="0.000607408" W="0.000424695" Y="0.00035803"/>
      <pos A="0.000828391" C="0.000248156" D="0.741273" E="0.000797527" F="0.000314821" G="0.0010716" H="0.000185194" I="0.000469139" K="0.000754318" L="0.00133332" M="0.000369141" N="0.000339512" P="0.247919" Q="0.000414819" R="0.0005321" S="0.00118024" T="0.000580248" V="0.000607408" W="0.000424695" Y="0.00035803"/>
      <pos A="0.000828391" C="0.000248156" D="0.0005321" E="0.000797527" F="0.000314821" G="0.0010716" H="0.000185194" I="0.000469139" K="0.000754318" L="0.618617" M="0.000369141" N="0.000339512" P="0.00100493" Q="0.000414819" R="0.0005321" S="0.00118024" T="0.000580248" V="0.370978" W="0.000424695" Y="0.00035803"/>
      <pos A="0.000828391" C="0.000248156" D="0.0005321" E="0.000797527" F="0.000314821" G="0.0010716" H="0.617469" I="0.000469139" K="0.000754318" L="0.371704" M="0.000369141" N="0.000339512" P="0.00100493" Q="0.000414819" R="0.0005321" S="0.00118024" T="0.000580248" V="0.000607408" W="0.000424695" Y="0.00035803"/>
      <pos A="0.000828391" C="0.000248156" D="0.0005321" E="0.000797527" F="0.987969" G="0.0010716" H="0.000185194" I="0.000469139" K="0.000754318" L="0.00133332" M="0.000369141" N="0.000339512" P="0.00100493" Q="0.000414819" R="0.0005321" S="0.00118024" T="0.000580248" V="0.000607408" W="0.000424695" Y="0.00035803"/>
    </motif>
    <motif db="0" id="TAADMAAQITKR" alt="MEME-27" length="12" nsites="2" evalue="4.6e-003">
      <pos A="0.00319522" C="0.000957171" D="0.00205239" E="0.00307618" F="0.00121431" G="0.0041333" H="0.000714319" I="0.00180954" K="0.00290951" L="0.0051428" M="0.00142383" N="0.00130955" P="0.00387616" Q="0.00160002" R="0.00205239" S="0.00455234" T="0.954619" V="0.00234286" W="0.00163811" Y="0.00138097"/>
      <pos A="0.955576" C="0.000957171" D="0.00205239" E="0.00307618" F="0.00121431" G="0.0041333" H="0.000714319" I="0.00180954" K="0.00290951" L="0.0051428" M="0.00142383" N="0.00130955" P="0.00387616" Q="0.00160002" R="0.00205239" S="0.00455234" T="0.0022381" V="0.00234286" W="0.00163811" Y="0.00138097"/>
      <pos A="0.955576" C="0.000957171" D="0.00205239" E="0.00307618" F="0.00121431" G="0.0041333" H="0.000714319" I="0.00180954" K="0.00290951" L="0.0051428" M="0.00142383" N="0.00130955" P="0.00387616" Q="0.00160002" R="0.00205239" S="0.00455234" T="0.0022381" V="0.00234286" W="0.00163811" Y="0.00138097"/>
      <pos A="0.00319522" C="0.000957171" D="0.954433" E="0.00307618" F="0.00121431" G="0.0041333" H="0.000714319" I="0.00180954" K="0.00290951" L="0.0051428" M="0.00142383" N="0.00130955" P="0.00387616" Q="0.00160002" R="0.00205239" S="0.00455234" T="0.0022381" V="0.00234286" W="0.00163811" Y="0.00138097"/>
      <pos A="0.00319522" C="0.000957171" D="0.00205239" E="0.00307618" F="0.00121431" G="0.0041333" H="0.000714319" I="0.00180954" K="0.00290951" L="0.0051428" M="0.953805" N="0.00130955" P="0.00387616" Q="0.00160002" R="0.00205239" S="0.00455234" T="0.0022381" V="0.00234286" W="0.00163811" Y="0.00138097"/>
      <pos A="0.955576" C="0.000957171" D="0.00205239" E="0.00307618" F="0.00121431" G="0.0041333" H="0.000714319" I="0.00180954" K="0.00290951" L="0.0051428" M="0.00142383" N="0.00130955" P="0.00387616" Q="0.00160002" R="0.00205239" S="0.00455234" T="0.0022381" V="0.00234286" W="0.00163811" Y="0.00138097"/>
      <pos A="0.955576" C="0.000957171" D="0.00205239" E="0.00307618" F="0.00121431" G="0.0041333" H="0.000714319" I="0.00180954" K="0.00290951" L="0.0051428" M="0.00142383" N="0.00130955" P="0.00387616" Q="0.00160002" R="0.00205239" S="0.00455234" T="0.0022381" V="0.00234286" W="0.00163811" Y="0.00138097"/>
      <pos A="0.00319522" C="0.000957171" D="0.00205239" E="0.00307618" F="0.00121431" G="0.0041333" H="0.000714319" I="0.00180954" K="0.00290951" L="0.0051428" M="0.00142383" N="0.00130955" P="0.00387616" Q="0.953981" R="0.00205239" S="0.00455234" T="0.0022381" V="0.00234286" W="0.00163811" Y="0.00138097"/>
      <pos A="0.00319522" C="0.000957171" D="0.00205239" E="0.00307618" F="0.00121431" G="0.0041333" H="0.000714319" I="0.95419" K="0.00290951" L="0.0051428" M="0.00142383" N="0.00130955" P="0.00387616" Q="0.00160002" R="0.00205239" S="0.00455234" T="0.0022381" V="0.00234286" W="0.00163811" Y="0.00138097"/>
      <pos A="0.00319522" C="0.000957171" D="0.00205239" E="0.00307618" F="0.00121431" G="0.0041333" H="0.000714319" I="0.00180954" K="0.00290951" L="0.0051428" M="0.00142383" N="0.00130955" P="0.00387616" Q="0.00160002" R="0.00205239" S="0.00455234" T="0.954619" V="0.00234286" W="0.00163811" Y="0.00138097"/>
      <pos A="0.00319522" C="0.000957171" D="0.00205239" E="0.00307618" F="0.00121431" G="0.0041333" H="0.000714319" I="0.00180954" K="0.95529" L="0.0051428" M="0.00142383" N="0.00130955" P="0.00387616" Q="0.00160002" R="0.00205239" S="0.00455234" T="0.0022381" V="0.00234286" W="0.00163811" Y="0.00138097"/>
      <pos A="0.00319522" C="0.000957171" D="0.00205239" E="0.00307618" F="0.00121431" G="0.0041333" H="0.000714319" I="0.00180954" K="0.00290951" L="0.0051428" M="0.00142383" N="0.00130955" P="0.00387616" Q="0.00160002" R="0.954433" S="0.00455234" T="0.0022381" V="0.00234286" W="0.00163811" Y="0.00138097"/>
    </motif>
    <motif db="0" id="TGDENFAJPYW" alt="MEME-24" length="11" nsites="4" evalue="3.0e-004">
      <pos A="0.00163658" C="0.000490258" D="0.00105122" E="0.0015756" F="0.000621963" G="0.00211706" H="0.000365871" I="0.000926835" K="0.00149024" L="0.00263412" M="0.000729278" N="0.488476" P="0.00198535" Q="0.00081952" R="0.00105122" S="0.00233169" T="0.488951" V="0.0012" W="0.000839032" Y="0.000707327"/>
      <pos A="0.00163658" C="0.000490258" D="0.00105122" E="0.0015756" F="0.000621963" G="0.977727" H="0.000365871" I="0.000926835" K="0.00149024" L="0.00263412" M="0.000729278" N="0.000670743" P="0.00198535" Q="0.00081952" R="0.00105122" S="0.00233169" T="0.00114634" V="0.0012" W="0.000839032" Y="0.000707327"/>
      <pos A="0.00163658" C="0.000490258" D="0.488856" E="0.0015756" F="0.000621963" G="0.00211706" H="0.000365871" I="0.000926835" K="0.00149024" L="0.490439" M="0.000729278" N="0.000670743" P="0.00198535" Q="0.00081952" R="0.00105122" S="0.00233169" T="0.00114634" V="0.0012" W="0.000839032" Y="0.000707327"/>
      <pos A="0.00163658" C="0.000490258" D="0.00105122" E="0.48938" F="0.000621963" G="0.00211706" H="0.000365871" I="0.000926835" K="0.00149024" L="0.00263412" M="0.000729278" N="0.000670743" P="0.00198535" Q="0.00081952" R="0.00105122" S="0.00233169" T="0.00114634" V="0.489005" W="0.000839032" Y="0.000707327"/>
      <pos A="0.00163658" C="0.000490258" D="0.00105122" E="0.0015756" F="0.000621963" G="0.00211706" H="0.000365871" I="0.000926835" K="0.00149024" L="0.00263412" M="0.000729278" N="0.488476" P="0.00198535" Q="0.00081952" R="0.00105122" S="0.490137" T="0.00114634" V="0.0012" W="0.000839032" Y="0.000707327"/>
      <pos A="0.00163658" C="0.488295" D="0.00105122" E="0.0015756" F="0.488427" G="0.00211706" H="0.000365871" I="0.000926835" K="0.00149024" L="0.00263412" M="0.000729278" N="0.000670743" P="0.00198535" Q="0.00081952" R="0.00105122" S="0.00233169" T="0.00114634" V="0.0012" W="0.000839032" Y="0.000707327"/>
      <pos A="0.489441" C="0.000490258" D="0.00105122" E="0.0015756" F="0.000621963" G="0.00211706" H="0.000365871" I="0.000926835" K="0.00149024" L="0.00263412" M="0.000729278" N="0.000670743" P="0.00198535" Q="0.00081952" R="0.00105122" S="0.00233169" T="0.488951" V="0.0012" W="0.000839032" Y="0.000707327"/>
      <pos A="0.00163658" C="0.000490258" D="0.00105122" E="0.0015756" F="0.000621963" G="0.00211706" H="0.000365871" I="0.488732" K="0.00149024" L="0.490439" M="0.000729278" N="0.000670743" P="0.00198535" Q="0.00081952" R="0.00105122" S="0.00233169" T="0.00114634" V="0.0012" W="0.000839032" Y="0.000707327"/>
      <pos A="0.00163658" C="0.000490258" D="0.00105122" E="0.0015756" F="0.000621963" G="0.00211706" H="0.000365871" I="0.000926835" K="0.00149024" L="0.00263412" M="0.000729278" N="0.000670743" P="0.977595" Q="0.00081952" R="0.00105122" S="0.00233169" T="0.00114634" V="0.0012" W="0.000839032" Y="0.000707327"/>
      <pos A="0.00163658" C="0.000490258" D="0.00105122" E="0.0015756" F="0.000621963" G="0.00211706" H="0.000365871" I="0.000926835" K="0.00149024" L="0.00263412" M="0.488534" N="0.000670743" P="0.00198535" Q="0.00081952" R="0.00105122" S="0.00233169" T="0.00114634" V="0.0012" W="0.000839032" Y="0.488512"/>
      <pos A="0.00163658" C="0.000490258" D="0.00105122" E="0.0015756" F="0.000621963" G="0.00211706" H="0.000365871" I="0.000926835" K="0.00149024" L="0.00263412" M="0.000729278" N="0.000670743" P="0.00198535" Q="0.00081952" R="0.00105122" S="0.00233169" T="0.00114634" V="0.0012" W="0.976449" Y="0.000707327"/>
    </motif>
    <motif db="0" id="TLQGLGISW" alt="MEME-16" length="9" nsites="4" evalue="1.1e-006">
      <pos A="0.00163658" C="0.000490258" D="0.00105122" E="0.0015756" F="0.000621963" G="0.00211706" H="0.000365871" I="0.000926835" K="0.00149024" L="0.00263412" M="0.000729278" N="0.000670743" P="0.00198535" Q="0.00081952" R="0.00105122" S="0.00233169" T="0.976756" V="0.0012" W="0.000839032" Y="0.000707327"/>
      <pos A="0.00163658" C="0.000490258" D="0.00105122" E="0.0015756" F="0.000621963" G="0.00211706" H="0.000365871" I="0.000926835" K="0.00149024" L="0.978244" M="0.000729278" N="0.000670743" P="0.00198535" Q="0.00081952" R="0.00105122" S="0.00233169" T="0.00114634" V="0.0012" W="0.000839032" Y="0.000707327"/>
      <pos A="0.00163658" C="0.000490258" D="0.00105122" E="0.0015756" F="0.000621963" G="0.00211706" H="0.000365871" I="0.000926835" K="0.00149024" L="0.00263412" M="0.000729278" N="0.000670743" P="0.00198535" Q="0.976429" R="0.00105122" S="0.00233169" T="0.00114634" V="0.0012" W="0.000839032" Y="0.000707327"/>
      <pos A="0.00163658" C="0.000490258" D="0.00105122" E="0.0015756" F="0.000621963" G="0.977727" H="0.000365871" I="0.000926835" K="0.00149024" L="0.00263412" M="0.000729278" N="0.000670743" P="0.00198535" Q="0.00081952" R="0.00105122" S="0.00233169" T="0.00114634" V="0.0012" W="0.000839032" Y="0.000707327"/>
      <pos A="0.00163658" C="0.000490258" D="0.00105122" E="0.0015756" F="0.000621963" G="0.00211706" H="0.000365871" I="0.000926835" K="0.00149024" L="0.978244" M="0.000729278" N="0.000670743" P="0.00198535" Q="0.00081952" R="0.00105122" S="0.00233169" T="0.00114634" V="0.0012" W="0.000839032" Y="0.000707327"/>
      <pos A="0.00163658" C="0.000490258" D="0.00105122" E="0.0015756" F="0.000621963" G="0.977727" H="0.000365871" I="0.000926835" K="0.00149024" L="0.00263412" M="0.000729278" N="0.000670743" P="0.00198535" Q="0.00081952" R="0.00105122" S="0.00233169" T="0.00114634" V="0.0012" W="0.000839032" Y="0.000707327"/>
      <pos A="0.00163658" C="0.000490258" D="0.00105122" E="0.0015756" F="0.000621963" G="0.00211706" H="0.000365871" I="0.976537" K="0.00149024" L="0.00263412" M="0.000729278" N="0.000670743" P="0.00198535" Q="0.00081952" R="0.00105122" S="0.00233169" T="0.00114634" V="0.0012" W="0.000839032" Y="0.000707327"/>
      <pos A="0.00163658" C="0.000490258" D="0.00105122" E="0.0015756" F="0.000621963" G="0.00211706" H="0.000365871" I="0.000926835" K="0.00149024" L="0.00263412" M="0.000729278" N="0.000670743" P="0.00198535" Q="0.00081952" R="0.00105122" S="0.977941" T="0.00114634" V="0.0012" W="0.000839032" Y="0.000707327"/>
      <pos A="0.00163658" C="0.000490258" D="0.00105122" E="0.0015756" F="0.000621963" G="0.00211706" H="0.000365871" I="0.000926835" K="0.00149024" L="0.00263412" M="0.000729278" N="0.000670743" P="0.00198535" Q="0.00081952" R="0.00105122" S="0.00233169" T="0.00114634" V="0.0012" W="0.976449" Y="0.000707327"/>
    </motif>
    <motif db="0" id="TPTLQHY" alt="MEME-22" length="7" nsites="3" evalue="6.8e-005">
      <pos A="0.00216451" C="0.000648406" D="0.00139033" E="0.00208386" F="0.000822596" G="0.00279998" H="0.000483894" I="0.00122581" K="0.00197096" L="0.00348383" M="0.000964529" N="0.000887111" P="0.00262579" Q="0.00108388" R="0.00139033" S="0.00308384" T="0.969258" V="0.0015871" W="0.00110969" Y="0.000935497"/>
      <pos A="0.00216451" C="0.000648406" D="0.00139033" E="0.00208386" F="0.000822596" G="0.00279998" H="0.000483894" I="0.00122581" K="0.00197096" L="0.00348383" M="0.000964529" N="0.000887111" P="0.970368" Q="0.00108388" R="0.00139033" S="0.00308384" T="0.00151613" V="0.0015871" W="0.00110969" Y="0.000935497"/>
      <pos A="0.00216451" C="0.000648406" D="0.00139033" E="0.00208386" F="0.000822596" G="0.00279998" H="0.000483894" I="0.00122581" K="0.00197096" L="0.00348383" M="0.000964529" N="0.000887111" P="0.00262579" Q="0.00108388" R="0.00139033" S="0.00308384" T="0.969258" V="0.0015871" W="0.00110969" Y="0.000935497"/>
      <pos A="0.00216451" C="0.000648406" D="0.00139033" E="0.00208386" F="0.000822596" G="0.00279998" H="0.000483894" I="0.00122581" K="0.00197096" L="0.971226" M="0.000964529" N="0.000887111" P="0.00262579" Q="0.00108388" R="0.00139033" S="0.00308384" T="0.00151613" V="0.0015871" W="0.00110969" Y="0.000935497"/>
      <pos A="0.00216451" C="0.000648406" D="0.00139033" E="0.00208386" F="0.000822596" G="0.00279998" H="0.000483894" I="0.00122581" K="0.00197096" L="0.00348383" M="0.000964529" N="0.000887111" P="0.00262579" Q="0.968826" R="0.00139033" S="0.00308384" T="0.00151613" V="0.0015871" W="0.00110969" Y="0.000935497"/>
      <pos A="0.00216451" C="0.000648406" D="0.00139033" E="0.00208386" F="0.000822596" G="0.00279998" H="0.968226" I="0.00122581" K="0.00197096" L="0.00348383" M="0.000964529" N="0.000887111" P="0.00262579" Q="0.00108388" R="0.00139033" S="0.00308384" T="0.00151613" V="0.0015871" W="0.00110969" Y="0.000935497"/>
      <pos A="0.00216451" C="0.000648406" D="0.00139033" E="0.00208386" F="0.000822596" G="0.00279998" H="0.000483894" I="0.00122581" K="0.00197096" L="0.00348383" M="0.000964529" N="0.000887111" P="0.00262579" Q="0.00108388" R="0.00139033" S="0.00308384" T="0.00151613" V="0.0015871" W="0.00110969" Y="0.968677"/>
    </motif>
    <motif db="0" id="WLGVSRQLR" alt="MEME-14" length="9" nsites="4" evalue="5.2e-008">
      <pos A="0.00163658" C="0.000490258" D="0.00105122" E="0.0015756" F="0.000621963" G="0.00211706" H="0.000365871" I="0.000926835" K="0.00149024" L="0.00263412" M="0.000729278" N="0.000670743" P="0.00198535" Q="0.00081952" R="0.00105122" S="0.00233169" T="0.00114634" V="0.0012" W="0.976449" Y="0.000707327"/>
      <pos A="0.00163658" C="0.000490258" D="0.00105122" E="0.0015756" F="0.000621963" G="0.00211706" H="0.000365871" I="0.000926835" K="0.00149024" L="0.978244" M="0.000729278" N="0.000670743" P="0.00198535" Q="0.00081952" R="0.00105122" S="0.00233169" T="0.00114634" V="0.0012" W="0.000839032" Y="0.000707327"/>
      <pos A="0.00163658" C="0.000490258" D="0.00105122" E="0.0015756" F="0.000621963" G="0.977727" H="0.000365871" I="0.000926835" K="0.00149024" L="0.00263412" M="0.000729278" N="0.000670743" P="0.00198535" Q="0.00081952" R="0.00105122" S="0.00233169" T="0.00114634" V="0.0012" W="0.000839032" Y="0.000707327"/>
      <pos A="0.00163658" C="0.000490258" D="0.00105122" E="0.0015756" F="0.000621963" G="0.00211706" H="0.000365871" I="0.000926835" K="0.00149024" L="0.00263412" M="0.000729278" N="0.000670743" P="0.00198535" Q="0.00081952" R="0.00105122" S="0.00233169" T="0.00114634" V="0.97681" W="0.000839032" Y="0.000707327"/>
      <pos A="0.00163658" C="0.000490258" D="0.00105122" E="0.0015756" F="0.000621963" G="0.00211706" H="0.000365871" I="0.000926835" K="0.00149024" L="0.00263412" M="0.000729278" N="0.000670743" P="0.00198535" Q="0.00081952" R="0.00105122" S="0.977941" T="0.00114634" V="0.0012" W="0.000839032" Y="0.000707327"/>
      <pos A="0.00163658" C="0.000490258" D="0.00105122" E="0.0015756" F="0.000621963" G="0.00211706" H="0.000365871" I="0.000926835" K="0.00149024" L="0.00263412" M="0.000729278" N="0.000670743" P="0.00198535" Q="0.00081952" R="0.976661" S="0.00233169" T="0.00114634" V="0.0012" W="0.000839032" Y="0.000707327"/>
      <pos A="0.00163658" C="0.000490258" D="0.00105122" E="0.0015756" F="0.000621963" G="0.00211706" H="0.000365871" I="0.000926835" K="0.00149024" L="0.00263412" M="0.000729278" N="0.000670743" P="0.00198535" Q="0.976429" R="0.00105122" S="0.00233169" T="0.00114634" V="0.0012" W="0.000839032" Y="0.000707327"/>
      <pos A="0.00163658" C="0.000490258" D="0.00105122" E="0.0015756" F="0.000621963" G="0.00211706" H="0.000365871" I="0.000926835" K="0.00149024" L="0.978244" M="0.000729278" N="0.000670743" P="0.00198535" Q="0.00081952" R="0.00105122" S="0.00233169" T="0.00114634" V="0.0012" W="0.000839032" Y="0.000707327"/>
      <pos A="0.00163658" C="0.000490258" D="0.00105122" E="0.0015756" F="0.000621963" G="0.00211706" H="0.000365871" I="0.000926835" K="0.00149024" L="0.00263412" M="0.000729278" N="0.000670743" P="0.00198535" Q="0.00081952" R="0.976661" S="0.00233169" T="0.00114634" V="0.0012" W="0.000839032" Y="0.000707327"/>
    </motif>
  </queries>
  <targets>
    <motif db="0" id="PS00027" alt="HOMEOBOX_1" length="24" nsites="20"
        url="https://prosite.expasy.org/PS00027">
      <pos A="0.000333828" C="0.000100004" D="0.000214429" E="0.000321391" F="0.142273" G="0.142578" H="7.46321e-05" I="0.142335" K="0.000303978" L="0.142684" M="0.142295" N="0.000136819" P="0.00040497" Q="0.000167167" R="0.000214429" S="0.000475615" T="0.000233831" V="0.142391" W="0.000171147" Y="0.142291"/>
      <pos A="0.199339" C="0.000100004" D="0.000214429" E="0.000321391" F="0.000126869" G="0.000431835" H="7.46321e-05" I="0.000189057" K="0.000303978" L="0.199542" M="0.000148759" N="0.000136819" P="0.00040497" Q="0.000167167" R="0.199219" S="0.199481" T="0.000233831" V="0.19925" W="0.000171147" Y="0.000144282"/>
      <pos A="0.0500851" C="0.0498512" D="0.0499657" E="0.0500726" F="0.0498781" G="0.0501831" H="0.0498259" I="0.0499403" K="0.0500552" L="0.0502885" M="0.0499" N="0.0498881" P="0.0501562" Q="0.0499184" R="0.0499657" S="0.0502269" T="0.0499851" V="0.049996" W="0.0499224" Y="0.0498955"/>
      <pos A="0.0500851" C="0.0498512" D="0.0499657" E="0.0500726" F="0.0498781" G="0.0501831" H="0.0498259" I="0.0499403" K="0.0500552" L="0.0502885" M="0.0499" N="0.0498881" P="0.0501562" Q="0.0499184" R="0.0499657" S="0.0502269" T="0.0499851" V="0.049996" W="0.0499224" Y="0.0498955"/>
      <pos A="0.110892" C="0.110658" D="0.000214429" E="0.000321391" F="0.000126869" G="0.000431835" H="7.46321e-05" I="0.110747" K="0.000303978" L="0.111096" M="0.110707" N="0.110695" P="0.00040497" Q="0.000167167" R="0.000214429" S="0.111034" T="0.110792" V="0.110803" W="0.000171147" Y="0.000144282"/>
      <pos A="0.0500851" C="0.0498512" D="0.0499657" E="0.0500726" F="0.0498781" G="0.0501831" H="0.0498259" I="0.0499403" K="0.0500552" L="0.0502885" M="0.0499" N="0.0498881" P="0.0501562" Q="0.0499184" R="0.0499657" S="0.0502269" T="0.0499851" V="0.049996" W="0.0499224" Y="0.0498955"/>
      <pos A="0.000333828" C="0.000100004" D="0.000214429" E="0.000321391" F="0.000126869" G="0.000431835" H="7.46321e-05" I="0.248945" K="0.000303978" L="0.249294" M="0.248905" N="0.000136819" P="0.00040497" Q="0.000167167" R="0.000214429" S="0.000475615" T="0.000233831" V="0.249001" W="0.000171147" Y="0.000144282"/>
      <pos A="0.052704" C="0.0524702" D="0.0525846" E="0.0526915" F="0.052497" G="0.052802" H="0.0524448" I="0.0525592" K="0.0526741" L="0.0529075" M="0.0525189" N="0.052507" P="0.0527751" Q="0.0525373" R="0.0525846" S="0.0528458" T="0.052604" V="0.0526149" W="0.0525413" Y="0.000144282"/>
      <pos A="0.0500851" C="0.0498512" D="0.0499657" E="0.0500726" F="0.0498781" G="0.0501831" H="0.0498259" I="0.0499403" K="0.0500552" L="0.0502885" M="0.0499" N="0.0498881" P="0.0501562" Q="0.0499184" R="0.0499657" S="0.0502269" T="0.0499851" V="0.049996" W="0.0499224" Y="0.0498955"/>
      <pos A="0.0500851" C="0.0498512" D="0.0499657" E="0.0500726" F="0.0498781" G="0.0501831" H="0.0498259" I="0.0499403" K="0.0500552" L="0.0502885" M="0.0499" N="0.0498881" P="0.0501562" Q="0.0499184" R="0.0499657" S="0.0502269" T="0.0499851" V="0.049996" W="0.0499224" Y="0.0498955"/>
      <pos A="0.052704" C="0.0524702" D="0.0525846" E="0.0526915" F="0.052497" G="0.052802" H="0.0524448" I="0.0525592" K="0.0526741" L="0.000537305" M="0.0525189" N="0.052507" P="0.0527751" Q="0.0525373" R="0.0525846" S="0.0528458" T="0.052604" V="0.0526149" W="0.0525413" Y="0.0525144"/>
      <pos A="0.000333828" C="0.000100004" D="0.000214429" E="0.000321391" F="0.000126869" G="0.000431835" H="7.46321e-05" I="0.331864" K="0.000303978" L="0.332212" M="0.000148759" N="0.000136819" P="0.00040497" Q="0.000167167" R="0.000214429" S="0.000475615" T="0.000233831" V="0.331919" W="0.000171147" Y="0.000144282"/>
      <pos A="0.0998363" C="0.000100004" D="0.000214429" E="0.0998239" F="0.000126869" G="0.000431835" H="7.46321e-05" I="0.0996915" K="0.0998065" L="0.000537305" M="0.000148759" N="0.0996393" P="0.00040497" Q="0.0996697" R="0.0997169" S="0.0999781" T="0.0997363" V="0.000244776" W="0.000171147" Y="0.0996468"/>
      <pos A="0.000333828" C="0.000100004" D="0.000214429" E="0.000321391" F="0.110685" G="0.000431835" H="0.110633" I="0.110747" K="0.110862" L="0.111096" M="0.000148759" N="0.110695" P="0.00040497" Q="0.000167167" R="0.000214429" S="0.111034" T="0.110792" V="0.110803" W="0.000171147" Y="0.000144282"/>
      <pos A="0.000333828" C="0.000100004" D="0.000214429" E="0.000321391" F="0.000126869" G="0.000431835" H="7.46321e-05" I="0.000189057" K="0.000303978" L="0.000537305" M="0.000148759" N="0.000136819" P="0.00040497" Q="0.000167167" R="0.000214429" S="0.000475615" T="0.000233831" V="0.000244776" W="0.995196" Y="0.000144282"/>
      <pos A="0.000333828" C="0.248856" D="0.000214429" E="0.000321391" F="0.248883" G="0.000431835" H="7.46321e-05" I="0.000189057" K="0.000303978" L="0.000537305" M="0.000148759" N="0.000136819" P="0.00040497" Q="0.000167167" R="0.000214429" S="0.000475615" T="0.000233831" V="0.249001" W="0.000171147" Y="0.248901"/>
      <pos A="0.0500851" C="0.0498512" D="0.0499657" E="0.0500726" F="0.0498781" G="0.0501831" H="0.0498259" I="0.0499403" K="0.0500552" L="0.0502885" M="0.0499" N="0.0498881" P="0.0501562" Q="0.0499184" R="0.0499657" S="0.0502269" T="0.0499851" V="0.049996" W="0.0499224" Y="0.0498955"/>
      <pos A="0.166172" C="0.000100004" D="0.166052" E="0.000321391" F="0.000126869" G="0.000431835" H="0.165912" I="0.000189057" K="0.000303978" L="0.000537305" M="0.000148759" N="0.165975" P="0.00040497" Q="0.166005" R="0.000214429" S="0.000475615" T="0.166072" V="0.000244776" W="0.000171147" Y="0.000144282"/>
      <pos A="0.0500851" C="0.0498512" D="0.0499657" E="0.0500726" F="0.0498781" G="0.0501831" H="0.0498259" I="0.0499403" K="0.0500552" L="0.0502885" M="0.0499" N="0.0498881" P="0.0501562" Q="0.0499184" R="0.0499657" S="0.0502269" T="0.0499851" V="0.049996" W="0.0499224" Y="0.0498955"/>
      <pos A="0.0500851" C="0.0498512" D="0.0499657" E="0.0500726" F="0.0498781" G="0.0501831" H="0.0498259" I="0.0499403" K="0.0500552" L="0.0502885" M="0.0499" N="0.0498881" P="0.0501562" Q="0.0499184" R="0.0499657" S="0.0502269" T="0.0499851" V="0.049996" W="0.0499224" Y="0.0498955"/>
      <pos A="0.0500851" C="0.0498512" D="0.0499657" E="0.0500726" F="0.0498781" G="0.0501831" H="0.0498259" I="0.0499403" K="0.0500552" L="0.0502885" M="0.0499" N="0.0498881" P="0.0501562" Q="0.0499184" R="0.0499657" S="0.0502269" T="0.0499851" V="0.049996" W="0.0499224" Y="0.0498955"/>
      <pos A="0.0500851" C="0.0498512" D="0.0499657" E="0.0500726" F="0.0498781" G="0.0501831" H="0.0498259" I="0.0499403" K="0.0500552" L="0.0502885" M="0.0499" N="0.0498881" P="0.0501562" Q="0.0499184" R="0.0499657" S="0.0502269" T="0.0499851" V="0.049996" W="0.0499224" Y="0.0498955"/>
      <pos A="0.0500851" C="0.0498512" D="0.0499657" E="0.0500726" F="0.0498781" G="0.0501831" H="0.0498259" I="0.0499403" K="0.0500552" L="0.0502885" M="0.0499" N="0.0498881" P="0.0501562" Q="0.0499184" R="0.0499657" S="0.0502269" T="0.0499851" V="0.049996" W="0.0499224" Y="0.0498955"/>
      <pos A="0.14248" C="0.000100004" D="0.000214429" E="0.000321391" F="0.000126869" G="0.000431835" H="7.46321e-05" I="0.142335" K="0.14245" L="0.000537305" M="0.142295" N="0.142283" P="0.00040497" Q="0.000167167" R="0.142361" S="0.000475615" T="0.000233831" V="0.000244776" W="0.142317" Y="0.000144282"/>
    </motif>
    <motif db="0" id="PS00039" alt="DEAD_ATP_HELICASE" length="9" nsites="20"
        url="https://prosite.expasy.org/PS00039">
      <pos A="0.000333828" C="0.000100004" D="0.000214429" E="0.000321391" F="0.199132" G="0.000431835" H="7.46321e-05" I="0.199194" K="0.000303978" L="0.199542" M="0.199154" N="0.000136819" P="0.00040497" Q="0.000167167" R="0.000214429" S="0.000475615" T="0.000233831" V="0.19925" W="0.000171147" Y="0.000144282"/>
      <pos A="0.000333828" C="0.000100004" D="0.000214429" E="0.000321391" F="0.199132" G="0.000431835" H="7.46321e-05" I="0.199194" K="0.000303978" L="0.199542" M="0.199154" N="0.000136819" P="0.00040497" Q="0.000167167" R="0.000214429" S="0.000475615" T="0.000233831" V="0.19925" W="0.000171147" Y="0.000144282"/>
      <pos A="0.000333828" C="0.000100004" D="0.995239" E="0.000321391" F="0.000126869" G="0.000431835" H="7.46321e-05" I="0.000189057" K="0.000303978" L="0.000537305" M="0.000148759" N="0.000136819" P="0.00040497" Q="0.000167167" R="0.000214429" S="0.000475615" T="0.000233831" V="0.000244776" W="0.000171147" Y="0.000144282"/>
      <pos A="0.000333828" C="0.000100004" D="0.000214429" E="0.995346" F="0.000126869" G="0.000431835" H="7.46321e-05" I="0.000189057" K="0.000303978" L="0.000537305" M="0.000148759" N="0.000136819" P="0.00040497" Q="0.000167167" R="0.000214429" S="0.000475615" T="0.000233831" V="0.000244776" W="0.000171147" Y="0.000144282"/>
      <pos A="0.995359" C="0.000100004" D="0.000214429" E="0.000321391" F="0.000126869" G="0.000431835" H="7.46321e-05" I="0.000189057" K="0.000303978" L="0.000537305" M="0.000148759" N="0.000136819" P="0.00040497" Q="0.000167167" R="0.000214429" S="0.000475615" T="0.000233831" V="0.000244776" W="0.000171147" Y="0.000144282"/>
      <pos A="0.000333828" C="0.000100004" D="0.995239" E="0.000321391" F="0.000126869" G="0.000431835" H="7.46321e-05" I="0.000189057" K="0.000303978" L="0.000537305" M="0.000148759" N="0.000136819" P="0.00040497" Q="0.000167167" R="0.000214429" S="0.000475615" T="0.000233831" V="0.000244776" W="0.000171147" Y="0.000144282"/>
      <pos A="0.000333828" C="0.000100004" D="0.000214429" E="0.249078" F="0.000126869" G="0.000431835" H="7.46321e-05" I="0.000189057" K="0.24906" L="0.000537305" M="0.000148759" N="0.248893" P="0.00040497" Q="0.000167167" R="0.248971" S="0.000475615" T="0.000233831" V="0.000244776" W="0.000171147" Y="0.000144282"/>
      <pos A="0.0500851" C="0.0498512" D="0.0499657" E="0.0500726" F="0.0498781" G="0.0501831" H="0.0498259" I="0.0499403" K="0.0500552" L="0.0502885" M="0.0499" N="0.0498881" P="0.0501562" Q="0.0499184" R="0.0499657" S="0.0502269" T="0.0499851" V="0.049996" W="0.0499224" Y="0.0498955"/>
      <pos A="0.000333828" C="0.000100004" D="0.000214429" E="0.000321391" F="0.0996294" G="0.0999343" H="7.46321e-05" I="0.0996915" K="0.000303978" L="0.10004" M="0.0996512" N="0.0996393" P="0.00040497" Q="0.000167167" R="0.000214429" S="0.0999781" T="0.0997363" V="0.0997473" W="0.000171147" Y="0.0996468"/>
    </motif>
    <motif db="0" id="PS00061" alt="ADH_SHORT" length="29" nsites="20"
        url="https://prosite.expasy.org/PS00061">
      <pos A="0.110892" C="0.000100004" D="0.110773" E="0.000321391" F="0.000126869" G="0.000431835" H="7.46321e-05" I="0.110747" K="0.110862" L="0.111096" M="0.000148759" N="0.110695" P="0.110963" Q="0.000167167" R="0.000214429" S="0.111034" T="0.000233831" V="0.110803" W="0.000171147" Y="0.000144282"/>
      <pos A="0.0500851" C="0.0498512" D="0.0499657" E="0.0500726" F="0.0498781" G="0.0501831" H="0.0498259" I="0.0499403" K="0.0500552" L="0.0502885" M="0.0499" N="0.0498881" P="0.0501562" Q="0.0499184" R="0.0499657" S="0.0502269" T="0.0499851" V="0.049996" W="0.0499224" Y="0.0498955"/>
      <pos A="0.0500851" C="0.0498512" D="0.0499657" E="0.0500726" F="0.0498781" G="0.0501831" H="0.0498259" I="0.0499403" K="0.0500552" L="0.0502885" M="0.0499" N="0.0498881" P="0.0501562" Q="0.0499184" R="0.0499657" S="0.0502269" T="0.0499851" V="0.049996" W="0.0499224" Y="0.0498955"/>
      <pos A="0.0500851" C="0.0498512" D="0.0499657" E="0.0500726" F="0.0498781" G="0.0501831" H="0.0498259" I="0.0499403" K="0.0500552" L="0.0502885" M="0.0499" N="0.0498881" P="0.0501562" Q="0.0499184" R="0.0499657" S="0.0502269" T="0.0499851" V="0.049996" W="0.0499224" Y="0.0498955"/>
      <pos A="0.0500851" C="0.0498512" D="0.0499657" E="0.0500726" F="0.0498781" G="0.0501831" H="0.0498259" I="0.0499403" K="0.0500552" L="0.0502885" M="0.0499" N="0.0498881" P="0.0501562" Q="0.0499184" R="0.0499657" S="0.0502269" T="0.0499851" V="0.049996" W="0.0499224" Y="0.0498955"/>
      <pos A="0.0500851" C="0.0498512" D="0.0499657" E="0.0500726" F="0.0498781" G="0.0501831" H="0.0498259" I="0.0499403" K="0.0500552" L="0.0502885" M="0.0499" N="0.0498881" P="0.0501562" Q="0.0499184" R="0.0499657" S="0.0502269" T="0.0499851" V="0.049996" W="0.0499224" Y="0.0498955"/>
      <pos A="0.0500851" C="0.0498512" D="0.0499657" E="0.0500726" F="0.0498781" G="0.0501831" H="0.0498259" I="0.0499403" K="0.0500552" L="0.0502885" M="0.0499" N="0.0498881" P="0.0501562" Q="0.0499184" R="0.0499657" S="0.0502269" T="0.0499851" V="0.049996" W="0.0499224" Y="0.0498955"/>
      <pos A="0.0500851" C="0.0498512" D="0.0499657" E="0.0500726" F="0.0498781" G="0.0501831" H="0.0498259" I="0.0499403" K="0.0500552" L="0.0502885" M="0.0499" N="0.0498881" P="0.0501562" Q="0.0499184" R="0.0499657" S="0.0502269" T="0.0499851" V="0.049996" W="0.0499224" Y="0.0498955"/>
      <pos A="0.0500851" C="0.0498512" D="0.0499657" E="0.0500726" F="0.0498781" G="0.0501831" H="0.0498259" I="0.0499403" K="0.0500552" L="0.0502885" M="0.0499" N="0.0498881" P="0.0501562" Q="0.0499184" R="0.0499657" S="0.0502269" T="0.0499851" V="0.049996" W="0.0499224" Y="0.0498955"/>
      <pos A="0.0500851" C="0.0498512" D="0.0499657" E="0.0500726" F="0.0498781" G="0.0501831" H="0.0498259" I="0.0499403" K="0.0500552" L="0.0502885" M="0.0499" N="0.0498881" P="0.0501562" Q="0.0499184" R="0.0499657" S="0.0502269" T="0.0499851" V="0.049996" W="0.0499224" Y="0.0498955"/>
      <pos A="0.052704" C="0.0524702" D="0.0525846" E="0.0526915" F="0.052497" G="0.052802" H="0.0524448" I="0.0525592" K="0.0526741" L="0.0529075" M="0.0525189" N="0.052507" P="0.00040497" Q="0.0525373" R="0.0525846" S="0.0528458" T="0.052604" V="0.0526149" W="0.0525413" Y="0.0525144"/>
      <pos A="0.0500851" C="0.0498512" D="0.0499657" E="0.0500726" F="0.0498781" G="0.0501831" H="0.0498259" I="0.0499403" K="0.0500552" L="0.0502885" M="0.0499" N="0.0498881" P="0.0501562" Q="0.0499184" R="0.0499657" S="0.0502269" T="0.0499851" V="0.049996" W="0.0499224" Y="0.0498955"/>
      <pos A="0.0500851" C="0.0498512" D="0.0499657" E="0.0500726" F="0.0498781" G="0.0501831" H="0.0498259" I="0.0499403" K="0.0500552" L="0.0502885" M="0.0499" N="0.0498881" P="0.0501562" Q="0.0499184" R="0.0499657" S="0.0502269" T="0.0499851" V="0.049996" W="0.0499224" Y="0.0498955"/>
      <pos A="0.000333828" C="0.000100004" D="0.000214429" E="0.000321391" F="0.000126869" G="0.000431835" H="7.46321e-05" I="0.000189057" K="0.000303978" L="0.000537305" M="0.000148759" N="0.000136819" P="0.00040497" Q="0.000167167" R="0.000214429" S="0.000475615" T="0.000233831" V="0.000244776" W="0.000171147" Y="0.995169"/>
      <pos A="0.124712" C="0.124478" D="0.000214429" E="0.000321391" F="0.000126869" G="0.12481" H="7.46321e-05" I="0.000189057" K="0.000303978" L="0.000537305" M="0.000148759" N="0.124515" P="0.124783" Q="0.000167167" R="0.000214429" S="0.124854" T="0.124612" V="0.124623" W="0.000171147" Y="0.000144282"/>
      <pos A="0.0998363" C="0.0996025" D="0.000214429" E="0.000321391" F="0.000126869" G="0.0999343" H="7.46321e-05" I="0.0996915" K="0.000303978" L="0.000537305" M="0.0996512" N="0.0996393" P="0.00040497" Q="0.0996697" R="0.000214429" S="0.0999781" T="0.0997363" V="0.0997473" W="0.000171147" Y="0.000144282"/>
      <pos A="0.199339" C="0.199105" D="0.000214429" E="0.000321391" F="0.000126869" G="0.199437" H="7.46321e-05" I="0.000189057" K="0.000303978" L="0.000537305" M="0.000148759" N="0.000136819" P="0.00040497" Q="0.000167167" R="0.000214429" S="0.199481" T="0.199239" V="0.000244776" W="0.000171147" Y="0.000144282"/>
      <pos A="0.000333828" C="0.000100004" D="0.000214429" E="0.000321391" F="0.000126869" G="0.000431835" H="7.46321e-05" I="0.000189057" K="0.995329" L="0.000537305" M="0.000148759" N="0.000136819" P="0.00040497" Q="0.000167167" R="0.000214429" S="0.000475615" T="0.000233831" V="0.000244776" W="0.000171147" Y="0.000144282"/>
      <pos A="0.0556134" C="0.000100004" D="0.055494" E="0.055601" F="0.0554065" G="0.0557114" H="0.0553542" I="0.0554687" K="0.0555836" L="0.0558169" M="0.0554284" N="0.0554164" P="0.00040497" Q="0.0554468" R="0.055494" S="0.0557552" T="0.0555134" V="0.0555244" W="0.0554507" Y="0.0554239"/>
      <pos A="0.166172" C="0.000100004" D="0.000214429" E="0.000321391" F="0.165965" G="0.16627" H="7.46321e-05" I="0.000189057" K="0.000303978" L="0.000537305" M="0.000148759" N="0.000136819" P="0.00040497" Q="0.000167167" R="0.166052" S="0.166313" T="0.000233831" V="0.000244776" W="0.000171147" Y="0.165982"/>
      <pos A="0.110892" C="0.000100004" D="0.110773" E="0.000321391" F="0.000126869" G="0.11099" H="7.46321e-05" I="0.110747" K="0.000303978" L="0.111096" M="0.110707" N="0.000136819" P="0.00040497" Q="0.000167167" R="0.000214429" S="0.111034" T="0.110792" V="0.110803" W="0.000171147" Y="0.000144282"/>
      <pos A="0.0500851" C="0.0498512" D="0.0499657" E="0.0500726" F="0.0498781" G="0.0501831" H="0.0498259" I="0.0499403" K="0.0500552" L="0.0502885" M="0.0499" N="0.0498881" P="0.0501562" Q="0.0499184" R="0.0499657" S="0.0502269" T="0.0499851" V="0.049996" W="0.0499224" Y="0.0498955"/>
      <pos A="0.052704" C="0.0524702" D="0.0525846" E="0.0526915" F="0.052497" G="0.052802" H="0.0524448" I="0.0525592" K="0.000303978" L="0.0529075" M="0.0525189" N="0.052507" P="0.0527751" Q="0.0525373" R="0.0525846" S="0.0528458" T="0.052604" V="0.0526149" W="0.0525413" Y="0.0525144"/>
      <pos A="0.000333828" C="0.000100004" D="0.000214429" E="0.000321391" F="0.142273" G="0.000431835" H="7.46321e-05" I="0.142335" K="0.000303978" L="0.142684" M="0.142295" N="0.000136819" P="0.00040497" Q="0.000167167" R="0.000214429" S="0.000475615" T="0.000233831" V="0.142391" W="0.142317" Y="0.142291"/>
      <pos A="0.052704" C="0.0524702" D="0.000214429" E="0.0526915" F="0.052497" G="0.052802" H="0.0524448" I="0.0525592" K="0.0526741" L="0.0529075" M="0.0525189" N="0.052507" P="0.0527751" Q="0.0525373" R="0.0525846" S="0.0528458" T="0.052604" V="0.0526149" W="0.0525413" Y="0.0525144"/>
      <pos A="0.0500851" C="0.0498512" D="0.0499657" E="0.0500726" F="0.0498781" G="0.0501831" H="0.0498259" I="0.0499403" K="0.0500552" L="0.0502885" M="0.0499" N="0.0498881" P="0.0501562" Q="0.0499184" R="0.0499657" S="0.0502269" T="0.0499851" V="0.049996" W="0.0499224" Y="0.0498955"/>
      <pos A="0.0556134" C="0.0553796" D="0.055494" E="0.055601" F="0.0554065" G="0.0557114" H="0.0553542" I="0.0554687" K="0.0555836" L="0.0558169" M="0.0554284" N="0.0554164" P="0.0556846" Q="0.0554468" R="0.000214429" S="0.0557552" T="0.0555134" V="0.0555244" W="0.0554507" Y="0.000144282"/>
      <pos A="0.0768741" C="0.000100004" D="0.000214429" E="0.000321391" F="0.0766672" G="0.0769721" H="0.0766149" I="0.0767294" K="0.000303978" L="0.0770776" M="0.0766891" N="0.000136819" P="0.0769453" Q="0.0767075" R="0.000214429" S="0.000475615" T="0.0767741" V="0.0767851" W="0.0767114" Y="0.0766846"/>
      <pos A="0.124712" C="0.124478" D="0.000214429" E="0.000321391" F="0.000126869" G="0.12481" H="0.124453" I="0.000189057" K="0.000303978" L="0.000537305" M="0.124527" N="0.000136819" P="0.00040497" Q="0.124545" R="0.124593" S="0.124854" T="0.000233831" V="0.000244776" W="0.000171147" Y="0.000144282"/>
    </motif>
    <motif db="0" id="PS00105" alt="AA_TRANSFER_CLASS_1" length="14" nsites="20"
        url="https://prosite.expasy.org/PS00105">
      <pos A="0.000333828" C="0.000100004" D="0.000214429" E="0.000321391" F="0.000126869" G="0.497944" H="7.46321e-05" I="0.000189057" K="0.000303978" L="0.000537305" M="0.000148759" N="0.000136819" P="0.00040497" Q="0.000167167" R="0.000214429" S="0.497988" T="0.000233831" V="0.000244776" W="0.000171147" Y="0.000144282"/>
      <pos A="0.110892" C="0.110658" D="0.000214429" E="0.000321391" F="0.110685" G="0.000431835" H="7.46321e-05" I="0.110747" K="0.000303978" L="0.111096" M="0.110707" N="0.000136819" P="0.00040497" Q="0.000167167" R="0.000214429" S="0.000475615" T="0.110792" V="0.110803" W="0.000171147" Y="0.110702"/>
      <pos A="0.24909" C="0.000100004" D="0.000214429" E="0.000321391" F="0.000126869" G="0.249188" H="7.46321e-05" I="0.000189057" K="0.000303978" L="0.000537305" M="0.000148759" N="0.000136819" P="0.00040497" Q="0.000167167" R="0.000214429" S="0.249232" T="0.24899" V="0.000244776" W="0.000171147" Y="0.000144282"/>
      <pos A="0.000333828" C="0.000100004" D="0.000214429" E="0.000321391" F="0.000126869" G="0.000431835" H="7.46321e-05" I="0.000189057" K="0.995329" L="0.000537305" M="0.000148759" N="0.000136819" P="0.00040497" Q="0.000167167" R="0.000214429" S="0.000475615" T="0.000233831" V="0.000244776" W="0.000171147" Y="0.000144282"/>
      <pos A="0.0500851" C="0.0498512" D="0.0499657" E="0.0500726" F="0.0498781" G="0.0501831" H="0.0498259" I="0.0499403" K="0.0500552" L="0.0502885" M="0.0499" N="0.0498881" P="0.0501562" Q="0.0499184" R="0.0499657" S="0.0502269" T="0.0499851" V="0.049996" W="0.0499224" Y="0.0498955"/>
      <pos A="0.0500851" C="0.0498512" D="0.0499657" E="0.0500726" F="0.0498781" G="0.0501831" H="0.0498259" I="0.0499403" K="0.0500552" L="0.0502885" M="0.0499" N="0.0498881" P="0.0501562" Q="0.0499184" R="0.0499657" S="0.0502269" T="0.0499851" V="0.049996" W="0.0499224" Y="0.0498955"/>
      <pos A="0.166172" C="0.000100004" D="0.000214429" E="0.000321391" F="0.000126869" G="0.16627" H="7.46321e-05" I="0.000189057" K="0.000303978" L="0.166375" M="0.000148759" N="0.165975" P="0.00040497" Q="0.000167167" R="0.000214429" S="0.166313" T="0.000233831" V="0.166083" W="0.000171147" Y="0.000144282"/>
      <pos A="0.166172" C="0.000100004" D="0.000214429" E="0.000321391" F="0.165965" G="0.000431835" H="7.46321e-05" I="0.166027" K="0.000303978" L="0.166375" M="0.165987" N="0.000136819" P="0.00040497" Q="0.000167167" R="0.000214429" S="0.000475615" T="0.000233831" V="0.166083" W="0.000171147" Y="0.000144282"/>
      <pos A="0.0500851" C="0.0498512" D="0.0499657" E="0.0500726" F="0.0498781" G="0.0501831" H="0.0498259" I="0.0499403" K="0.0500552" L="0.0502885" M="0.0499" N="0.0498881" P="0.0501562" Q="0.0499184" R="0.0499657" S="0.0502269" T="0.0499851" V="0.049996" W="0.0499224" Y="0.0498955"/>
      <pos A="0.24909" C="0.000100004" D="0.000214429" E="0.000321391" F="0.000126869" G="0.249188" H="7.46321e-05" I="0.000189057" K="0.000303978" L="0.000537305" M="0.000148759" N="0.248893" P="0.00040497" Q="0.000167167" R="0.248971" S="0.000475615" T="0.000233831" V="0.000244776" W="0.000171147" Y="0.000144282"/>
      <pos A="0.052704" C="0.0524702" D="0.0525846" E="0.0526915" F="0.052497" G="0.052802" H="0.0524448" I="0.0525592" K="0.0526741" L="0.0529075" M="0.0525189" N="0.052507" P="0.0527751" Q="0.0525373" R="0.0525846" S="0.0528458" T="0.052604" V="0.000244776" W="0.0525413" Y="0.0525144"/>
      <pos A="0.000333828" C="0.000100004" D="0.000214429" E="0.000321391" F="0.000126869" G="0.000431835" H="7.46321e-05" I="0.000189057" K="0.000303978" L="0.000537305" M="0.000148759" N="0.000136819" P="0.00040497" Q="0.000167167" R="0.995239" S="0.000475615" T="0.000233831" V="0.000244776" W="0.000171147" Y="0.000144282"/>
      <pos A="0.199339" C="0.000100004" D="0.000214429" E="0.000321391" F="0.000126869" G="0.000431835" H="7.46321e-05" I="0.199194" K="0.000303978" L="0.199542" M="0.199154" N="0.000136819" P="0.00040497" Q="0.000167167" R="0.000214429" S="0.000475615" T="0.000233831" V="0.19925" W="0.000171147" Y="0.000144282"/>
      <pos A="0.497846" C="0.000100004" D="0.000214429" E="0.000321391" F="0.000126869" G="0.497944" H="7.46321e-05" I="0.000189057" K="0.000303978" L="0.000537305" M="0.000148759" N="0.000136819" P="0.00040497" Q="0.000167167" R="0.000214429" S="0.000475615" T="0.000233831" V="0.000244776" W="0.000171147" Y="0.000144282"/>
    </motif>
    <motif db="0" id="PS00144" alt="ASN_GLN_ASE_1" length="9" nsites="20"
        url="https://prosite.expasy.org/PS00144">
      <pos A="0.000333828" C="0.000100004" D="0.000214429" E="0.000321391" F="0.000126869" G="0.000431835" H="7.46321e-05" I="0.248945" K="0.000303978" L="0.249294" M="0.248905" N="0.000136819" P="0.00040497" Q="0.000167167" R="0.000214429" S="0.000475615" T="0.000233831" V="0.249001" W="0.000171147" Y="0.000144282"/>
      <pos A="0.0500851" C="0.0498512" D="0.0499657" E="0.0500726" F="0.0498781" G="0.0501831" H="0.0498259" I="0.0499403" K="0.0500552" L="0.0502885" M="0.0499" N="0.0498881" P="0.0501562" Q="0.0499184" R="0.0499657" S="0.0502269" T="0.0499851" V="0.049996" W="0.0499224" Y="0.0498955"/>
      <pos A="0.052704" C="0.0524702" D="0.0525846" E="0.0526915" F="0.052497" G="0.052802" H="0.0524448" I="0.0525592" K="0.0526741" L="0.000537305" M="0.0525189" N="0.052507" P="0.0527751" Q="0.0525373" R="0.0525846" S="0.0528458" T="0.052604" V="0.0526149" W="0.0525413" Y="0.0525144"/>
      <pos A="0.000333828" C="0.000100004" D="0.000214429" E="0.000321391" F="0.000126869" G="0.000431835" H="7.46321e-05" I="0.000189057" K="0.000303978" L="0.000537305" M="0.000148759" N="0.000136819" P="0.00040497" Q="0.000167167" R="0.000214429" S="0.000475615" T="0.995259" V="0.000244776" W="0.000171147" Y="0.000144282"/>
      <pos A="0.000333828" C="0.000100004" D="0.000214429" E="0.000321391" F="0.000126869" G="0.995457" H="7.46321e-05" I="0.000189057" K="0.000303978" L="0.000537305" M="0.000148759" N="0.000136819" P="0.00040497" Q="0.000167167" R="0.000214429" S="0.000475615" T="0.000233831" V="0.000244776" W="0.000171147" Y="0.000144282"/>
      <pos A="0.000333828" C="0.000100004" D="0.000214429" E="0.000321391" F="0.000126869" G="0.995457" H="7.46321e-05" I="0.000189057" K="0.000303978" L="0.000537305" M="0.000148759" N="0.000136819" P="0.00040497" Q="0.000167167" R="0.000214429" S="0.000475615" T="0.000233831" V="0.000244776" W="0.000171147" Y="0.000144282"/>
      <pos A="0.000333828" C="0.000100004" D="0.000214429" E="0.000321391" F="0.000126869" G="0.000431835" H="7.46321e-05" I="0.000189057" K="0.000303978" L="0.000537305" M="0.000148759" N="0.000136819" P="0.00040497" Q="0.000167167" R="0.000214429" S="0.000475615" T="0.995259" V="0.000244776" W="0.000171147" Y="0.000144282"/>
      <pos A="0.000333828" C="0.000100004" D="0.000214429" E="0.000321391" F="0.000126869" G="0.000431835" H="7.46321e-05" I="0.497701" K="0.000303978" L="0.000537305" M="0.000148759" N="0.000136819" P="0.00040497" Q="0.000167167" R="0.000214429" S="0.000475615" T="0.000233831" V="0.497757" W="0.000171147" Y="0.000144282"/>
      <pos A="0.332008" C="0.000100004" D="0.000214429" E="0.000321391" F="0.000126869" G="0.332106" H="7.46321e-05" I="0.000189057" K="0.000303978" L="0.000537305" M="0.000148759" N="0.000136819" P="0.00040497" Q="0.000167167" R="0.000214429" S="0.33215" T="0.000233831" V="0.000244776" W="0.000171147" Y="0.000144282"/>
    </motif>
    <motif db="0" id="PS00145" alt="UREASE_2" length="17" nsites="20"
        url="https://prosite.expasy.org/PS00145">
      <pos A="0.000333828" C="0.000100004" D="0.000214429" E="0.000321391" F="0.000126869" G="0.000431835" H="7.46321e-05" I="0.248945" K="0.000303978" L="0.249294" M="0.248905" N="0.000136819" P="0.00040497" Q="0.000167167" R="0.000214429" S="0.000475615" T="0.000233831" V="0.249001" W="0.000171147" Y="0.000144282"/>
      <pos A="0.000333828" C="0.000100004" D="0.000214429" E="0.000321391" F="0.000126869" G="0.000431835" H="7.46321e-05" I="0.248945" K="0.000303978" L="0.249294" M="0.248905" N="0.000136819" P="0.00040497" Q="0.000167167" R="0.000214429" S="0.000475615" T="0.000233831" V="0.249001" W="0.000171147" Y="0.000144282"/>
      <pos A="0.000333828" C="0.497612" D="0.000214429" E="0.000321391" F="0.000126869" G="0.000431835" H="7.46321e-05" I="0.000189057" K="0.000303978" L="0.000537305" M="0.000148759" N="0.000136819" P="0.00040497" Q="0.000167167" R="0.000214429" S="0.000475615" T="0.497746" V="0.000244776" W="0.000171147" Y="0.000144282"/>
      <pos A="0.000333828" C="0.000100004" D="0.000214429" E="0.000321391" F="0.000126869" G="0.000431835" H="0.9951" I="0.000189057" K="0.000303978" L="0.000537305" M="0.000148759" N="0.000136819" P="0.00040497" Q="0.000167167" R="0.000214429" S="0.000475615" T="0.000233831" V="0.000244776" W="0.000171147" Y="0.000144282"/>
      <pos A="0.000333828" C="0.000100004" D="0.000214429" E="0.000321391" F="0.000126869" G="0.332106" H="0.331749" I="0.000189057" K="0.000303978" L="0.000537305" M="0.000148759" N="0.331811" P="0.00040497" Q="0.000167167" R="0.000214429" S="0.000475615" T="0.000233831" V="0.000244776" W="0.000171147" Y="0.000144282"/>
      <pos A="0.000333828" C="0.000100004" D="0.000214429" E="0.000321391" F="0.000126869" G="0.000431835" H="7.46321e-05" I="0.000189057" K="0.000303978" L="0.995562" M="0.000148759" N="0.000136819" P="0.00040497" Q="0.000167167" R="0.000214429" S="0.000475615" T="0.000233831" V="0.000244776" W="0.000171147" Y="0.000144282"/>
      <pos A="0.0500851" C="0.0498512" D="0.0499657" E="0.0500726" F="0.0498781" G="0.0501831" H="0.0498259" I="0.0499403" K="0.0500552" L="0.0502885" M="0.0499" N="0.0498881" P="0.0501562" Q="0.0499184" R="0.0499657" S="0.0502269" T="0.0499851" V="0.049996" W="0.0499224" Y="0.0498955"/>
      <pos A="0.0500851" C="0.0498512" D="0.0499657" E="0.0500726" F="0.0498781" G="0.0501831" H="0.0498259" I="0.0499403" K="0.0500552" L="0.0502885" M="0.0499" N="0.0498881" P="0.0501562" Q="0.0499184" R="0.0499657" S="0.0502269" T="0.0499851" V="0.049996" W="0.0499224" Y="0.0498955"/>
      <pos A="0.0500851" C="0.0498512" D="0.0499657" E="0.0500726" F="0.0498781" G="0.0501831" H="0.0498259" I="0.0499403" K="0.0500552" L="0.0502885" M="0.0499" N="0.0498881" P="0.0501562" Q="0.0499184" R="0.0499657" S="0.0502269" T="0.0499851" V="0.049996" W="0.0499224" Y="0.0498955"/>
      <pos A="0.000333828" C="0.000100004" D="0.000214429" E="0.000321391" F="0.000126869" G="0.000431835" H="7.46321e-05" I="0.248945" K="0.000303978" L="0.249294" M="0.248905" N="0.000136819" P="0.00040497" Q="0.000167167" R="0.000214429" S="0.000475615" T="0.000233831" V="0.249001" W="0.000171147" Y="0.000144282"/>
      <pos A="0.0500851" C="0.0498512" D="0.0499657" E="0.0500726" F="0.0498781" G="0.0501831" H="0.0498259" I="0.0499403" K="0.0500552" L="0.0502885" M="0.0499" N="0.0498881" P="0.0501562" Q="0.0499184" R="0.0499657" S="0.0502269" T="0.0499851" V="0.049996" W="0.0499224" Y="0.0498955"/>
      <pos A="0.0500851" C="0.0498512" D="0.0499657" E="0.0500726" F="0.0498781" G="0.0501831" H="0.0498259" I="0.0499403" K="0.0500552" L="0.0502885" M="0.0499" N="0.0498881" P="0.0501562" Q="0.0499184" R="0.0499657" S="0.0502269" T="0.0499851" V="0.049996" W="0.0499224" Y="0.0498955"/>
      <pos A="0.000333828" C="0.000100004" D="0.995239" E="0.000321391" F="0.000126869" G="0.000431835" H="7.46321e-05" I="0.000189057" K="0.000303978" L="0.000537305" M="0.000148759" N="0.000136819" P="0.00040497" Q="0.000167167" R="0.000214429" S="0.000475615" T="0.000233831" V="0.000244776" W="0.000171147" Y="0.000144282"/>
      <pos A="0.000333828" C="0.000100004" D="0.000214429" E="0.000321391" F="0.000126869" G="0.000431835" H="7.46321e-05" I="0.248945" K="0.000303978" L="0.249294" M="0.248905" N="0.000136819" P="0.00040497" Q="0.000167167" R="0.000214429" S="0.000475615" T="0.000233831" V="0.249001" W="0.000171147" Y="0.000144282"/>
      <pos A="0.0500851" C="0.0498512" D="0.0499657" E="0.0500726" F="0.0498781" G="0.0501831" H="0.0498259" I="0.0499403" K="0.0500552" L="0.0502885" M="0.0499" N="0.0498881" P="0.0501562" Q="0.0499184" R="0.0499657" S="0.0502269" T="0.0499851" V="0.049996" W="0.0499224" Y="0.0498955"/>
      <pos A="0.000333828" C="0.000100004" D="0.000214429" E="0.000321391" F="0.995152" G="0.000431835" H="7.46321e-05" I="0.000189057" K="0.000303978" L="0.000537305" M="0.000148759" N="0.000136819" P="0.00040497" Q="0.000167167" R="0.000214429" S="0.000475615" T="0.000233831" V="0.000244776" W="0.000171147" Y="0.000144282"/>
      <pos A="0.497846" C="0.000100004" D="0.000214429" E="0.000321391" F="0.000126869" G="0.000431835" H="7.46321e-05" I="0.000189057" K="0.000303978" L="0.000537305" M="0.000148759" N="0.000136819" P="0.00040497" Q="0.000167167" R="0.000214429" S="0.497988" T="0.000233831" V="0.000244776" W="0.000171147" Y="0.000144282"/>
    </motif>
    <motif db="0" id="PS00176" alt="TOPOISOMERASE_I_EUK" length="19" nsites="20"
        url="https://prosite.expasy.org/PS00176">
      <pos A="0.000333828" C="0.000100004" D="0.331889" E="0.331996" F="0.000126869" G="0.000431835" H="7.46321e-05" I="0.000189057" K="0.000303978" L="0.000537305" M="0.000148759" N="0.331811" P="0.00040497" Q="0.000167167" R="0.000214429" S="0.000475615" T="0.000233831" V="0.000244776" W="0.000171147" Y="0.000144282"/>
      <pos A="0.0500851" C="0.0498512" D="0.0499657" E="0.0500726" F="0.0498781" G="0.0501831" H="0.0498259" I="0.0499403" K="0.0500552" L="0.0502885" M="0.0499" N="0.0498881" P="0.0501562" Q="0.0499184" R="0.0499657" S="0.0502269" T="0.0499851" V="0.049996" W="0.0499224" Y="0.0498955"/>
      <pos A="0.0500851" C="0.0498512" D="0.0499657" E="0.0500726" F="0.0498781" G="0.0501831" H="0.0498259" I="0.0499403" K="0.0500552" L="0.0502885" M="0.0499" N="0.0498881" P="0.0501562" Q="0.0499184" R="0.0499657" S="0.0502269" T="0.0499851" V="0.049996" W="0.0499224" Y="0.0498955"/>
      <pos A="0.0500851" C="0.0498512" D="0.0499657" E="0.0500726" F="0.0498781" G="0.0501831" H="0.0498259" I="0.0499403" K="0.0500552" L="0.0502885" M="0.0499" N="0.0498881" P="0.0501562" Q="0.0499184" R="0.0499657" S="0.0502269" T="0.0499851" V="0.049996" W="0.0499224" Y="0.0498955"/>
      <pos A="0.0500851" C="0.0498512" D="0.0499657" E="0.0500726" F="0.0498781" G="0.0501831" H="0.0498259" I="0.0499403" K="0.0500552" L="0.0502885" M="0.0499" N="0.0498881" P="0.0501562" Q="0.0499184" R="0.0499657" S="0.0502269" T="0.0499851" V="0.049996" W="0.0499224" Y="0.0498955"/>
      <pos A="0.0500851" C="0.0498512" D="0.0499657" E="0.0500726" F="0.0498781" G="0.0501831" H="0.0498259" I="0.0499403" K="0.0500552" L="0.0502885" M="0.0499" N="0.0498881" P="0.0501562" Q="0.0499184" R="0.0499657" S="0.0502269" T="0.0499851" V="0.049996" W="0.0499224" Y="0.0498955"/>
      <pos A="0.0500851" C="0.0498512" D="0.0499657" E="0.0500726" F="0.0498781" G="0.0501831" H="0.0498259" I="0.0499403" K="0.0500552" L="0.0502885" M="0.0499" N="0.0498881" P="0.0501562" Q="0.0499184" R="0.0499657" S="0.0502269" T="0.0499851" V="0.049996" W="0.0499224" Y="0.0498955"/>
      <pos A="0.000333828" C="0.000100004" D="0.000214429" E="0.000321391" F="0.000126869" G="0.497944" H="7.46321e-05" I="0.000189057" K="0.000303978" L="0.000537305" M="0.000148759" N="0.000136819" P="0.00040497" Q="0.000167167" R="0.000214429" S="0.497988" T="0.000233831" V="0.000244776" W="0.000171147" Y="0.000144282"/>
      <pos A="0.000333828" C="0.000100004" D="0.000214429" E="0.000321391" F="0.000126869" G="0.000431835" H="7.46321e-05" I="0.497701" K="0.000303978" L="0.000537305" M="0.000148759" N="0.000136819" P="0.00040497" Q="0.000167167" R="0.000214429" S="0.000475615" T="0.497746" V="0.000244776" W="0.000171147" Y="0.000144282"/>
      <pos A="0.000333828" C="0.000100004" D="0.000214429" E="0.000321391" F="0.000126869" G="0.000431835" H="7.46321e-05" I="0.000189057" K="0.000303978" L="0.000537305" M="0.000148759" N="0.000136819" P="0.00040497" Q="0.000167167" R="0.000214429" S="0.9955" T="0.000233831" V="0.000244776" W="0.000171147" Y="0.000144282"/>
      <pos A="0.000333828" C="0.000100004" D="0.000214429" E="0.000321391" F="0.000126869" G="0.000431835" H="7.46321e-05" I="0.000189057" K="0.995329" L="0.000537305" M="0.000148759" N="0.000136819" P="0.00040497" Q="0.000167167" R="0.000214429" S="0.000475615" T="0.000233831" V="0.000244776" W="0.000171147" Y="0.000144282"/>
      <pos A="0.0500851" C="0.0498512" D="0.0499657" E="0.0500726" F="0.0498781" G="0.0501831" H="0.0498259" I="0.0499403" K="0.0500552" L="0.0502885" M="0.0499" N="0.0498881" P="0.0501562" Q="0.0499184" R="0.0499657" S="0.0502269" T="0.0499851" V="0.049996" W="0.0499224" Y="0.0498955"/>
      <pos A="0.0500851" C="0.0498512" D="0.0499657" E="0.0500726" F="0.0498781" G="0.0501831" H="0.0498259" I="0.0499403" K="0.0500552" L="0.0502885" M="0.0499" N="0.0498881" P="0.0501562" Q="0.0499184" R="0.0499657" S="0.0502269" T="0.0499851" V="0.049996" W="0.0499224" Y="0.0498955"/>
      <pos A="0.000333828" C="0.000100004" D="0.000214429" E="0.000321391" F="0.000126869" G="0.000431835" H="7.46321e-05" I="0.000189057" K="0.000303978" L="0.000537305" M="0.000148759" N="0.000136819" P="0.00040497" Q="0.000167167" R="0.000214429" S="0.000475615" T="0.000233831" V="0.000244776" W="0.000171147" Y="0.995169"/>
      <pos A="0.000333828" C="0.000100004" D="0.000214429" E="0.000321391" F="0.000126869" G="0.000431835" H="7.46321e-05" I="0.248945" K="0.000303978" L="0.249294" M="0.248905" N="0.000136819" P="0.00040497" Q="0.000167167" R="0.000214429" S="0.000475615" T="0.000233831" V="0.249001" W="0.000171147" Y="0.000144282"/>
      <pos A="0.0500851" C="0.0498512" D="0.0499657" E="0.0500726" F="0.0498781" G="0.0501831" H="0.0498259" I="0.0499403" K="0.0500552" L="0.0502885" M="0.0499" N="0.0498881" P="0.0501562" Q="0.0499184" R="0.0499657" S="0.0502269" T="0.0499851" V="0.049996" W="0.0499224" Y="0.0498955"/>
      <pos A="0.0500851" C="0.0498512" D="0.0499657" E="0.0500726" F="0.0498781" G="0.0501831" H="0.0498259" I="0.0499403" K="0.0500552" L="0.0502885" M="0.0499" N="0.0498881" P="0.0501562" Q="0.0499184" R="0.0499657" S="0.0502269" T="0.0499851" V="0.049996" W="0.0499224" Y="0.0498955"/>
      <pos A="0.0500851" C="0.0498512" D="0.0499657" E="0.0500726" F="0.0498781" G="0.0501831" H="0.0498259" I="0.0499403" K="0.0500552" L="0.0502885" M="0.0499" N="0.0498881" P="0.0501562" Q="0.0499184" R="0.0499657" S="0.0502269" T="0.0499851" V="0.049996" W="0.0499224" Y="0.0498955"/>
      <pos A="0.000333828" C="0.000100004" D="0.000214429" E="0.000321391" F="0.000126869" G="0.000431835" H="7.46321e-05" I="0.248945" K="0.000303978" L="0.249294" M="0.248905" N="0.000136819" P="0.00040497" Q="0.000167167" R="0.000214429" S="0.000475615" T="0.000233831" V="0.249001" W="0.000171147" Y="0.000144282"/>
    </motif>
    <motif db="0" id="PS00227" alt="TUBULIN" length="7" nsites="20"
        url="https://prosite.expasy.org/PS00227">
      <pos A="0.332008" C="0.000100004" D="0.000214429" E="0.000321391" F="0.000126869" G="0.332106" H="7.46321e-05" I="0.000189057" K="0.000303978" L="0.000537305" M="0.000148759" N="0.000136819" P="0.00040497" Q="0.000167167" R="0.000214429" S="0.33215" T="0.000233831" V="0.000244776" W="0.000171147" Y="0.000144282"/>
      <pos A="0.000333828" C="0.000100004" D="0.000214429" E="0.000321391" F="0.000126869" G="0.995457" H="7.46321e-05" I="0.000189057" K="0.000303978" L="0.000537305" M="0.000148759" N="0.000136819" P="0.00040497" Q="0.000167167" R="0.000214429" S="0.000475615" T="0.000233831" V="0.000244776" W="0.000171147" Y="0.000144282"/>
      <pos A="0.000333828" C="0.000100004" D="0.000214429" E="0.000321391" F="0.000126869" G="0.995457" H="7.46321e-05" I="0.000189057" K="0.000303978" L="0.000537305" M="0.000148759" N="0.000136819" P="0.00040497" Q="0.000167167" R="0.000214429" S="0.000475615" T="0.000233831" V="0.000244776" W="0.000171147" Y="0.000144282"/>
      <pos A="0.000333828" C="0.000100004" D="0.000214429" E="0.000321391" F="0.000126869" G="0.000431835" H="7.46321e-05" I="0.000189057" K="0.000303978" L="0.000537305" M="0.000148759" N="0.000136819" P="0.00040497" Q="0.000167167" R="0.000214429" S="0.000475615" T="0.995259" V="0.000244776" W="0.000171147" Y="0.000144282"/>
      <pos A="0.000333828" C="0.000100004" D="0.000214429" E="0.000321391" F="0.000126869" G="0.995457" H="7.46321e-05" I="0.000189057" K="0.000303978" L="0.000537305" M="0.000148759" N="0.000136819" P="0.00040497" Q="0.000167167" R="0.000214429" S="0.000475615" T="0.000233831" V="0.000244776" W="0.000171147" Y="0.000144282"/>
      <pos A="0.497846" C="0.000100004" D="0.000214429" E="0.000321391" F="0.000126869" G="0.000431835" H="7.46321e-05" I="0.000189057" K="0.000303978" L="0.000537305" M="0.000148759" N="0.000136819" P="0.00040497" Q="0.000167167" R="0.000214429" S="0.497988" T="0.000233831" V="0.000244776" W="0.000171147" Y="0.000144282"/>
      <pos A="0.000333828" C="0.000100004" D="0.000214429" E="0.000321391" F="0.000126869" G="0.995457" H="7.46321e-05" I="0.000189057" K="0.000303978" L="0.000537305" M="0.000148759" N="0.000136819" P="0.00040497" Q="0.000167167" R="0.000214429" S="0.000475615" T="0.000233831" V="0.000244776" W="0.000171147" Y="0.000144282"/>
    </motif>
    <motif db="0" id="PS00266" alt="SOMATOTROPIN_1" length="33" nsites="20"
        url="https://prosite.expasy.org/PS00266">
      <pos A="0.000333828" C="0.995125" D="0.000214429" E="0.000321391" F="0.000126869" G="0.000431835" H="7.46321e-05" I="0.000189057" K="0.000303978" L="0.000537305" M="0.000148759" N="0.000136819" P="0.00040497" Q="0.000167167" R="0.000214429" S="0.000475615" T="0.000233831" V="0.000244776" W="0.000171147" Y="0.000144282"/>
      <pos A="0.0500851" C="0.0498512" D="0.0499657" E="0.0500726" F="0.0498781" G="0.0501831" H="0.0498259" I="0.0499403" K="0.0500552" L="0.0502885" M="0.0499" N="0.0498881" P="0.0501562" Q="0.0499184" R="0.0499657" S="0.0502269" T="0.0499851" V="0.049996" W="0.0499224" Y="0.0498955"/>
      <pos A="0.000333828" C="0.000100004" D="0.000214429" E="0.000321391" F="0.000126869" G="0.000431835" H="7.46321e-05" I="0.000189057" K="0.000303978" L="0.000537305" M="0.000148759" N="0.331811" P="0.00040497" Q="0.000167167" R="0.000214429" S="0.33215" T="0.331908" V="0.000244776" W="0.000171147" Y="0.000144282"/>
      <pos A="0.0500851" C="0.0498512" D="0.0499657" E="0.0500726" F="0.0498781" G="0.0501831" H="0.0498259" I="0.0499403" K="0.0500552" L="0.0502885" M="0.0499" N="0.0498881" P="0.0501562" Q="0.0499184" R="0.0499657" S="0.0502269" T="0.0499851" V="0.049996" W="0.0499224" Y="0.0498955"/>
      <pos A="0.0500851" C="0.0498512" D="0.0499657" E="0.0500726" F="0.0498781" G="0.0501831" H="0.0498259" I="0.0499403" K="0.0500552" L="0.0502885" M="0.0499" N="0.0498881" P="0.0501562" Q="0.0499184" R="0.0499657" S="0.0502269" T="0.0499851" V="0.049996" W="0.0499224" Y="0.0498955"/>
      <pos A="0.000333828" C="0.000100004" D="0.000214429" E="0.000321391" F="0.142273" G="0.000431835" H="7.46321e-05" I="0.142335" K="0.000303978" L="0.142684" M="0.142295" N="0.000136819" P="0.00040497" Q="0.000167167" R="0.000214429" S="0.142622" T="0.000233831" V="0.142391" W="0.000171147" Y="0.142291"/>
      <pos A="0.0500851" C="0.0498512" D="0.0499657" E="0.0500726" F="0.0498781" G="0.0501831" H="0.0498259" I="0.0499403" K="0.0500552" L="0.0502885" M="0.0499" N="0.0498881" P="0.0501562" Q="0.0499184" R="0.0499657" S="0.0502269" T="0.0499851" V="0.049996" W="0.0499224" Y="0.0498955"/>
      <pos A="0.14248" C="0.000100004" D="0.000214429" E="0.000321391" F="0.000126869" G="0.000431835" H="7.46321e-05" I="0.142335" K="0.000303978" L="0.142684" M="0.142295" N="0.000136819" P="0.00040497" Q="0.000167167" R="0.000214429" S="0.142622" T="0.14238" V="0.142391" W="0.000171147" Y="0.000144282"/>
      <pos A="0.000333828" C="0.000100004" D="0.000214429" E="0.000321391" F="0.000126869" G="0.000431835" H="7.46321e-05" I="0.000189057" K="0.000303978" L="0.000537305" M="0.000148759" N="0.000136819" P="0.99543" Q="0.000167167" R="0.000214429" S="0.000475615" T="0.000233831" V="0.000244776" W="0.000171147" Y="0.000144282"/>
      <pos A="0.0500851" C="0.0498512" D="0.0499657" E="0.0500726" F="0.0498781" G="0.0501831" H="0.0498259" I="0.0499403" K="0.0500552" L="0.0502885" M="0.0499" N="0.0498881" P="0.0501562" Q="0.0499184" R="0.0499657" S="0.0502269" T="0.0499851" V="0.049996" W="0.0499224" Y="0.0498955"/>
      <pos A="0.0500851" C="0.0498512" D="0.0499657" E="0.0500726" F="0.0498781" G="0.0501831" H="0.0498259" I="0.0499403" K="0.0500552" L="0.0502885" M="0.0499" N="0.0498881" P="0.0501562" Q="0.0499184" R="0.0499657" S="0.0502269" T="0.0499851" V="0.049996" W="0.0499224" Y="0.0498955"/>
      <pos A="0.0500851" C="0.0498512" D="0.0499657" E="0.0500726" F="0.0498781" G="0.0501831" H="0.0498259" I="0.0499403" K="0.0500552" L="0.0502885" M="0.0499" N="0.0498881" P="0.0501562" Q="0.0499184" R="0.0499657" S="0.0502269" T="0.0499851" V="0.049996" W="0.0499224" Y="0.0498955"/>
      <pos A="0.0500851" C="0.0498512" D="0.0499657" E="0.0500726" F="0.0498781" G="0.0501831" H="0.0498259" I="0.0499403" K="0.0500552" L="0.0502885" M="0.0499" N="0.0498881" P="0.0501562" Q="0.0499184" R="0.0499657" S="0.0502269" T="0.0499851" V="0.049996" W="0.0499224" Y="0.0498955"/>
      <pos A="0.0500851" C="0.0498512" D="0.0499657" E="0.0500726" F="0.0498781" G="0.0501831" H="0.0498259" I="0.0499403" K="0.0500552" L="0.0502885" M="0.0499" N="0.0498881" P="0.0501562" Q="0.0499184" R="0.0499657" S="0.0502269" T="0.0499851" V="0.049996" W="0.0499224" Y="0.0498955"/>
      <pos A="0.199339" C="0.000100004" D="0.000214429" E="0.000321391" F="0.000126869" G="0.000431835" H="7.46321e-05" I="0.199194" K="0.000303978" L="0.199542" M="0.000148759" N="0.000136819" P="0.00040497" Q="0.000167167" R="0.000214429" S="0.000475615" T="0.199239" V="0.19925" W="0.000171147" Y="0.000144282"/>
      <pos A="0.0500851" C="0.0498512" D="0.0499657" E="0.0500726" F="0.0498781" G="0.0501831" H="0.0498259" I="0.0499403" K="0.0500552" L="0.0502885" M="0.0499" N="0.0498881" P="0.0501562" Q="0.0499184" R="0.0499657" S="0.0502269" T="0.0499851" V="0.049996" W="0.0499224" Y="0.0498955"/>
      <pos A="0.0500851" C="0.0498512" D="0.0499657" E="0.0500726" F="0.0498781" G="0.0501831" H="0.0498259" I="0.0499403" K="0.0500552" L="0.0502885" M="0.0499" N="0.0498881" P="0.0501562" Q="0.0499184" R="0.0499657" S="0.0502269" T="0.0499851" V="0.049996" W="0.0499224" Y="0.0498955"/>
      <pos A="0.0500851" C="0.0498512" D="0.0499657" E="0.0500726" F="0.0498781" G="0.0501831" H="0.0498259" I="0.0499403" K="0.0500552" L="0.0502885" M="0.0499" N="0.0498881" P="0.0501562" Q="0.0499184" R="0.0499657" S="0.0502269" T="0.0499851" V="0.049996" W="0.0499224" Y="0.0498955"/>
      <pos A="0.0500851" C="0.0498512" D="0.0499657" E="0.0500726" F="0.0498781" G="0.0501831" H="0.0498259" I="0.0499403" K="0.0500552" L="0.0502885" M="0.0499" N="0.0498881" P="0.0501562" Q="0.0499184" R="0.0499657" S="0.0502269" T="0.0499851" V="0.049996" W="0.0499224" Y="0.0498955"/>
      <pos A="0.0500851" C="0.0498512" D="0.0499657" E="0.0500726" F="0.0498781" G="0.0501831" H="0.0498259" I="0.0499403" K="0.0500552" L="0.0502885" M="0.0499" N="0.0498881" P="0.0501562" Q="0.0499184" R="0.0499657" S="0.0502269" T="0.0499851" V="0.049996" W="0.0499224" Y="0.0498955"/>
      <pos A="0.0500851" C="0.0498512" D="0.0499657" E="0.0500726" F="0.0498781" G="0.0501831" H="0.0498259" I="0.0499403" K="0.0500552" L="0.0502885" M="0.0499" N="0.0498881" P="0.0501562" Q="0.0499184" R="0.0499657" S="0.0502269" T="0.0499851" V="0.049996" W="0.0499224" Y="0.0498955"/>
      <pos A="0.0500851" C="0.0498512" D="0.0499657" E="0.0500726" F="0.0498781" G="0.0501831" H="0.0498259" I="0.0499403" K="0.0500552" L="0.0502885" M="0.0499" N="0.0498881" P="0.0501562" Q="0.0499184" R="0.0499657" S="0.0502269" T="0.0499851" V="0.049996" W="0.0499224" Y="0.0498955"/>
      <pos A="0.000333828" C="0.000100004" D="0.000214429" E="0.000321391" F="0.165965" G="0.000431835" H="7.46321e-05" I="0.166027" K="0.000303978" L="0.166375" M="0.165987" N="0.000136819" P="0.00040497" Q="0.000167167" R="0.000214429" S="0.000475615" T="0.000233831" V="0.166083" W="0.000171147" Y="0.165982"/>
      <pos A="0.0500851" C="0.0498512" D="0.0499657" E="0.0500726" F="0.0498781" G="0.0501831" H="0.0498259" I="0.0499403" K="0.0500552" L="0.0502885" M="0.0499" N="0.0498881" P="0.0501562" Q="0.0499184" R="0.0499657" S="0.0502269" T="0.0499851" V="0.049996" W="0.0499224" Y="0.0498955"/>
      <pos A="0.0500851" C="0.0498512" D="0.0499657" E="0.0500726" F="0.0498781" G="0.0501831" H="0.0498259" I="0.0499403" K="0.0500552" L="0.0502885" M="0.0499" N="0.0498881" P="0.0501562" Q="0.0499184" R="0.0499657" S="0.0502269" T="0.0499851" V="0.049996" W="0.0499224" Y="0.0498955"/>
      <pos A="0.0500851" C="0.0498512" D="0.0499657" E="0.0500726" F="0.0498781" G="0.0501831" H="0.0498259" I="0.0499403" K="0.0500552" L="0.0502885" M="0.0499" N="0.0498881" P="0.0501562" Q="0.0499184" R="0.0499657" S="0.0502269" T="0.0499851" V="0.049996" W="0.0499224" Y="0.0498955"/>
      <pos A="0.0500851" C="0.0498512" D="0.0499657" E="0.0500726" F="0.0498781" G="0.0501831" H="0.0498259" I="0.0499403" K="0.0500552" L="0.0502885" M="0.0499" N="0.0498881" P="0.0501562" Q="0.0499184" R="0.0499657" S="0.0502269" T="0.0499851" V="0.049996" W="0.0499224" Y="0.0498955"/>
      <pos A="0.0500851" C="0.0498512" D="0.0499657" E="0.0500726" F="0.0498781" G="0.0501831" H="0.0498259" I="0.0499403" K="0.0500552" L="0.0502885" M="0.0499" N="0.0498881" P="0.0501562" Q="0.0499184" R="0.0499657" S="0.0502269" T="0.0499851" V="0.049996" W="0.0499224" Y="0.0498955"/>
      <pos A="0.0500851" C="0.0498512" D="0.0499657" E="0.0500726" F="0.0498781" G="0.0501831" H="0.0498259" I="0.0499403" K="0.0500552" L="0.0502885" M="0.0499" N="0.0498881" P="0.0501562" Q="0.0499184" R="0.0499657" S="0.0502269" T="0.0499851" V="0.049996" W="0.0499224" Y="0.0498955"/>
      <pos A="0.0500851" C="0.0498512" D="0.0499657" E="0.0500726" F="0.0498781" G="0.0501831" H="0.0498259" I="0.0499403" K="0.0500552" L="0.0502885" M="0.0499" N="0.0498881" P="0.0501562" Q="0.0499184" R="0.0499657" S="0.0502269" T="0.0499851" V="0.049996" W="0.0499224" Y="0.0498955"/>
      <pos A="0.0500851" C="0.0498512" D="0.0499657" E="0.0500726" F="0.0498781" G="0.0501831" H="0.0498259" I="0.0499403" K="0.0500552" L="0.0502885" M="0.0499" N="0.0498881" P="0.0501562" Q="0.0499184" R="0.0499657" S="0.0502269" T="0.0499851" V="0.049996" W="0.0499224" Y="0.0498955"/>
      <pos A="0.199339" C="0.199105" D="0.000214429" E="0.000321391" F="0.000126869" G="0.000431835" H="7.46321e-05" I="0.000189057" K="0.000303978" L="0.000537305" M="0.000148759" N="0.000136819" P="0.00040497" Q="0.000167167" R="0.000214429" S="0.199481" T="0.199239" V="0.19925" W="0.000171147" Y="0.000144282"/>
      <pos A="0.000333828" C="0.000100004" D="0.000214429" E="0.000321391" F="0.000126869" G="0.000431835" H="7.46321e-05" I="0.000189057" K="0.000303978" L="0.000537305" M="0.000148759" N="0.000136819" P="0.00040497" Q="0.000167167" R="0.000214429" S="0.000475615" T="0.000233831" V="0.000244776" W="0.995196" Y="0.000144282"/>
    </motif>
    <motif db="0" id="PS00310" alt="LAMP_1" length="15" nsites="20"
        url="https://prosite.expasy.org/PS00310">
      <pos A="0.332008" C="0.000100004" D="0.000214429" E="0.000321391" F="0.000126869" G="0.000431835" H="7.46321e-05" I="0.000189057" K="0.000303978" L="0.000537305" M="0.000148759" N="0.000136819" P="0.00040497" Q="0.000167167" R="0.000214429" S="0.33215" T="0.331908" V="0.000244776" W="0.000171147" Y="0.000144282"/>
      <pos A="0.000333828" C="0.995125" D="0.000214429" E="0.000321391" F="0.000126869" G="0.000431835" H="7.46321e-05" I="0.000189057" K="0.000303978" L="0.000537305" M="0.000148759" N="0.000136819" P="0.00040497" Q="0.000167167" R="0.000214429" S="0.000475615" T="0.000233831" V="0.000244776" W="0.000171147" Y="0.000144282"/>
      <pos A="0.000333828" C="0.000100004" D="0.000214429" E="0.000321391" F="0.000126869" G="0.000431835" H="7.46321e-05" I="0.248945" K="0.000303978" L="0.249294" M="0.248905" N="0.000136819" P="0.00040497" Q="0.000167167" R="0.000214429" S="0.000475615" T="0.000233831" V="0.249001" W="0.000171147" Y="0.000144282"/>
      <pos A="0.000333828" C="0.000100004" D="0.000214429" E="0.000321391" F="0.142273" G="0.000431835" H="7.46321e-05" I="0.142335" K="0.000303978" L="0.142684" M="0.142295" N="0.000136819" P="0.00040497" Q="0.000167167" R="0.000214429" S="0.000475615" T="0.000233831" V="0.142391" W="0.142317" Y="0.142291"/>
      <pos A="0.995359" C="0.000100004" D="0.000214429" E="0.000321391" F="0.000126869" G="0.000431835" H="7.46321e-05" I="0.000189057" K="0.000303978" L="0.000537305" M="0.000148759" N="0.000136819" P="0.00040497" Q="0.000167167" R="0.000214429" S="0.000475615" T="0.000233831" V="0.000244776" W="0.000171147" Y="0.000144282"/>
      <pos A="0.0500851" C="0.0498512" D="0.0499657" E="0.0500726" F="0.0498781" G="0.0501831" H="0.0498259" I="0.0499403" K="0.0500552" L="0.0502885" M="0.0499" N="0.0498881" P="0.0501562" Q="0.0499184" R="0.0499657" S="0.0502269" T="0.0499851" V="0.049996" W="0.0499224" Y="0.0498955"/>
      <pos A="0.000333828" C="0.000100004" D="0.000214429" E="0.000321391" F="0.142273" G="0.000431835" H="7.46321e-05" I="0.142335" K="0.000303978" L="0.142684" M="0.142295" N="0.000136819" P="0.00040497" Q="0.000167167" R="0.000214429" S="0.000475615" T="0.000233831" V="0.142391" W="0.142317" Y="0.142291"/>
      <pos A="0.0500851" C="0.0498512" D="0.0499657" E="0.0500726" F="0.0498781" G="0.0501831" H="0.0498259" I="0.0499403" K="0.0500552" L="0.0502885" M="0.0499" N="0.0498881" P="0.0501562" Q="0.0499184" R="0.0499657" S="0.0502269" T="0.0499851" V="0.049996" W="0.0499224" Y="0.0498955"/>
      <pos A="0.0500851" C="0.0498512" D="0.0499657" E="0.0500726" F="0.0498781" G="0.0501831" H="0.0498259" I="0.0499403" K="0.0500552" L="0.0502885" M="0.0499" N="0.0498881" P="0.0501562" Q="0.0499184" R="0.0499657" S="0.0502269" T="0.0499851" V="0.049996" W="0.0499224" Y="0.0498955"/>
      <pos A="0.0500851" C="0.0498512" D="0.0499657" E="0.0500726" F="0.0498781" G="0.0501831" H="0.0498259" I="0.0499403" K="0.0500552" L="0.0502885" M="0.0499" N="0.0498881" P="0.0501562" Q="0.0499184" R="0.0499657" S="0.0502269" T="0.0499851" V="0.049996" W="0.0499224" Y="0.0498955"/>
      <pos A="0.000333828" C="0.000100004" D="0.000214429" E="0.000321391" F="0.142273" G="0.000431835" H="7.46321e-05" I="0.142335" K="0.000303978" L="0.142684" M="0.142295" N="0.000136819" P="0.00040497" Q="0.000167167" R="0.000214429" S="0.000475615" T="0.000233831" V="0.142391" W="0.142317" Y="0.142291"/>
      <pos A="0.0500851" C="0.0498512" D="0.0499657" E="0.0500726" F="0.0498781" G="0.0501831" H="0.0498259" I="0.0499403" K="0.0500552" L="0.0502885" M="0.0499" N="0.0498881" P="0.0501562" Q="0.0499184" R="0.0499657" S="0.0502269" T="0.0499851" V="0.049996" W="0.0499224" Y="0.0498955"/>
      <pos A="0.0500851" C="0.0498512" D="0.0499657" E="0.0500726" F="0.0498781" G="0.0501831" H="0.0498259" I="0.0499403" K="0.0500552" L="0.0502885" M="0.0499" N="0.0498881" P="0.0501562" Q="0.0499184" R="0.0499657" S="0.0502269" T="0.0499851" V="0.049996" W="0.0499224" Y="0.0498955"/>
      <pos A="0.0500851" C="0.0498512" D="0.0499657" E="0.0500726" F="0.0498781" G="0.0501831" H="0.0498259" I="0.0499403" K="0.0500552" L="0.0502885" M="0.0499" N="0.0498881" P="0.0501562" Q="0.0499184" R="0.0499657" S="0.0502269" T="0.0499851" V="0.049996" W="0.0499224" Y="0.0498955"/>
      <pos A="0.000333828" C="0.000100004" D="0.000214429" E="0.000321391" F="0.000126869" G="0.000431835" H="7.46321e-05" I="0.000189057" K="0.000303978" L="0.000537305" M="0.000148759" N="0.000136819" P="0.00040497" Q="0.000167167" R="0.000214429" S="0.000475615" T="0.000233831" V="0.000244776" W="0.000171147" Y="0.995169"/>
    </motif>
    <motif db="0" id="PS00332" alt="SOD_CU_ZN_2" length="12" nsites="20"
        url="https://prosite.expasy.org/PS00332">
      <pos A="0.000333828" C="0.000100004" D="0.000214429" E="0.000321391" F="0.000126869" G="0.995457" H="7.46321e-05" I="0.000189057" K="0.000303978" L="0.000537305" M="0.000148759" N="0.000136819" P="0.00040497" Q="0.000167167" R="0.000214429" S="0.000475615" T="0.000233831" V="0.000244776" W="0.000171147" Y="0.000144282"/>
      <pos A="0.000333828" C="0.000100004" D="0.248971" E="0.000321391" F="0.000126869" G="0.249188" H="0.248831" I="0.000189057" K="0.000303978" L="0.000537305" M="0.000148759" N="0.248893" P="0.00040497" Q="0.000167167" R="0.000214429" S="0.000475615" T="0.000233831" V="0.000244776" W="0.000171147" Y="0.000144282"/>
      <pos A="0.332008" C="0.000100004" D="0.000214429" E="0.000321391" F="0.000126869" G="0.332106" H="7.46321e-05" I="0.000189057" K="0.000303978" L="0.000537305" M="0.000148759" N="0.000136819" P="0.00040497" Q="0.000167167" R="0.000214429" S="0.33215" T="0.000233831" V="0.000244776" W="0.000171147" Y="0.000144282"/>
      <pos A="0.000333828" C="0.000100004" D="0.000214429" E="0.000321391" F="0.000126869" G="0.497944" H="7.46321e-05" I="0.000189057" K="0.000303978" L="0.000537305" M="0.000148759" N="0.000136819" P="0.00040497" Q="0.000167167" R="0.497727" S="0.000475615" T="0.000233831" V="0.000244776" W="0.000171147" Y="0.000144282"/>
      <pos A="0.0500851" C="0.0498512" D="0.0499657" E="0.0500726" F="0.0498781" G="0.0501831" H="0.0498259" I="0.0499403" K="0.0500552" L="0.0502885" M="0.0499" N="0.0498881" P="0.0501562" Q="0.0499184" R="0.0499657" S="0.0502269" T="0.0499851" V="0.049996" W="0.0499224" Y="0.0498955"/>
      <pos A="0.000333828" C="0.000100004" D="0.000214429" E="0.000321391" F="0.000126869" G="0.000431835" H="7.46321e-05" I="0.000189057" K="0.000303978" L="0.000537305" M="0.000148759" N="0.000136819" P="0.00040497" Q="0.000167167" R="0.995239" S="0.000475615" T="0.000233831" V="0.000244776" W="0.000171147" Y="0.000144282"/>
      <pos A="0.0500851" C="0.0498512" D="0.0499657" E="0.0500726" F="0.0498781" G="0.0501831" H="0.0498259" I="0.0499403" K="0.0500552" L="0.0502885" M="0.0499" N="0.0498881" P="0.0501562" Q="0.0499184" R="0.0499657" S="0.0502269" T="0.0499851" V="0.049996" W="0.0499224" Y="0.0498955"/>
      <pos A="0.166172" C="0.000100004" D="0.000214429" E="0.000321391" F="0.000126869" G="0.16627" H="7.46321e-05" I="0.000189057" K="0.000303978" L="0.000537305" M="0.000148759" N="0.000136819" P="0.00040497" Q="0.000167167" R="0.166052" S="0.166313" T="0.000233831" V="0.166083" W="0.166009" Y="0.000144282"/>
      <pos A="0.000333828" C="0.995125" D="0.000214429" E="0.000321391" F="0.000126869" G="0.000431835" H="7.46321e-05" I="0.000189057" K="0.000303978" L="0.000537305" M="0.000148759" N="0.000136819" P="0.00040497" Q="0.000167167" R="0.000214429" S="0.000475615" T="0.000233831" V="0.000244776" W="0.000171147" Y="0.000144282"/>
      <pos A="0.0500851" C="0.0498512" D="0.0499657" E="0.0500726" F="0.0498781" G="0.0501831" H="0.0498259" I="0.0499403" K="0.0500552" L="0.0502885" M="0.0499" N="0.0498881" P="0.0501562" Q="0.0499184" R="0.0499657" S="0.0502269" T="0.0499851" V="0.049996" W="0.0499224" Y="0.0498955"/>
      <pos A="0.0500851" C="0.0498512" D="0.0499657" E="0.0500726" F="0.0498781" G="0.0501831" H="0.0498259" I="0.0499403" K="0.0500552" L="0.0502885" M="0.0499" N="0.0498881" P="0.0501562" Q="0.0499184" R="0.0499657" S="0.0502269" T="0.0499851" V="0.049996" W="0.0499224" Y="0.0498955"/>
      <pos A="0.000333828" C="0.000100004" D="0.000214429" E="0.000321391" F="0.000126869" G="0.000431835" H="7.46321e-05" I="0.497701" K="0.000303978" L="0.000537305" M="0.000148759" N="0.000136819" P="0.00040497" Q="0.000167167" R="0.000214429" S="0.000475615" T="0.000233831" V="0.497757" W="0.000171147" Y="0.000144282"/>
    </motif>
    <motif db="0" id="PS00378" alt="HEXOKINASE_1" length="26" nsites="20"
        url="https://prosite.expasy.org/PS00378">
      <pos A="0.000333828" C="0.000100004" D="0.000214429" E="0.000321391" F="0.000126869" G="0.000431835" H="7.46321e-05" I="0.248945" K="0.000303978" L="0.249294" M="0.248905" N="0.000136819" P="0.00040497" Q="0.000167167" R="0.000214429" S="0.000475615" T="0.000233831" V="0.249001" W="0.000171147" Y="0.000144282"/>
      <pos A="0.000333828" C="0.000100004" D="0.000214429" E="0.000321391" F="0.000126869" G="0.995457" H="7.46321e-05" I="0.000189057" K="0.000303978" L="0.000537305" M="0.000148759" N="0.000136819" P="0.00040497" Q="0.000167167" R="0.000214429" S="0.000475615" T="0.000233831" V="0.000244776" W="0.000171147" Y="0.000144282"/>
      <pos A="0.000333828" C="0.000100004" D="0.000214429" E="0.000321391" F="0.995152" G="0.000431835" H="7.46321e-05" I="0.000189057" K="0.000303978" L="0.000537305" M="0.000148759" N="0.000136819" P="0.00040497" Q="0.000167167" R="0.000214429" S="0.000475615" T="0.000233831" V="0.000244776" W="0.000171147" Y="0.000144282"/>
      <pos A="0.000333828" C="0.000100004" D="0.000214429" E="0.000321391" F="0.000126869" G="0.000431835" H="7.46321e-05" I="0.000189057" K="0.000303978" L="0.000537305" M="0.000148759" N="0.497649" P="0.00040497" Q="0.000167167" R="0.000214429" S="0.000475615" T="0.497746" V="0.000244776" W="0.000171147" Y="0.000144282"/>
      <pos A="0.000333828" C="0.000100004" D="0.000214429" E="0.000321391" F="0.995152" G="0.000431835" H="7.46321e-05" I="0.000189057" K="0.000303978" L="0.000537305" M="0.000148759" N="0.000136819" P="0.00040497" Q="0.000167167" R="0.000214429" S="0.000475615" T="0.000233831" V="0.000244776" W="0.000171147" Y="0.000144282"/>
      <pos A="0.000333828" C="0.000100004" D="0.000214429" E="0.000321391" F="0.000126869" G="0.000431835" H="7.46321e-05" I="0.000189057" K="0.000303978" L="0.000537305" M="0.000148759" N="0.000136819" P="0.00040497" Q="0.000167167" R="0.000214429" S="0.9955" T="0.000233831" V="0.000244776" W="0.000171147" Y="0.000144282"/>
      <pos A="0.000333828" C="0.000100004" D="0.000214429" E="0.000321391" F="0.497639" G="0.000431835" H="7.46321e-05" I="0.000189057" K="0.000303978" L="0.000537305" M="0.000148759" N="0.000136819" P="0.00040497" Q="0.000167167" R="0.000214429" S="0.000475615" T="0.000233831" V="0.000244776" W="0.000171147" Y="0.497657"/>
      <pos A="0.000333828" C="0.000100004" D="0.000214429" E="0.000321391" F="0.000126869" G="0.000431835" H="7.46321e-05" I="0.000189057" K="0.000303978" L="0.000537305" M="0.000148759" N="0.000136819" P="0.99543" Q="0.000167167" R="0.000214429" S="0.000475615" T="0.000233831" V="0.000244776" W="0.000171147" Y="0.000144282"/>
      <pos A="0.0500851" C="0.0498512" D="0.0499657" E="0.0500726" F="0.0498781" G="0.0501831" H="0.0498259" I="0.0499403" K="0.0500552" L="0.0502885" M="0.0499" N="0.0498881" P="0.0501562" Q="0.0499184" R="0.0499657" S="0.0502269" T="0.0499851" V="0.049996" W="0.0499224" Y="0.0498955"/>
      <pos A="0.0500851" C="0.0498512" D="0.0499657" E="0.0500726" F="0.0498781" G="0.0501831" H="0.0498259" I="0.0499403" K="0.0500552" L="0.0502885" M="0.0499" N="0.0498881" P="0.0501562" Q="0.0499184" R="0.0499657" S="0.0502269" T="0.0499851" V="0.049996" W="0.0499224" Y="0.0498955"/>
      <pos A="0.0500851" C="0.0498512" D="0.0499657" E="0.0500726" F="0.0498781" G="0.0501831" H="0.0498259" I="0.0499403" K="0.0500552" L="0.0502885" M="0.0499" N="0.0498881" P="0.0501562" Q="0.0499184" R="0.0499657" S="0.0502269" T="0.0499851" V="0.049996" W="0.0499224" Y="0.0498955"/>
      <pos A="0.0500851" C="0.0498512" D="0.0499657" E="0.0500726" F="0.0498781" G="0.0501831" H="0.0498259" I="0.0499403" K="0.0500552" L="0.0502885" M="0.0499" N="0.0498881" P="0.0501562" Q="0.0499184" R="0.0499657" S="0.0502269" T="0.0499851" V="0.049996" W="0.0499224" Y="0.0498955"/>
      <pos A="0.0500851" C="0.0498512" D="0.0499657" E="0.0500726" F="0.0498781" G="0.0501831" H="0.0498259" I="0.0499403" K="0.0500552" L="0.0502885" M="0.0499" N="0.0498881" P="0.0501562" Q="0.0499184" R="0.0499657" S="0.0502269" T="0.0499851" V="0.049996" W="0.0499224" Y="0.0498955"/>
      <pos A="0.000333828" C="0.000100004" D="0.000214429" E="0.000321391" F="0.000126869" G="0.000431835" H="7.46321e-05" I="0.248945" K="0.000303978" L="0.249294" M="0.248905" N="0.000136819" P="0.00040497" Q="0.000167167" R="0.000214429" S="0.000475615" T="0.000233831" V="0.249001" W="0.000171147" Y="0.000144282"/>
      <pos A="0.000333828" C="0.000100004" D="0.248971" E="0.000321391" F="0.000126869" G="0.000431835" H="7.46321e-05" I="0.000189057" K="0.000303978" L="0.000537305" M="0.000148759" N="0.248893" P="0.00040497" Q="0.000167167" R="0.000214429" S="0.249232" T="0.24899" V="0.000244776" W="0.000171147" Y="0.000144282"/>
      <pos A="0.0500851" C="0.0498512" D="0.0499657" E="0.0500726" F="0.0498781" G="0.0501831" H="0.0498259" I="0.0499403" K="0.0500552" L="0.0502885" M="0.0499" N="0.0498881" P="0.0501562" Q="0.0499184" R="0.0499657" S="0.0502269" T="0.0499851" V="0.049996" W="0.0499224" Y="0.0498955"/>
      <pos A="0.0500851" C="0.0498512" D="0.0499657" E="0.0500726" F="0.0498781" G="0.0501831" H="0.0498259" I="0.0499403" K="0.0500552" L="0.0502885" M="0.0499" N="0.0498881" P="0.0501562" Q="0.0499184" R="0.0499657" S="0.0502269" T="0.0499851" V="0.049996" W="0.0499224" Y="0.0498955"/>
      <pos A="0.0500851" C="0.0498512" D="0.0499657" E="0.0500726" F="0.0498781" G="0.0501831" H="0.0498259" I="0.0499403" K="0.0500552" L="0.0502885" M="0.0499" N="0.0498881" P="0.0501562" Q="0.0499184" R="0.0499657" S="0.0502269" T="0.0499851" V="0.049996" W="0.0499224" Y="0.0498955"/>
      <pos A="0.000333828" C="0.000100004" D="0.000214429" E="0.000321391" F="0.000126869" G="0.000431835" H="7.46321e-05" I="0.248945" K="0.000303978" L="0.249294" M="0.248905" N="0.000136819" P="0.00040497" Q="0.000167167" R="0.000214429" S="0.000475615" T="0.000233831" V="0.249001" W="0.000171147" Y="0.000144282"/>
      <pos A="0.0500851" C="0.0498512" D="0.0499657" E="0.0500726" F="0.0498781" G="0.0501831" H="0.0498259" I="0.0499403" K="0.0500552" L="0.0502885" M="0.0499" N="0.0498881" P="0.0501562" Q="0.0499184" R="0.0499657" S="0.0502269" T="0.0499851" V="0.049996" W="0.0499224" Y="0.0498955"/>
      <pos A="0.0500851" C="0.0498512" D="0.0499657" E="0.0500726" F="0.0498781" G="0.0501831" H="0.0498259" I="0.0499403" K="0.0500552" L="0.0502885" M="0.0499" N="0.0498881" P="0.0501562" Q="0.0499184" R="0.0499657" S="0.0502269" T="0.0499851" V="0.049996" W="0.0499224" Y="0.0498955"/>
      <pos A="0.000333828" C="0.000100004" D="0.000214429" E="0.000321391" F="0.000126869" G="0.000431835" H="7.46321e-05" I="0.000189057" K="0.000303978" L="0.000537305" M="0.000148759" N="0.000136819" P="0.00040497" Q="0.000167167" R="0.000214429" S="0.000475615" T="0.000233831" V="0.000244776" W="0.995196" Y="0.000144282"/>
      <pos A="0.000333828" C="0.000100004" D="0.000214429" E="0.000321391" F="0.000126869" G="0.000431835" H="7.46321e-05" I="0.000189057" K="0.000303978" L="0.000537305" M="0.000148759" N="0.000136819" P="0.00040497" Q="0.000167167" R="0.000214429" S="0.000475615" T="0.995259" V="0.000244776" W="0.000171147" Y="0.000144282"/>
      <pos A="0.000333828" C="0.000100004" D="0.000214429" E="0.000321391" F="0.000126869" G="0.000431835" H="7.46321e-05" I="0.000189057" K="0.995329" L="0.000537305" M="0.000148759" N="0.000136819" P="0.00040497" Q="0.000167167" R="0.000214429" S="0.000475615" T="0.000233831" V="0.000244776" W="0.000171147" Y="0.000144282"/>
      <pos A="0.0500851" C="0.0498512" D="0.0499657" E="0.0500726" F="0.0498781" G="0.0501831" H="0.0498259" I="0.0499403" K="0.0500552" L="0.0502885" M="0.0499" N="0.0498881" P="0.0501562" Q="0.0499184" R="0.0499657" S="0.0502269" T="0.0499851" V="0.049996" W="0.0499224" Y="0.0498955"/>
      <pos A="0.000333828" C="0.000100004" D="0.000214429" E="0.000321391" F="0.497639" G="0.000431835" H="7.46321e-05" I="0.000189057" K="0.000303978" L="0.49805" M="0.000148759" N="0.000136819" P="0.00040497" Q="0.000167167" R="0.000214429" S="0.000475615" T="0.000233831" V="0.000244776" W="0.000171147" Y="0.000144282"/>
    </motif>
    <motif db="0" id="PS00456" alt="NA_SOLUT_SYMP_1" length="26" nsites="20"
        url="https://prosite.expasy.org/PS00456">
      <pos A="0.000333828" C="0.000100004" D="0.000214429" E="0.000321391" F="0.000126869" G="0.497944" H="7.46321e-05" I="0.000189057" K="0.000303978" L="0.000537305" M="0.000148759" N="0.000136819" P="0.00040497" Q="0.000167167" R="0.000214429" S="0.497988" T="0.000233831" V="0.000244776" W="0.000171147" Y="0.000144282"/>
      <pos A="0.0500851" C="0.0498512" D="0.0499657" E="0.0500726" F="0.0498781" G="0.0501831" H="0.0498259" I="0.0499403" K="0.0500552" L="0.0502885" M="0.0499" N="0.0498881" P="0.0501562" Q="0.0499184" R="0.0499657" S="0.0502269" T="0.0499851" V="0.049996" W="0.0499224" Y="0.0498955"/>
      <pos A="0.0500851" C="0.0498512" D="0.0499657" E="0.0500726" F="0.0498781" G="0.0501831" H="0.0498259" I="0.0499403" K="0.0500552" L="0.0502885" M="0.0499" N="0.0498881" P="0.0501562" Q="0.0499184" R="0.0499657" S="0.0502269" T="0.0499851" V="0.049996" W="0.0499224" Y="0.0498955"/>
      <pos A="0.000333828" C="0.000100004" D="0.000214429" E="0.000321391" F="0.000126869" G="0.000431835" H="7.46321e-05" I="0.331864" K="0.000303978" L="0.332212" M="0.000148759" N="0.000136819" P="0.00040497" Q="0.000167167" R="0.000214429" S="0.000475615" T="0.000233831" V="0.000244776" W="0.000171147" Y="0.331819"/>
      <pos A="0.0500851" C="0.0498512" D="0.0499657" E="0.0500726" F="0.0498781" G="0.0501831" H="0.0498259" I="0.0499403" K="0.0500552" L="0.0502885" M="0.0499" N="0.0498881" P="0.0501562" Q="0.0499184" R="0.0499657" S="0.0502269" T="0.0499851" V="0.049996" W="0.0499224" Y="0.0498955"/>
      <pos A="0.0500851" C="0.0498512" D="0.0499657" E="0.0500726" F="0.0498781" G="0.0501831" H="0.0498259" I="0.0499403" K="0.0500552" L="0.0502885" M="0.0499" N="0.0498881" P="0.0501562" Q="0.0499184" R="0.0499657" S="0.0502269" T="0.0499851" V="0.049996" W="0.0499224" Y="0.0498955"/>
      <pos A="0.0500851" C="0.0498512" D="0.0499657" E="0.0500726" F="0.0498781" G="0.0501831" H="0.0498259" I="0.0499403" K="0.0500552" L="0.0502885" M="0.0499" N="0.0498881" P="0.0501562" Q="0.0499184" R="0.0499657" S="0.0502269" T="0.0499851" V="0.049996" W="0.0499224" Y="0.0498955"/>
      <pos A="0.0907905" C="0.000100004" D="0.000214429" E="0.000321391" F="0.0905836" G="0.0908886" H="7.46321e-05" I="0.0906458" K="0.000303978" L="0.090994" M="0.0906055" N="0.000136819" P="0.00040497" Q="0.000167167" R="0.000214429" S="0.0909323" T="0.0906905" V="0.0907015" W="0.0906279" Y="0.090601"/>
      <pos A="0.0907905" C="0.000100004" D="0.000214429" E="0.000321391" F="0.0905836" G="0.0908886" H="7.46321e-05" I="0.0906458" K="0.000303978" L="0.090994" M="0.0906055" N="0.000136819" P="0.00040497" Q="0.000167167" R="0.000214429" S="0.0909323" T="0.0906905" V="0.0907015" W="0.0906279" Y="0.090601"/>
      <pos A="0.0907905" C="0.000100004" D="0.000214429" E="0.000321391" F="0.0905836" G="0.0908886" H="7.46321e-05" I="0.0906458" K="0.000303978" L="0.090994" M="0.0906055" N="0.000136819" P="0.00040497" Q="0.000167167" R="0.000214429" S="0.0909323" T="0.0906905" V="0.0907015" W="0.0906279" Y="0.090601"/>
      <pos A="0.0907905" C="0.000100004" D="0.000214429" E="0.000321391" F="0.0905836" G="0.0908886" H="7.46321e-05" I="0.0906458" K="0.000303978" L="0.090994" M="0.0906055" N="0.000136819" P="0.00040497" Q="0.000167167" R="0.000214429" S="0.0909323" T="0.0906905" V="0.0907015" W="0.0906279" Y="0.090601"/>
      <pos A="0.0907905" C="0.000100004" D="0.000214429" E="0.000321391" F="0.0905836" G="0.0908886" H="7.46321e-05" I="0.0906458" K="0.000303978" L="0.090994" M="0.0906055" N="0.000136819" P="0.00040497" Q="0.000167167" R="0.000214429" S="0.0909323" T="0.0906905" V="0.0907015" W="0.0906279" Y="0.090601"/>
      <pos A="0.0907905" C="0.000100004" D="0.000214429" E="0.000321391" F="0.0905836" G="0.0908886" H="7.46321e-05" I="0.0906458" K="0.000303978" L="0.090994" M="0.0906055" N="0.000136819" P="0.00040497" Q="0.000167167" R="0.000214429" S="0.0909323" T="0.0906905" V="0.0907015" W="0.0906279" Y="0.090601"/>
      <pos A="0.0907905" C="0.000100004" D="0.000214429" E="0.000321391" F="0.0905836" G="0.0908886" H="7.46321e-05" I="0.0906458" K="0.000303978" L="0.090994" M="0.0906055" N="0.000136819" P="0.00040497" Q="0.000167167" R="0.000214429" S="0.0909323" T="0.0906905" V="0.0907015" W="0.0906279" Y="0.090601"/>
      <pos A="0.0500851" C="0.0498512" D="0.0499657" E="0.0500726" F="0.0498781" G="0.0501831" H="0.0498259" I="0.0499403" K="0.0500552" L="0.0502885" M="0.0499" N="0.0498881" P="0.0501562" Q="0.0499184" R="0.0499657" S="0.0502269" T="0.0499851" V="0.049996" W="0.0499224" Y="0.0498955"/>
      <pos A="0.0500851" C="0.0498512" D="0.0499657" E="0.0500726" F="0.0498781" G="0.0501831" H="0.0498259" I="0.0499403" K="0.0500552" L="0.0502885" M="0.0499" N="0.0498881" P="0.0501562" Q="0.0499184" R="0.0499657" S="0.0502269" T="0.0499851" V="0.049996" W="0.0499224" Y="0.0498955"/>
      <pos A="0.0500851" C="0.0498512" D="0.0499657" E="0.0500726" F="0.0498781" G="0.0501831" H="0.0498259" I="0.0499403" K="0.0500552" L="0.0502885" M="0.0499" N="0.0498881" P="0.0501562" Q="0.0499184" R="0.0499657" S="0.0502269" T="0.0499851" V="0.049996" W="0.0499224" Y="0.0498955"/>
      <pos A="0.000333828" C="0.000100004" D="0.000214429" E="0.000321391" F="0.000126869" G="0.000431835" H="7.46321e-05" I="0.331864" K="0.000303978" L="0.332212" M="0.000148759" N="0.000136819" P="0.00040497" Q="0.000167167" R="0.000214429" S="0.000475615" T="0.000233831" V="0.000244776" W="0.000171147" Y="0.331819"/>
      <pos A="0.24909" C="0.000100004" D="0.000214429" E="0.000321391" F="0.000126869" G="0.000431835" H="7.46321e-05" I="0.000189057" K="0.000303978" L="0.000537305" M="0.000148759" N="0.000136819" P="0.00040497" Q="0.000167167" R="0.000214429" S="0.249232" T="0.24899" V="0.249001" W="0.000171147" Y="0.000144282"/>
      <pos A="0.0500851" C="0.0498512" D="0.0499657" E="0.0500726" F="0.0498781" G="0.0501831" H="0.0498259" I="0.0499403" K="0.0500552" L="0.0502885" M="0.0499" N="0.0498881" P="0.0501562" Q="0.0499184" R="0.0499657" S="0.0502269" T="0.0499851" V="0.049996" W="0.0499224" Y="0.0498955"/>
      <pos A="0.0500851" C="0.0498512" D="0.0499657" E="0.0500726" F="0.0498781" G="0.0501831" H="0.0498259" I="0.0499403" K="0.0500552" L="0.0502885" M="0.0499" N="0.0498881" P="0.0501562" Q="0.0499184" R="0.0499657" S="0.0502269" T="0.0499851" V="0.049996" W="0.0499224" Y="0.0498955"/>
      <pos A="0.000333828" C="0.000100004" D="0.000214429" E="0.000321391" F="0.000126869" G="0.995457" H="7.46321e-05" I="0.000189057" K="0.000303978" L="0.000537305" M="0.000148759" N="0.000136819" P="0.00040497" Q="0.000167167" R="0.000214429" S="0.000475615" T="0.000233831" V="0.000244776" W="0.000171147" Y="0.000144282"/>
      <pos A="0.000333828" C="0.000100004" D="0.000214429" E="0.000321391" F="0.000126869" G="0.995457" H="7.46321e-05" I="0.000189057" K="0.000303978" L="0.000537305" M="0.000148759" N="0.000136819" P="0.00040497" Q="0.000167167" R="0.000214429" S="0.000475615" T="0.000233831" V="0.000244776" W="0.000171147" Y="0.000144282"/>
      <pos A="0.000333828" C="0.000100004" D="0.000214429" E="0.000321391" F="0.331801" G="0.000431835" H="7.46321e-05" I="0.000189057" K="0.000303978" L="0.332212" M="0.331823" N="0.000136819" P="0.00040497" Q="0.000167167" R="0.000214429" S="0.000475615" T="0.000233831" V="0.000244776" W="0.000171147" Y="0.000144282"/>
      <pos A="0.0500851" C="0.0498512" D="0.0499657" E="0.0500726" F="0.0498781" G="0.0501831" H="0.0498259" I="0.0499403" K="0.0500552" L="0.0502885" M="0.0499" N="0.0498881" P="0.0501562" Q="0.0499184" R="0.0499657" S="0.0502269" T="0.0499851" V="0.049996" W="0.0499224" Y="0.0498955"/>
      <pos A="0.332008" C="0.000100004" D="0.000214429" E="0.000321391" F="0.000126869" G="0.000431835" H="7.46321e-05" I="0.000189057" K="0.000303978" L="0.000537305" M="0.000148759" N="0.000136819" P="0.33208" Q="0.000167167" R="0.000214429" S="0.33215" T="0.000233831" V="0.000244776" W="0.000171147" Y="0.000144282"/>
    </motif>
    <motif db="0" id="PS00476" alt="FATTY_ACID_DESATUR_1" length="15" nsites="20"
        url="https://prosite.expasy.org/PS00476">
      <pos A="0.000333828" C="0.000100004" D="0.000214429" E="0.000321391" F="0.000126869" G="0.995457" H="7.46321e-05" I="0.000189057" K="0.000303978" L="0.000537305" M="0.000148759" N="0.000136819" P="0.00040497" Q="0.000167167" R="0.000214429" S="0.000475615" T="0.000233831" V="0.000244776" W="0.000171147" Y="0.000144282"/>
      <pos A="0.000333828" C="0.000100004" D="0.000214429" E="0.995346" F="0.000126869" G="0.000431835" H="7.46321e-05" I="0.000189057" K="0.000303978" L="0.000537305" M="0.000148759" N="0.000136819" P="0.00040497" Q="0.000167167" R="0.000214429" S="0.000475615" T="0.000233831" V="0.000244776" W="0.000171147" Y="0.000144282"/>
      <pos A="0.0500851" C="0.0498512" D="0.0499657" E="0.0500726" F="0.0498781" G="0.0501831" H="0.0498259" I="0.0499403" K="0.0500552" L="0.0502885" M="0.0499" N="0.0498881" P="0.0501562" Q="0.0499184" R="0.0499657" S="0.0502269" T="0.0499851" V="0.049996" W="0.0499224" Y="0.0498955"/>
      <pos A="0.000333828" C="0.000100004" D="0.000214429" E="0.000321391" F="0.331801" G="0.000431835" H="7.46321e-05" I="0.000189057" K="0.000303978" L="0.000537305" M="0.000148759" N="0.331811" P="0.00040497" Q="0.000167167" R="0.000214429" S="0.000475615" T="0.000233831" V="0.000244776" W="0.000171147" Y="0.331819"/>
      <pos A="0.000333828" C="0.000100004" D="0.000214429" E="0.000321391" F="0.000126869" G="0.000431835" H="0.9951" I="0.000189057" K="0.000303978" L="0.000537305" M="0.000148759" N="0.000136819" P="0.00040497" Q="0.000167167" R="0.000214429" S="0.000475615" T="0.000233831" V="0.000244776" W="0.000171147" Y="0.000144282"/>
      <pos A="0.000333828" C="0.000100004" D="0.000214429" E="0.000321391" F="0.000126869" G="0.000431835" H="7.46321e-05" I="0.000189057" K="0.000303978" L="0.000537305" M="0.000148759" N="0.995162" P="0.00040497" Q="0.000167167" R="0.000214429" S="0.000475615" T="0.000233831" V="0.000244776" W="0.000171147" Y="0.000144282"/>
      <pos A="0.000333828" C="0.000100004" D="0.000214429" E="0.000321391" F="0.497639" G="0.000431835" H="7.46321e-05" I="0.000189057" K="0.000303978" L="0.000537305" M="0.000148759" N="0.000136819" P="0.00040497" Q="0.000167167" R="0.000214429" S="0.000475615" T="0.000233831" V="0.000244776" W="0.000171147" Y="0.497657"/>
      <pos A="0.000333828" C="0.000100004" D="0.000214429" E="0.000321391" F="0.000126869" G="0.000431835" H="0.9951" I="0.000189057" K="0.000303978" L="0.000537305" M="0.000148759" N="0.000136819" P="0.00040497" Q="0.000167167" R="0.000214429" S="0.000475615" T="0.000233831" V="0.000244776" W="0.000171147" Y="0.000144282"/>
      <pos A="0.000333828" C="0.000100004" D="0.000214429" E="0.000321391" F="0.000126869" G="0.000431835" H="0.9951" I="0.000189057" K="0.000303978" L="0.000537305" M="0.000148759" N="0.000136819" P="0.00040497" Q="0.000167167" R="0.000214429" S="0.000475615" T="0.000233831" V="0.000244776" W="0.000171147" Y="0.000144282"/>
      <pos A="0.0500851" C="0.0498512" D="0.0499657" E="0.0500726" F="0.0498781" G="0.0501831" H="0.0498259" I="0.0499403" K="0.0500552" L="0.0502885" M="0.0499" N="0.0498881" P="0.0501562" Q="0.0499184" R="0.0499657" S="0.0502269" T="0.0499851" V="0.049996" W="0.0499224" Y="0.0498955"/>
      <pos A="0.000333828" C="0.000100004" D="0.000214429" E="0.000321391" F="0.995152" G="0.000431835" H="7.46321e-05" I="0.000189057" K="0.000303978" L="0.000537305" M="0.000148759" N="0.000136819" P="0.00040497" Q="0.000167167" R="0.000214429" S="0.000475615" T="0.000233831" V="0.000244776" W="0.000171147" Y="0.000144282"/>
      <pos A="0.000333828" C="0.000100004" D="0.000214429" E="0.000321391" F="0.000126869" G="0.000431835" H="7.46321e-05" I="0.000189057" K="0.000303978" L="0.000537305" M="0.000148759" N="0.000136819" P="0.99543" Q="0.000167167" R="0.000214429" S="0.000475615" T="0.000233831" V="0.000244776" W="0.000171147" Y="0.000144282"/>
      <pos A="0.0500851" C="0.0498512" D="0.0499657" E="0.0500726" F="0.0498781" G="0.0501831" H="0.0498259" I="0.0499403" K="0.0500552" L="0.0502885" M="0.0499" N="0.0498881" P="0.0501562" Q="0.0499184" R="0.0499657" S="0.0502269" T="0.0499851" V="0.049996" W="0.0499224" Y="0.0498955"/>
      <pos A="0.000333828" C="0.000100004" D="0.995239" E="0.000321391" F="0.000126869" G="0.000431835" H="7.46321e-05" I="0.000189057" K="0.000303978" L="0.000537305" M="0.000148759" N="0.000136819" P="0.00040497" Q="0.000167167" R="0.000214429" S="0.000475615" T="0.000233831" V="0.000244776" W="0.000171147" Y="0.000144282"/>
      <pos A="0.000333828" C="0.000100004" D="0.000214429" E="0.000321391" F="0.000126869" G="0.000431835" H="7.46321e-05" I="0.000189057" K="0.000303978" L="0.000537305" M="0.000148759" N="0.000136819" P="0.00040497" Q="0.000167167" R="0.000214429" S="0.000475615" T="0.000233831" V="0.000244776" W="0.000171147" Y="0.995169"/>
    </motif>
    <motif db="0" id="PS00494" alt="BACTERIAL_LUCIFERASE" length="26" nsites="20"
        url="https://prosite.expasy.org/PS00494">
      <pos A="0.497846" C="0.000100004" D="0.000214429" E="0.000321391" F="0.000126869" G="0.497944" H="7.46321e-05" I="0.000189057" K="0.000303978" L="0.000537305" M="0.000148759" N="0.000136819" P="0.00040497" Q="0.000167167" R="0.000214429" S="0.000475615" T="0.000233831" V="0.000244776" W="0.000171147" Y="0.000144282"/>
      <pos A="0.000333828" C="0.000100004" D="0.000214429" E="0.000321391" F="0.000126869" G="0.000431835" H="7.46321e-05" I="0.248945" K="0.000303978" L="0.249294" M="0.248905" N="0.000136819" P="0.00040497" Q="0.000167167" R="0.000214429" S="0.000475615" T="0.000233831" V="0.249001" W="0.000171147" Y="0.000144282"/>
      <pos A="0.000333828" C="0.000100004" D="0.000214429" E="0.000321391" F="0.000126869" G="0.000431835" H="7.46321e-05" I="0.000189057" K="0.000303978" L="0.000537305" M="0.000148759" N="0.000136819" P="0.99543" Q="0.000167167" R="0.000214429" S="0.000475615" T="0.000233831" V="0.000244776" W="0.000171147" Y="0.000144282"/>
      <pos A="0.000333828" C="0.000100004" D="0.000214429" E="0.000321391" F="0.000126869" G="0.000431835" H="7.46321e-05" I="0.248945" K="0.000303978" L="0.249294" M="0.248905" N="0.000136819" P="0.00040497" Q="0.000167167" R="0.000214429" S="0.000475615" T="0.000233831" V="0.249001" W="0.000171147" Y="0.000144282"/>
      <pos A="0.0500851" C="0.0498512" D="0.0499657" E="0.0500726" F="0.0498781" G="0.0501831" H="0.0498259" I="0.0499403" K="0.0500552" L="0.0502885" M="0.0499" N="0.0498881" P="0.0501562" Q="0.0499184" R="0.0499657" S="0.0502269" T="0.0499851" V="0.049996" W="0.0499224" Y="0.0498955"/>
      <pos A="0.000333828" C="0.000100004" D="0.000214429" E="0.000321391" F="0.165965" G="0.000431835" H="7.46321e-05" I="0.166027" K="0.000303978" L="0.166375" M="0.165987" N="0.000136819" P="0.00040497" Q="0.000167167" R="0.000214429" S="0.000475615" T="0.000233831" V="0.166083" W="0.000171147" Y="0.165982"/>
      <pos A="0.0500851" C="0.0498512" D="0.0499657" E="0.0500726" F="0.0498781" G="0.0501831" H="0.0498259" I="0.0499403" K="0.0500552" L="0.0502885" M="0.0499" N="0.0498881" P="0.0501562" Q="0.0499184" R="0.0499657" S="0.0502269" T="0.0499851" V="0.049996" W="0.0499224" Y="0.0498955"/>
      <pos A="0.000333828" C="0.000100004" D="0.000214429" E="0.000321391" F="0.000126869" G="0.000431835" H="7.46321e-05" I="0.000189057" K="0.000303978" L="0.000537305" M="0.000148759" N="0.000136819" P="0.00040497" Q="0.000167167" R="0.000214429" S="0.000475615" T="0.000233831" V="0.000244776" W="0.995196" Y="0.000144282"/>
      <pos A="0.0500851" C="0.0498512" D="0.0499657" E="0.0500726" F="0.0498781" G="0.0501831" H="0.0498259" I="0.0499403" K="0.0500552" L="0.0502885" M="0.0499" N="0.0498881" P="0.0501562" Q="0.0499184" R="0.0499657" S="0.0502269" T="0.0499851" V="0.049996" W="0.0499224" Y="0.0498955"/>
      <pos A="0.0500851" C="0.0498512" D="0.0499657" E="0.0500726" F="0.0498781" G="0.0501831" H="0.0498259" I="0.0499403" K="0.0500552" L="0.0502885" M="0.0499" N="0.0498881" P="0.0501562" Q="0.0499184" R="0.0499657" S="0.0502269" T="0.0499851" V="0.049996" W="0.0499224" Y="0.0498955"/>
      <pos A="0.0500851" C="0.0498512" D="0.0499657" E="0.0500726" F="0.0498781" G="0.0501831" H="0.0498259" I="0.0499403" K="0.0500552" L="0.0502885" M="0.0499" N="0.0498881" P="0.0501562" Q="0.0499184" R="0.0499657" S="0.0502269" T="0.0499851" V="0.049996" W="0.0499224" Y="0.0498955"/>
      <pos A="0.0500851" C="0.0498512" D="0.0499657" E="0.0500726" F="0.0498781" G="0.0501831" H="0.0498259" I="0.0499403" K="0.0500552" L="0.0502885" M="0.0499" N="0.0498881" P="0.0501562" Q="0.0499184" R="0.0499657" S="0.0502269" T="0.0499851" V="0.049996" W="0.0499224" Y="0.0498955"/>
      <pos A="0.0500851" C="0.0498512" D="0.0499657" E="0.0500726" F="0.0498781" G="0.0501831" H="0.0498259" I="0.0499403" K="0.0500552" L="0.0502885" M="0.0499" N="0.0498881" P="0.0501562" Q="0.0499184" R="0.0499657" S="0.0502269" T="0.0499851" V="0.049996" W="0.0499224" Y="0.0498955"/>
      <pos A="0.0500851" C="0.0498512" D="0.0499657" E="0.0500726" F="0.0498781" G="0.0501831" H="0.0498259" I="0.0499403" K="0.0500552" L="0.0502885" M="0.0499" N="0.0498881" P="0.0501562" Q="0.0499184" R="0.0499657" S="0.0502269" T="0.0499851" V="0.049996" W="0.0499224" Y="0.0498955"/>
      <pos A="0.000333828" C="0.000100004" D="0.000214429" E="0.000321391" F="0.000126869" G="0.000431835" H="7.46321e-05" I="0.000189057" K="0.497816" L="0.000537305" M="0.000148759" N="0.000136819" P="0.00040497" Q="0.000167167" R="0.497727" S="0.000475615" T="0.000233831" V="0.000244776" W="0.000171147" Y="0.000144282"/>
      <pos A="0.0500851" C="0.0498512" D="0.0499657" E="0.0500726" F="0.0498781" G="0.0501831" H="0.0498259" I="0.0499403" K="0.0500552" L="0.0502885" M="0.0499" N="0.0498881" P="0.0501562" Q="0.0499184" R="0.0499657" S="0.0502269" T="0.0499851" V="0.049996" W="0.0499224" Y="0.0498955"/>
      <pos A="0.0500851" C="0.0498512" D="0.0499657" E="0.0500726" F="0.0498781" G="0.0501831" H="0.0498259" I="0.0499403" K="0.0500552" L="0.0502885" M="0.0499" N="0.0498881" P="0.0501562" Q="0.0499184" R="0.0499657" S="0.0502269" T="0.0499851" V="0.049996" W="0.0499224" Y="0.0498955"/>
      <pos A="0.0500851" C="0.0498512" D="0.0499657" E="0.0500726" F="0.0498781" G="0.0501831" H="0.0498259" I="0.0499403" K="0.0500552" L="0.0502885" M="0.0499" N="0.0498881" P="0.0501562" Q="0.0499184" R="0.0499657" S="0.0502269" T="0.0499851" V="0.049996" W="0.0499224" Y="0.0498955"/>
      <pos A="0.0500851" C="0.0498512" D="0.0499657" E="0.0500726" F="0.0498781" G="0.0501831" H="0.0498259" I="0.0499403" K="0.0500552" L="0.0502885" M="0.0499" N="0.0498881" P="0.0501562" Q="0.0499184" R="0.0499657" S="0.0502269" T="0.0499851" V="0.049996" W="0.0499224" Y="0.0498955"/>
      <pos A="0.0500851" C="0.0498512" D="0.0499657" E="0.0500726" F="0.0498781" G="0.0501831" H="0.0498259" I="0.0499403" K="0.0500552" L="0.0502885" M="0.0499" N="0.0498881" P="0.0501562" Q="0.0499184" R="0.0499657" S="0.0502269" T="0.0499851" V="0.049996" W="0.0499224" Y="0.0498955"/>
      <pos A="0.0500851" C="0.0498512" D="0.0499657" E="0.0500726" F="0.0498781" G="0.0501831" H="0.0498259" I="0.0499403" K="0.0500552" L="0.0502885" M="0.0499" N="0.0498881" P="0.0501562" Q="0.0499184" R="0.0499657" S="0.0502269" T="0.0499851" V="0.049996" W="0.0499224" Y="0.0498955"/>
      <pos A="0.000333828" C="0.000100004" D="0.000214429" E="0.000321391" F="0.000126869" G="0.000431835" H="7.46321e-05" I="0.000189057" K="0.000303978" L="0.000537305" M="0.000148759" N="0.000136819" P="0.00040497" Q="0.000167167" R="0.000214429" S="0.000475615" T="0.000233831" V="0.000244776" W="0.000171147" Y="0.995169"/>
      <pos A="0.0500851" C="0.0498512" D="0.0499657" E="0.0500726" F="0.0498781" G="0.0501831" H="0.0498259" I="0.0499403" K="0.0500552" L="0.0502885" M="0.0499" N="0.0498881" P="0.0501562" Q="0.0499184" R="0.0499657" S="0.0502269" T="0.0499851" V="0.049996" W="0.0499224" Y="0.0498955"/>
      <pos A="0.0500851" C="0.0498512" D="0.0499657" E="0.0500726" F="0.0498781" G="0.0501831" H="0.0498259" I="0.0499403" K="0.0500552" L="0.0502885" M="0.0499" N="0.0498881" P="0.0501562" Q="0.0499184" R="0.0499657" S="0.0502269" T="0.0499851" V="0.049996" W="0.0499224" Y="0.0498955"/>
      <pos A="0.0500851" C="0.0498512" D="0.0499657" E="0.0500726" F="0.0498781" G="0.0501831" H="0.0498259" I="0.0499403" K="0.0500552" L="0.0502885" M="0.0499" N="0.0498881" P="0.0501562" Q="0.0499184" R="0.0499657" S="0.0502269" T="0.0499851" V="0.049996" W="0.0499224" Y="0.0498955"/>
      <pos A="0.497846" C="0.000100004" D="0.000214429" E="0.000321391" F="0.000126869" G="0.000431835" H="7.46321e-05" I="0.000189057" K="0.000303978" L="0.000537305" M="0.000148759" N="0.000136819" P="0.00040497" Q="0.000167167" R="0.497727" S="0.000475615" T="0.000233831" V="0.000244776" W="0.000171147" Y="0.000144282"/>
    </motif>
    <motif db="0" id="PS00678" alt="WD_REPEATS_1" length="15" nsites="20"
        url="https://prosite.expasy.org/PS00678">
      <pos A="0.124712" C="0.124478" D="0.000214429" E="0.000321391" F="0.000126869" G="0.000431835" H="7.46321e-05" I="0.124567" K="0.000303978" L="0.124915" M="0.124527" N="0.000136819" P="0.00040497" Q="0.000167167" R="0.000214429" S="0.124854" T="0.124612" V="0.124623" W="0.000171147" Y="0.000144282"/>
      <pos A="0.0832522" C="0.0830184" D="0.000214429" E="0.000321391" F="0.0830453" G="0.0833502" H="7.46321e-05" I="0.0831075" K="0.000303978" L="0.0834557" M="0.0830672" N="0.000136819" P="0.00040497" Q="0.000167167" R="0.000214429" S="0.083394" T="0.0831522" V="0.0831632" W="0.0830896" Y="0.0830627"/>
      <pos A="0.14248" C="0.000100004" D="0.000214429" E="0.000321391" F="0.000126869" G="0.142578" H="7.46321e-05" I="0.142335" K="0.000303978" L="0.142684" M="0.142295" N="0.000136819" P="0.00040497" Q="0.000167167" R="0.000214429" S="0.142622" T="0.14238" V="0.000244776" W="0.000171147" Y="0.000144282"/>
      <pos A="0.110892" C="0.110658" D="0.000214429" E="0.000321391" F="0.000126869" G="0.11099" H="7.46321e-05" I="0.110747" K="0.000303978" L="0.111096" M="0.110707" N="0.000136819" P="0.00040497" Q="0.000167167" R="0.000214429" S="0.111034" T="0.110792" V="0.110803" W="0.000171147" Y="0.000144282"/>
      <pos A="0.0500851" C="0.0498512" D="0.0499657" E="0.0500726" F="0.0498781" G="0.0501831" H="0.0498259" I="0.0499403" K="0.0500552" L="0.0502885" M="0.0499" N="0.0498881" P="0.0501562" Q="0.0499184" R="0.0499657" S="0.0502269" T="0.0499851" V="0.049996" W="0.0499224" Y="0.0498955"/>
      <pos A="0.0500851" C="0.0498512" D="0.0499657" E="0.0500726" F="0.0498781" G="0.0501831" H="0.0498259" I="0.0499403" K="0.0500552" L="0.0502885" M="0.0499" N="0.0498881" P="0.0501562" Q="0.0499184" R="0.0499657" S="0.0502269" T="0.0499851" V="0.049996" W="0.0499224" Y="0.0498955"/>
      <pos A="0.000333828" C="0.000100004" D="0.497727" E="0.000321391" F="0.000126869" G="0.000431835" H="7.46321e-05" I="0.000189057" K="0.000303978" L="0.000537305" M="0.000148759" N="0.497649" P="0.00040497" Q="0.000167167" R="0.000214429" S="0.000475615" T="0.000233831" V="0.000244776" W="0.000171147" Y="0.000144282"/>
      <pos A="0.0500851" C="0.0498512" D="0.0499657" E="0.0500726" F="0.0498781" G="0.0501831" H="0.0498259" I="0.0499403" K="0.0500552" L="0.0502885" M="0.0499" N="0.0498881" P="0.0501562" Q="0.0499184" R="0.0499657" S="0.0502269" T="0.0499851" V="0.049996" W="0.0499224" Y="0.0498955"/>
      <pos A="0.052704" C="0.0524702" D="0.0525846" E="0.0526915" F="0.052497" G="0.052802" H="0.0524448" I="0.0525592" K="0.0526741" L="0.0529075" M="0.0525189" N="0.052507" P="0.00040497" Q="0.0525373" R="0.0525846" S="0.0528458" T="0.052604" V="0.0526149" W="0.0525413" Y="0.0525144"/>
      <pos A="0.110892" C="0.110658" D="0.000214429" E="0.000321391" F="0.000126869" G="0.000431835" H="7.46321e-05" I="0.110747" K="0.000303978" L="0.111096" M="0.110707" N="0.000136819" P="0.00040497" Q="0.000167167" R="0.000214429" S="0.111034" T="0.110792" V="0.110803" W="0.110729" Y="0.000144282"/>
      <pos A="0.0556134" C="0.0553796" D="0.000214429" E="0.055601" F="0.0554065" G="0.0557114" H="0.0553542" I="0.0554687" K="0.0555836" L="0.0558169" M="0.0554284" N="0.0554164" P="0.00040497" Q="0.0554468" R="0.055494" S="0.0557552" T="0.0555134" V="0.0555244" W="0.0554507" Y="0.0554239"/>
      <pos A="0.110892" C="0.000100004" D="0.000214429" E="0.000321391" F="0.110685" G="0.11099" H="7.46321e-05" I="0.110747" K="0.000303978" L="0.111096" M="0.110707" N="0.000136819" P="0.00040497" Q="0.000167167" R="0.000214429" S="0.111034" T="0.110792" V="0.110803" W="0.000171147" Y="0.000144282"/>
      <pos A="0.000333828" C="0.000100004" D="0.000214429" E="0.000321391" F="0.000126869" G="0.000431835" H="7.46321e-05" I="0.000189057" K="0.000303978" L="0.000537305" M="0.000148759" N="0.000136819" P="0.00040497" Q="0.000167167" R="0.000214429" S="0.000475615" T="0.000233831" V="0.000244776" W="0.995196" Y="0.000144282"/>
      <pos A="0.000333828" C="0.000100004" D="0.331889" E="0.331996" F="0.000126869" G="0.000431835" H="7.46321e-05" I="0.000189057" K="0.000303978" L="0.000537305" M="0.000148759" N="0.331811" P="0.00040497" Q="0.000167167" R="0.000214429" S="0.000475615" T="0.000233831" V="0.000244776" W="0.000171147" Y="0.000144282"/>
      <pos A="0.0907905" C="0.0905567" D="0.000214429" E="0.000321391" F="0.0905836" G="0.0908886" H="7.46321e-05" I="0.0906458" K="0.000303978" L="0.090994" M="0.0906055" N="0.0905935" P="0.00040497" Q="0.000167167" R="0.000214429" S="0.0909323" T="0.0906905" V="0.0907015" W="0.000171147" Y="0.000144282"/>
    </motif>
    <motif db="0" id="PS00687" alt="ALDEHYDE_DEHYDR_GLU" length="8" nsites="20"
        url="https://prosite.expasy.org/PS00687">
      <pos A="0.14248" C="0.000100004" D="0.000214429" E="0.000321391" F="0.142273" G="0.142578" H="7.46321e-05" I="0.142335" K="0.000303978" L="0.142684" M="0.142295" N="0.000136819" P="0.00040497" Q="0.000167167" R="0.000214429" S="0.000475615" T="0.000233831" V="0.142391" W="0.000171147" Y="0.000144282"/>
      <pos A="0.000333828" C="0.000100004" D="0.000214429" E="0.995346" F="0.000126869" G="0.000431835" H="7.46321e-05" I="0.000189057" K="0.000303978" L="0.000537305" M="0.000148759" N="0.000136819" P="0.00040497" Q="0.000167167" R="0.000214429" S="0.000475615" T="0.000233831" V="0.000244776" W="0.000171147" Y="0.000144282"/>
      <pos A="0.14248" C="0.142246" D="0.000214429" E="0.000321391" F="0.000126869" G="0.000431835" H="7.46321e-05" I="0.142335" K="0.000303978" L="0.142684" M="0.142295" N="0.000136819" P="0.00040497" Q="0.000167167" R="0.000214429" S="0.142622" T="0.14238" V="0.000244776" W="0.000171147" Y="0.000144282"/>
      <pos A="0.000333828" C="0.000100004" D="0.000214429" E="0.000321391" F="0.000126869" G="0.497944" H="7.46321e-05" I="0.000189057" K="0.000303978" L="0.000537305" M="0.000148759" N="0.000136819" P="0.00040497" Q="0.000167167" R="0.000214429" S="0.497988" T="0.000233831" V="0.000244776" W="0.000171147" Y="0.000144282"/>
      <pos A="0.000333828" C="0.000100004" D="0.000214429" E="0.000321391" F="0.000126869" G="0.995457" H="7.46321e-05" I="0.000189057" K="0.000303978" L="0.000537305" M="0.000148759" N="0.000136819" P="0.00040497" Q="0.000167167" R="0.000214429" S="0.000475615" T="0.000233831" V="0.000244776" W="0.000171147" Y="0.000144282"/>
      <pos A="0.000333828" C="0.000100004" D="0.000214429" E="0.000321391" F="0.000126869" G="0.000431835" H="7.46321e-05" I="0.000189057" K="0.24906" L="0.249294" M="0.248905" N="0.248893" P="0.00040497" Q="0.000167167" R="0.000214429" S="0.000475615" T="0.000233831" V="0.000244776" W="0.000171147" Y="0.000144282"/>
      <pos A="0.24909" C="0.000100004" D="0.248971" E="0.000321391" F="0.000126869" G="0.000431835" H="7.46321e-05" I="0.000189057" K="0.000303978" L="0.000537305" M="0.000148759" N="0.248893" P="0.00040497" Q="0.000167167" R="0.000214429" S="0.249232" T="0.000233831" V="0.000244776" W="0.000171147" Y="0.000144282"/>
      <pos A="0.199339" C="0.000100004" D="0.000214429" E="0.000321391" F="0.199132" G="0.000431835" H="7.46321e-05" I="0.000189057" K="0.000303978" L="0.000537305" M="0.000148759" N="0.000136819" P="0.19941" Q="0.000167167" R="0.000214429" S="0.000475615" T="0.199239" V="0.19925" W="0.000171147" Y="0.000144282"/>
    </motif>
    <motif db="0" id="PS00721" alt="FTHFS_1" length="11" nsites="20"
        url="https://prosite.expasy.org/PS00721">
      <pos A="0.000333828" C="0.000100004" D="0.000214429" E="0.000321391" F="0.000126869" G="0.497944" H="7.46321e-05" I="0.000189057" K="0.000303978" L="0.000537305" M="0.000148759" N="0.497649" P="0.00040497" Q="0.000167167" R="0.000214429" S="0.000475615" T="0.000233831" V="0.000244776" W="0.000171147" Y="0.000144282"/>
      <pos A="0.000333828" C="0.000100004" D="0.000214429" E="0.000321391" F="0.000126869" G="0.000431835" H="7.46321e-05" I="0.199194" K="0.000303978" L="0.199542" M="0.199154" N="0.000136819" P="0.00040497" Q="0.000167167" R="0.000214429" S="0.199481" T="0.000233831" V="0.19925" W="0.000171147" Y="0.000144282"/>
      <pos A="0.000333828" C="0.000100004" D="0.000214429" E="0.000321391" F="0.000126869" G="0.000431835" H="7.46321e-05" I="0.000189057" K="0.995329" L="0.000537305" M="0.000148759" N="0.000136819" P="0.00040497" Q="0.000167167" R="0.000214429" S="0.000475615" T="0.000233831" V="0.000244776" W="0.000171147" Y="0.000144282"/>
      <pos A="0.000333828" C="0.000100004" D="0.000214429" E="0.000321391" F="0.000126869" G="0.995457" H="7.46321e-05" I="0.000189057" K="0.000303978" L="0.000537305" M="0.000148759" N="0.000136819" P="0.00040497" Q="0.000167167" R="0.000214429" S="0.000475615" T="0.000233831" V="0.000244776" W="0.000171147" Y="0.000144282"/>
      <pos A="0.000333828" C="0.000100004" D="0.000214429" E="0.000321391" F="0.000126869" G="0.332106" H="7.46321e-05" I="0.000189057" K="0.000303978" L="0.000537305" M="0.000148759" N="0.000136819" P="0.00040497" Q="0.000167167" R="0.000214429" S="0.33215" T="0.331908" V="0.000244776" W="0.000171147" Y="0.000144282"/>
      <pos A="0.497846" C="0.000100004" D="0.000214429" E="0.000321391" F="0.000126869" G="0.497944" H="7.46321e-05" I="0.000189057" K="0.000303978" L="0.000537305" M="0.000148759" N="0.000136819" P="0.00040497" Q="0.000167167" R="0.000214429" S="0.000475615" T="0.000233831" V="0.000244776" W="0.000171147" Y="0.000144282"/>
      <pos A="0.332008" C="0.000100004" D="0.000214429" E="0.000321391" F="0.000126869" G="0.000431835" H="7.46321e-05" I="0.000189057" K="0.000303978" L="0.000537305" M="0.000148759" N="0.000136819" P="0.00040497" Q="0.000167167" R="0.000214429" S="0.33215" T="0.331908" V="0.000244776" W="0.000171147" Y="0.000144282"/>
      <pos A="0.000333828" C="0.000100004" D="0.000214429" E="0.000321391" F="0.000126869" G="0.995457" H="7.46321e-05" I="0.000189057" K="0.000303978" L="0.000537305" M="0.000148759" N="0.000136819" P="0.00040497" Q="0.000167167" R="0.000214429" S="0.000475615" T="0.000233831" V="0.000244776" W="0.000171147" Y="0.000144282"/>
      <pos A="0.332008" C="0.000100004" D="0.000214429" E="0.000321391" F="0.000126869" G="0.332106" H="7.46321e-05" I="0.000189057" K="0.000303978" L="0.000537305" M="0.000148759" N="0.000136819" P="0.00040497" Q="0.000167167" R="0.000214429" S="0.33215" T="0.000233831" V="0.000244776" W="0.000171147" Y="0.000144282"/>
      <pos A="0.000333828" C="0.000100004" D="0.000214429" E="0.000321391" F="0.000126869" G="0.995457" H="7.46321e-05" I="0.000189057" K="0.000303978" L="0.000537305" M="0.000148759" N="0.000136819" P="0.00040497" Q="0.000167167" R="0.000214429" S="0.000475615" T="0.000233831" V="0.000244776" W="0.000171147" Y="0.000144282"/>
      <pos A="0.000333828" C="0.000100004" D="0.000214429" E="0.000321391" F="0.165965" G="0.000431835" H="0.165912" I="0.000189057" K="0.166142" L="0.166375" M="0.000148759" N="0.000136819" P="0.00040497" Q="0.000167167" R="0.166052" S="0.000475615" T="0.000233831" V="0.000244776" W="0.000171147" Y="0.165982"/>
    </motif>
    <motif db="0" id="PS00846" alt="HTH_ARSR_1" length="19" nsites="20"
        url="https://prosite.expasy.org/PS00846">
      <pos A="0.000333828" C="0.995125" D="0.000214429" E="0.000321391" F="0.000126869" G="0.000431835" H="7.46321e-05" I="0.000189057" K="0.000303978" L="0.000537305" M="0.000148759" N="0.000136819" P="0.00040497" Q="0.000167167" R="0.000214429" S="0.000475615" T="0.000233831" V="0.000244776" W="0.000171147" Y="0.000144282"/>
      <pos A="0.0500851" C="0.0498512" D="0.0499657" E="0.0500726" F="0.0498781" G="0.0501831" H="0.0498259" I="0.0499403" K="0.0500552" L="0.0502885" M="0.0499" N="0.0498881" P="0.0501562" Q="0.0499184" R="0.0499657" S="0.0502269" T="0.0499851" V="0.049996" W="0.0499224" Y="0.0498955"/>
      <pos A="0.0500851" C="0.0498512" D="0.0499657" E="0.0500726" F="0.0498781" G="0.0501831" H="0.0498259" I="0.0499403" K="0.0500552" L="0.0502885" M="0.0499" N="0.0498881" P="0.0501562" Q="0.0499184" R="0.0499657" S="0.0502269" T="0.0499851" V="0.049996" W="0.0499224" Y="0.0498955"/>
      <pos A="0.000333828" C="0.000100004" D="0.995239" E="0.000321391" F="0.000126869" G="0.000431835" H="7.46321e-05" I="0.000189057" K="0.000303978" L="0.000537305" M="0.000148759" N="0.000136819" P="0.00040497" Q="0.000167167" R="0.000214429" S="0.000475615" T="0.000233831" V="0.000244776" W="0.000171147" Y="0.000144282"/>
      <pos A="0.000333828" C="0.000100004" D="0.000214429" E="0.000321391" F="0.000126869" G="0.000431835" H="7.46321e-05" I="0.248945" K="0.000303978" L="0.249294" M="0.248905" N="0.000136819" P="0.00040497" Q="0.000167167" R="0.000214429" S="0.000475615" T="0.000233831" V="0.249001" W="0.000171147" Y="0.000144282"/>
      <pos A="0.0500851" C="0.0498512" D="0.0499657" E="0.0500726" F="0.0498781" G="0.0501831" H="0.0498259" I="0.0499403" K="0.0500552" L="0.0502885" M="0.0499" N="0.0498881" P="0.0501562" Q="0.0499184" R="0.0499657" S="0.0502269" T="0.0499851" V="0.049996" W="0.0499224" Y="0.0498955"/>
      <pos A="0.0500851" C="0.0498512" D="0.0499657" E="0.0500726" F="0.0498781" G="0.0501831" H="0.0498259" I="0.0499403" K="0.0500552" L="0.0502885" M="0.0499" N="0.0498881" P="0.0501562" Q="0.0499184" R="0.0499657" S="0.0502269" T="0.0499851" V="0.049996" W="0.0499224" Y="0.0498955"/>
      <pos A="0.0500851" C="0.0498512" D="0.0499657" E="0.0500726" F="0.0498781" G="0.0501831" H="0.0498259" I="0.0499403" K="0.0500552" L="0.0502885" M="0.0499" N="0.0498881" P="0.0501562" Q="0.0499184" R="0.0499657" S="0.0502269" T="0.0499851" V="0.049996" W="0.0499224" Y="0.0498955"/>
      <pos A="0.0500851" C="0.0498512" D="0.0499657" E="0.0500726" F="0.0498781" G="0.0501831" H="0.0498259" I="0.0499403" K="0.0500552" L="0.0502885" M="0.0499" N="0.0498881" P="0.0501562" Q="0.0499184" R="0.0499657" S="0.0502269" T="0.0499851" V="0.049996" W="0.0499224" Y="0.0498955"/>
      <pos A="0.0500851" C="0.0498512" D="0.0499657" E="0.0500726" F="0.0498781" G="0.0501831" H="0.0498259" I="0.0499403" K="0.0500552" L="0.0502885" M="0.0499" N="0.0498881" P="0.0501562" Q="0.0499184" R="0.0499657" S="0.0502269" T="0.0499851" V="0.049996" W="0.0499224" Y="0.0498955"/>
      <pos A="0.0500851" C="0.0498512" D="0.0499657" E="0.0500726" F="0.0498781" G="0.0501831" H="0.0498259" I="0.0499403" K="0.0500552" L="0.0502885" M="0.0499" N="0.0498881" P="0.0501562" Q="0.0499184" R="0.0499657" S="0.0502269" T="0.0499851" V="0.049996" W="0.0499224" Y="0.0498955"/>
      <pos A="0.000333828" C="0.000100004" D="0.000214429" E="0.000321391" F="0.000126869" G="0.000431835" H="7.46321e-05" I="0.000189057" K="0.000303978" L="0.000537305" M="0.000148759" N="0.000136819" P="0.00040497" Q="0.000167167" R="0.000214429" S="0.497988" T="0.497746" V="0.000244776" W="0.000171147" Y="0.000144282"/>
      <pos A="0.0500851" C="0.0498512" D="0.0499657" E="0.0500726" F="0.0498781" G="0.0501831" H="0.0498259" I="0.0499403" K="0.0500552" L="0.0502885" M="0.0499" N="0.0498881" P="0.0501562" Q="0.0499184" R="0.0499657" S="0.0502269" T="0.0499851" V="0.049996" W="0.0499224" Y="0.0498955"/>
      <pos A="0.0500851" C="0.0498512" D="0.0499657" E="0.0500726" F="0.0498781" G="0.0501831" H="0.0498259" I="0.0499403" K="0.0500552" L="0.0502885" M="0.0499" N="0.0498881" P="0.0501562" Q="0.0499184" R="0.0499657" S="0.0502269" T="0.0499851" V="0.049996" W="0.0499224" Y="0.0498955"/>
      <pos A="0.0500851" C="0.0498512" D="0.0499657" E="0.0500726" F="0.0498781" G="0.0501831" H="0.0498259" I="0.0499403" K="0.0500552" L="0.0502885" M="0.0499" N="0.0498881" P="0.0501562" Q="0.0499184" R="0.0499657" S="0.0502269" T="0.0499851" V="0.049996" W="0.0499224" Y="0.0498955"/>
      <pos A="0.0500851" C="0.0498512" D="0.0499657" E="0.0500726" F="0.0498781" G="0.0501831" H="0.0498259" I="0.0499403" K="0.0500552" L="0.0502885" M="0.0499" N="0.0498881" P="0.0501562" Q="0.0499184" R="0.0499657" S="0.0502269" T="0.0499851" V="0.049996" W="0.0499224" Y="0.0498955"/>
      <pos A="0.000333828" C="0.000100004" D="0.000214429" E="0.000321391" F="0.000126869" G="0.000431835" H="7.46321e-05" I="0.000189057" K="0.000303978" L="0.000537305" M="0.000148759" N="0.000136819" P="0.00040497" Q="0.000167167" R="0.000214429" S="0.9955" T="0.000233831" V="0.000244776" W="0.000171147" Y="0.000144282"/>
      <pos A="0.000333828" C="0.000100004" D="0.000214429" E="0.000321391" F="0.000126869" G="0.000431835" H="0.331749" I="0.000189057" K="0.000303978" L="0.000537305" M="0.000148759" N="0.000136819" P="0.00040497" Q="0.000167167" R="0.331889" S="0.000475615" T="0.000233831" V="0.000244776" W="0.000171147" Y="0.331819"/>
      <pos A="0.000333828" C="0.000100004" D="0.000214429" E="0.000321391" F="0.000126869" G="0.000431835" H="0.497587" I="0.000189057" K="0.000303978" L="0.000537305" M="0.000148759" N="0.000136819" P="0.00040497" Q="0.49768" R="0.000214429" S="0.000475615" T="0.000233831" V="0.000244776" W="0.000171147" Y="0.000144282"/>
    </motif>
    <motif db="0" id="PS00865" alt="UBIQUITIN_ACTIVAT_2" length="9" nsites="20"
        url="https://prosite.expasy.org/PS00865">
      <pos A="0.000333828" C="0.000100004" D="0.000214429" E="0.000321391" F="0.000126869" G="0.000431835" H="7.46321e-05" I="0.000189057" K="0.000303978" L="0.000537305" M="0.000148759" N="0.000136819" P="0.99543" Q="0.000167167" R="0.000214429" S="0.000475615" T="0.000233831" V="0.000244776" W="0.000171147" Y="0.000144282"/>
      <pos A="0.000333828" C="0.000100004" D="0.000214429" E="0.000321391" F="0.000126869" G="0.199437" H="7.46321e-05" I="0.199194" K="0.000303978" L="0.199542" M="0.199154" N="0.000136819" P="0.00040497" Q="0.000167167" R="0.000214429" S="0.000475615" T="0.000233831" V="0.19925" W="0.000171147" Y="0.000144282"/>
      <pos A="0.000333828" C="0.995125" D="0.000214429" E="0.000321391" F="0.000126869" G="0.000431835" H="7.46321e-05" I="0.000189057" K="0.000303978" L="0.000537305" M="0.000148759" N="0.000136819" P="0.00040497" Q="0.000167167" R="0.000214429" S="0.000475615" T="0.000233831" V="0.000244776" W="0.000171147" Y="0.000144282"/>
      <pos A="0.000333828" C="0.000100004" D="0.000214429" E="0.000321391" F="0.000126869" G="0.000431835" H="7.46321e-05" I="0.000189057" K="0.000303978" L="0.000537305" M="0.000148759" N="0.000136819" P="0.00040497" Q="0.000167167" R="0.000214429" S="0.000475615" T="0.995259" V="0.000244776" W="0.000171147" Y="0.000144282"/>
      <pos A="0.000333828" C="0.000100004" D="0.000214429" E="0.000321391" F="0.000126869" G="0.000431835" H="7.46321e-05" I="0.248945" K="0.000303978" L="0.249294" M="0.248905" N="0.000136819" P="0.00040497" Q="0.000167167" R="0.000214429" S="0.000475615" T="0.000233831" V="0.249001" W="0.000171147" Y="0.000144282"/>
      <pos A="0.24909" C="0.000100004" D="0.000214429" E="0.000321391" F="0.000126869" G="0.000431835" H="0.248831" I="0.000189057" K="0.24906" L="0.000537305" M="0.000148759" N="0.000136819" P="0.00040497" Q="0.000167167" R="0.248971" S="0.000475615" T="0.000233831" V="0.000244776" W="0.000171147" Y="0.000144282"/>
      <pos A="0.0500851" C="0.0498512" D="0.0499657" E="0.0500726" F="0.0498781" G="0.0501831" H="0.0498259" I="0.0499403" K="0.0500552" L="0.0502885" M="0.0499" N="0.0498881" P="0.0501562" Q="0.0499184" R="0.0499657" S="0.0502269" T="0.0499851" V="0.049996" W="0.0499224" Y="0.0498955"/>
      <pos A="0.000333828" C="0.000100004" D="0.000214429" E="0.000321391" F="0.248883" G="0.000431835" H="7.46321e-05" I="0.000189057" K="0.000303978" L="0.000537305" M="0.248905" N="0.248893" P="0.00040497" Q="0.000167167" R="0.000214429" S="0.000475615" T="0.24899" V="0.000244776" W="0.000171147" Y="0.000144282"/>
      <pos A="0.000333828" C="0.000100004" D="0.000214429" E="0.000321391" F="0.000126869" G="0.000431835" H="7.46321e-05" I="0.000189057" K="0.000303978" L="0.000537305" M="0.000148759" N="0.000136819" P="0.99543" Q="0.000167167" R="0.000214429" S="0.000475615" T="0.000233831" V="0.000244776" W="0.000171147" Y="0.000144282"/>
    </motif>
    <motif db="0" id="PS00985" alt="SPERMADHESIN_1" length="25" nsites="20"
        url="https://prosite.expasy.org/PS00985">
      <pos A="0.000333828" C="0.995125" D="0.000214429" E="0.000321391" F="0.000126869" G="0.000431835" H="7.46321e-05" I="0.000189057" K="0.000303978" L="0.000537305" M="0.000148759" N="0.000136819" P="0.00040497" Q="0.000167167" R="0.000214429" S="0.000475615" T="0.000233831" V="0.000244776" W="0.000171147" Y="0.000144282"/>
      <pos A="0.000333828" C="0.000100004" D="0.000214429" E="0.000321391" F="0.000126869" G="0.995457" H="7.46321e-05" I="0.000189057" K="0.000303978" L="0.000537305" M="0.000148759" N="0.000136819" P="0.00040497" Q="0.000167167" R="0.000214429" S="0.000475615" T="0.000233831" V="0.000244776" W="0.000171147" Y="0.000144282"/>
      <pos A="0.0500851" C="0.0498512" D="0.0499657" E="0.0500726" F="0.0498781" G="0.0501831" H="0.0498259" I="0.0499403" K="0.0500552" L="0.0502885" M="0.0499" N="0.0498881" P="0.0501562" Q="0.0499184" R="0.0499657" S="0.0502269" T="0.0499851" V="0.049996" W="0.0499224" Y="0.0498955"/>
      <pos A="0.0500851" C="0.0498512" D="0.0499657" E="0.0500726" F="0.0498781" G="0.0501831" H="0.0498259" I="0.0499403" K="0.0500552" L="0.0502885" M="0.0499" N="0.0498881" P="0.0501562" Q="0.0499184" R="0.0499657" S="0.0502269" T="0.0499851" V="0.049996" W="0.0499224" Y="0.0498955"/>
      <pos A="0.000333828" C="0.000100004" D="0.000214429" E="0.000321391" F="0.000126869" G="0.000431835" H="7.46321e-05" I="0.331864" K="0.000303978" L="0.332212" M="0.000148759" N="0.000136819" P="0.00040497" Q="0.000167167" R="0.000214429" S="0.000475615" T="0.000233831" V="0.000244776" W="0.000171147" Y="0.331819"/>
      <pos A="0.0500851" C="0.0498512" D="0.0499657" E="0.0500726" F="0.0498781" G="0.0501831" H="0.0498259" I="0.0499403" K="0.0500552" L="0.0502885" M="0.0499" N="0.0498881" P="0.0501562" Q="0.0499184" R="0.0499657" S="0.0502269" T="0.0499851" V="0.049996" W="0.0499224" Y="0.0498955"/>
      <pos A="0.0500851" C="0.0498512" D="0.0499657" E="0.0500726" F="0.0498781" G="0.0501831" H="0.0498259" I="0.0499403" K="0.0500552" L="0.0502885" M="0.0499" N="0.0498881" P="0.0501562" Q="0.0499184" R="0.0499657" S="0.0502269" T="0.0499851" V="0.049996" W="0.0499224" Y="0.0498955"/>
      <pos A="0.0500851" C="0.0498512" D="0.0499657" E="0.0500726" F="0.0498781" G="0.0501831" H="0.0498259" I="0.0499403" K="0.0500552" L="0.0502885" M="0.0499" N="0.0498881" P="0.0501562" Q="0.0499184" R="0.0499657" S="0.0502269" T="0.0499851" V="0.049996" W="0.0499224" Y="0.0498955"/>
      <pos A="0.0500851" C="0.0498512" D="0.0499657" E="0.0500726" F="0.0498781" G="0.0501831" H="0.0498259" I="0.0499403" K="0.0500552" L="0.0502885" M="0.0499" N="0.0498881" P="0.0501562" Q="0.0499184" R="0.0499657" S="0.0502269" T="0.0499851" V="0.049996" W="0.0499224" Y="0.0498955"/>
      <pos A="0.000333828" C="0.000100004" D="0.000214429" E="0.000321391" F="0.000126869" G="0.995457" H="7.46321e-05" I="0.000189057" K="0.000303978" L="0.000537305" M="0.000148759" N="0.000136819" P="0.00040497" Q="0.000167167" R="0.000214429" S="0.000475615" T="0.000233831" V="0.000244776" W="0.000171147" Y="0.000144282"/>
      <pos A="0.0500851" C="0.0498512" D="0.0499657" E="0.0500726" F="0.0498781" G="0.0501831" H="0.0498259" I="0.0499403" K="0.0500552" L="0.0502885" M="0.0499" N="0.0498881" P="0.0501562" Q="0.0499184" R="0.0499657" S="0.0502269" T="0.0499851" V="0.049996" W="0.0499224" Y="0.0498955"/>
      <pos A="0.000333828" C="0.000100004" D="0.000214429" E="0.000321391" F="0.000126869" G="0.000431835" H="7.46321e-05" I="0.995214" K="0.000303978" L="0.000537305" M="0.000148759" N="0.000136819" P="0.00040497" Q="0.000167167" R="0.000214429" S="0.000475615" T="0.000233831" V="0.000244776" W="0.000171147" Y="0.000144282"/>
      <pos A="0.0500851" C="0.0498512" D="0.0499657" E="0.0500726" F="0.0498781" G="0.0501831" H="0.0498259" I="0.0499403" K="0.0500552" L="0.0502885" M="0.0499" N="0.0498881" P="0.0501562" Q="0.0499184" R="0.0499657" S="0.0502269" T="0.0499851" V="0.049996" W="0.0499224" Y="0.0498955"/>
      <pos A="0.0500851" C="0.0498512" D="0.0499657" E="0.0500726" F="0.0498781" G="0.0501831" H="0.0498259" I="0.0499403" K="0.0500552" L="0.0502885" M="0.0499" N="0.0498881" P="0.0501562" Q="0.0499184" R="0.0499657" S="0.0502269" T="0.0499851" V="0.049996" W="0.0499224" Y="0.0498955"/>
      <pos A="0.0500851" C="0.0498512" D="0.0499657" E="0.0500726" F="0.0498781" G="0.0501831" H="0.0498259" I="0.0499403" K="0.0500552" L="0.0502885" M="0.0499" N="0.0498881" P="0.0501562" Q="0.0499184" R="0.0499657" S="0.0502269" T="0.0499851" V="0.049996" W="0.0499224" Y="0.0498955"/>
      <pos A="0.0500851" C="0.0498512" D="0.0499657" E="0.0500726" F="0.0498781" G="0.0501831" H="0.0498259" I="0.0499403" K="0.0500552" L="0.0502885" M="0.0499" N="0.0498881" P="0.0501562" Q="0.0499184" R="0.0499657" S="0.0502269" T="0.0499851" V="0.049996" W="0.0499224" Y="0.0498955"/>
      <pos A="0.0500851" C="0.0498512" D="0.0499657" E="0.0500726" F="0.0498781" G="0.0501831" H="0.0498259" I="0.0499403" K="0.0500552" L="0.0502885" M="0.0499" N="0.0498881" P="0.0501562" Q="0.0499184" R="0.0499657" S="0.0502269" T="0.0499851" V="0.049996" W="0.0499224" Y="0.0498955"/>
      <pos A="0.0500851" C="0.0498512" D="0.0499657" E="0.0500726" F="0.0498781" G="0.0501831" H="0.0498259" I="0.0499403" K="0.0500552" L="0.0502885" M="0.0499" N="0.0498881" P="0.0501562" Q="0.0499184" R="0.0499657" S="0.0502269" T="0.0499851" V="0.049996" W="0.0499224" Y="0.0498955"/>
      <pos A="0.0500851" C="0.0498512" D="0.0499657" E="0.0500726" F="0.0498781" G="0.0501831" H="0.0498259" I="0.0499403" K="0.0500552" L="0.0502885" M="0.0499" N="0.0498881" P="0.0501562" Q="0.0499184" R="0.0499657" S="0.0502269" T="0.0499851" V="0.049996" W="0.0499224" Y="0.0498955"/>
      <pos A="0.0500851" C="0.0498512" D="0.0499657" E="0.0500726" F="0.0498781" G="0.0501831" H="0.0498259" I="0.0499403" K="0.0500552" L="0.0502885" M="0.0499" N="0.0498881" P="0.0501562" Q="0.0499184" R="0.0499657" S="0.0502269" T="0.0499851" V="0.049996" W="0.0499224" Y="0.0498955"/>
      <pos A="0.0500851" C="0.0498512" D="0.0499657" E="0.0500726" F="0.0498781" G="0.0501831" H="0.0498259" I="0.0499403" K="0.0500552" L="0.0502885" M="0.0499" N="0.0498881" P="0.0501562" Q="0.0499184" R="0.0499657" S="0.0502269" T="0.0499851" V="0.049996" W="0.0499224" Y="0.0498955"/>
      <pos A="0.000333828" C="0.995125" D="0.000214429" E="0.000321391" F="0.000126869" G="0.000431835" H="7.46321e-05" I="0.000189057" K="0.000303978" L="0.000537305" M="0.000148759" N="0.000136819" P="0.00040497" Q="0.000167167" R="0.000214429" S="0.000475615" T="0.000233831" V="0.000244776" W="0.000171147" Y="0.000144282"/>
      <pos A="0.0500851" C="0.0498512" D="0.0499657" E="0.0500726" F="0.0498781" G="0.0501831" H="0.0498259" I="0.0499403" K="0.0500552" L="0.0502885" M="0.0499" N="0.0498881" P="0.0501562" Q="0.0499184" R="0.0499657" S="0.0502269" T="0.0499851" V="0.049996" W="0.0499224" Y="0.0498955"/>
      <pos A="0.000333828" C="0.000100004" D="0.000214429" E="0.000321391" F="0.000126869" G="0.000431835" H="7.46321e-05" I="0.000189057" K="0.000303978" L="0.000537305" M="0.000148759" N="0.000136819" P="0.00040497" Q="0.000167167" R="0.000214429" S="0.000475615" T="0.000233831" V="0.000244776" W="0.995196" Y="0.000144282"/>
      <pos A="0.000333828" C="0.000100004" D="0.000214429" E="0.000321391" F="0.000126869" G="0.000431835" H="7.46321e-05" I="0.000189057" K="0.000303978" L="0.000537305" M="0.000148759" N="0.000136819" P="0.00040497" Q="0.000167167" R="0.000214429" S="0.000475615" T="0.995259" V="0.000244776" W="0.000171147" Y="0.000144282"/>
    </motif>
    <motif db="0" id="PS01083" alt="DNA_PHOTOLYASES_2_1" length="15" nsites="20"
        url="https://prosite.expasy.org/PS01083">
      <pos A="0.000333828" C="0.000100004" D="0.000214429" E="0.000321391" F="0.995152" G="0.000431835" H="7.46321e-05" I="0.000189057" K="0.000303978" L="0.000537305" M="0.000148759" N="0.000136819" P="0.00040497" Q="0.000167167" R="0.000214429" S="0.000475615" T="0.000233831" V="0.000244776" W="0.000171147" Y="0.000144282"/>
      <pos A="0.0500851" C="0.0498512" D="0.0499657" E="0.0500726" F="0.0498781" G="0.0501831" H="0.0498259" I="0.0499403" K="0.0500552" L="0.0502885" M="0.0499" N="0.0498881" P="0.0501562" Q="0.0499184" R="0.0499657" S="0.0502269" T="0.0499851" V="0.049996" W="0.0499224" Y="0.0498955"/>
      <pos A="0.000333828" C="0.000100004" D="0.000214429" E="0.995346" F="0.000126869" G="0.000431835" H="7.46321e-05" I="0.000189057" K="0.000303978" L="0.000537305" M="0.000148759" N="0.000136819" P="0.00040497" Q="0.000167167" R="0.000214429" S="0.000475615" T="0.000233831" V="0.000244776" W="0.000171147" Y="0.000144282"/>
      <pos A="0.000333828" C="0.000100004" D="0.000214429" E="0.995346" F="0.000126869" G="0.000431835" H="7.46321e-05" I="0.000189057" K="0.000303978" L="0.000537305" M="0.000148759" N="0.000136819" P="0.00040497" Q="0.000167167" R="0.000214429" S="0.000475615" T="0.000233831" V="0.000244776" W="0.000171147" Y="0.000144282"/>
      <pos A="0.0500851" C="0.0498512" D="0.0499657" E="0.0500726" F="0.0498781" G="0.0501831" H="0.0498259" I="0.0499403" K="0.0500552" L="0.0502885" M="0.0499" N="0.0498881" P="0.0501562" Q="0.0499184" R="0.0499657" S="0.0502269" T="0.0499851" V="0.049996" W="0.0499224" Y="0.0498955"/>
      <pos A="0.000333828" C="0.000100004" D="0.000214429" E="0.000321391" F="0.000126869" G="0.000431835" H="7.46321e-05" I="0.248945" K="0.000303978" L="0.249294" M="0.248905" N="0.000136819" P="0.00040497" Q="0.000167167" R="0.000214429" S="0.000475615" T="0.000233831" V="0.249001" W="0.000171147" Y="0.000144282"/>
      <pos A="0.000333828" C="0.000100004" D="0.000214429" E="0.000321391" F="0.000126869" G="0.000431835" H="7.46321e-05" I="0.248945" K="0.000303978" L="0.249294" M="0.248905" N="0.000136819" P="0.00040497" Q="0.000167167" R="0.000214429" S="0.000475615" T="0.000233831" V="0.249001" W="0.000171147" Y="0.000144282"/>
      <pos A="0.000333828" C="0.000100004" D="0.000214429" E="0.000321391" F="0.000126869" G="0.000431835" H="7.46321e-05" I="0.000189057" K="0.000303978" L="0.000537305" M="0.000148759" N="0.000136819" P="0.00040497" Q="0.000167167" R="0.995239" S="0.000475615" T="0.000233831" V="0.000244776" W="0.000171147" Y="0.000144282"/>
      <pos A="0.000333828" C="0.000100004" D="0.000214429" E="0.000321391" F="0.000126869" G="0.000431835" H="7.46321e-05" I="0.000189057" K="0.000303978" L="0.000537305" M="0.000148759" N="0.000136819" P="0.00040497" Q="0.000167167" R="0.995239" S="0.000475615" T="0.000233831" V="0.000244776" W="0.000171147" Y="0.000144282"/>
      <pos A="0.000333828" C="0.000100004" D="0.000214429" E="0.995346" F="0.000126869" G="0.000431835" H="7.46321e-05" I="0.000189057" K="0.000303978" L="0.000537305" M="0.000148759" N="0.000136819" P="0.00040497" Q="0.000167167" R="0.000214429" S="0.000475615" T="0.000233831" V="0.000244776" W="0.000171147" Y="0.000144282"/>
      <pos A="0.000333828" C="0.000100004" D="0.000214429" E="0.000321391" F="0.000126869" G="0.000431835" H="7.46321e-05" I="0.000189057" K="0.000303978" L="0.995562" M="0.000148759" N="0.000136819" P="0.00040497" Q="0.000167167" R="0.000214429" S="0.000475615" T="0.000233831" V="0.000244776" W="0.000171147" Y="0.000144282"/>
      <pos A="0.0500851" C="0.0498512" D="0.0499657" E="0.0500726" F="0.0498781" G="0.0501831" H="0.0498259" I="0.0499403" K="0.0500552" L="0.0502885" M="0.0499" N="0.0498881" P="0.0501562" Q="0.0499184" R="0.0499657" S="0.0502269" T="0.0499851" V="0.049996" W="0.0499224" Y="0.0498955"/>
      <pos A="0.0500851" C="0.0498512" D="0.0499657" E="0.0500726" F="0.0498781" G="0.0501831" H="0.0498259" I="0.0499403" K="0.0500552" L="0.0502885" M="0.0499" N="0.0498881" P="0.0501562" Q="0.0499184" R="0.0499657" S="0.0502269" T="0.0499851" V="0.049996" W="0.0499224" Y="0.0498955"/>
      <pos A="0.000333828" C="0.000100004" D="0.000214429" E="0.000321391" F="0.000126869" G="0.000431835" H="7.46321e-05" I="0.000189057" K="0.000303978" L="0.000537305" M="0.000148759" N="0.995162" P="0.00040497" Q="0.000167167" R="0.000214429" S="0.000475615" T="0.000233831" V="0.000244776" W="0.000171147" Y="0.000144282"/>
      <pos A="0.000333828" C="0.000100004" D="0.000214429" E="0.000321391" F="0.995152" G="0.000431835" H="7.46321e-05" I="0.000189057" K="0.000303978" L="0.000537305" M="0.000148759" N="0.000136819" P="0.00040497" Q="0.000167167" R="0.000214429" S="0.000475615" T="0.000233831" V="0.000244776" W="0.000171147" Y="0.000144282"/>
    </motif>
    <motif db="0" id="PS01089" alt="CAP_2" length="12" nsites="20"
        url="https://prosite.expasy.org/PS01089">
      <pos A="0.000333828" C="0.000100004" D="0.995239" E="0.000321391" F="0.000126869" G="0.000431835" H="7.46321e-05" I="0.000189057" K="0.000303978" L="0.000537305" M="0.000148759" N="0.000136819" P="0.00040497" Q="0.000167167" R="0.000214429" S="0.000475615" T="0.000233831" V="0.000244776" W="0.000171147" Y="0.000144282"/>
      <pos A="0.000333828" C="0.000100004" D="0.000214429" E="0.000321391" F="0.165965" G="0.000431835" H="7.46321e-05" I="0.166027" K="0.000303978" L="0.166375" M="0.165987" N="0.000136819" P="0.00040497" Q="0.000167167" R="0.000214429" S="0.000475615" T="0.000233831" V="0.166083" W="0.000171147" Y="0.165982"/>
      <pos A="0.0500851" C="0.0498512" D="0.0499657" E="0.0500726" F="0.0498781" G="0.0501831" H="0.0498259" I="0.0499403" K="0.0500552" L="0.0502885" M="0.0499" N="0.0498881" P="0.0501562" Q="0.0499184" R="0.0499657" S="0.0502269" T="0.0499851" V="0.049996" W="0.0499224" Y="0.0498955"/>
      <pos A="0.000333828" C="0.000100004" D="0.000214429" E="0.995346" F="0.000126869" G="0.000431835" H="7.46321e-05" I="0.000189057" K="0.000303978" L="0.000537305" M="0.000148759" N="0.000136819" P="0.00040497" Q="0.000167167" R="0.000214429" S="0.000475615" T="0.000233831" V="0.000244776" W="0.000171147" Y="0.000144282"/>
      <pos A="0.0500851" C="0.0498512" D="0.0499657" E="0.0500726" F="0.0498781" G="0.0501831" H="0.0498259" I="0.0499403" K="0.0500552" L="0.0502885" M="0.0499" N="0.0498881" P="0.0501562" Q="0.0499184" R="0.0499657" S="0.0502269" T="0.0499851" V="0.049996" W="0.0499224" Y="0.0498955"/>
      <pos A="0.497846" C="0.000100004" D="0.000214429" E="0.000321391" F="0.000126869" G="0.000431835" H="7.46321e-05" I="0.000189057" K="0.000303978" L="0.000537305" M="0.000148759" N="0.000136819" P="0.497917" Q="0.000167167" R="0.000214429" S="0.000475615" T="0.000233831" V="0.000244776" W="0.000171147" Y="0.000144282"/>
      <pos A="0.0500851" C="0.0498512" D="0.0499657" E="0.0500726" F="0.0498781" G="0.0501831" H="0.0498259" I="0.0499403" K="0.0500552" L="0.0502885" M="0.0499" N="0.0498881" P="0.0501562" Q="0.0499184" R="0.0499657" S="0.0502269" T="0.0499851" V="0.049996" W="0.0499224" Y="0.0498955"/>
      <pos A="0.000333828" C="0.000100004" D="0.000214429" E="0.000321391" F="0.000126869" G="0.000431835" H="7.46321e-05" I="0.000189057" K="0.000303978" L="0.000537305" M="0.000148759" N="0.000136819" P="0.99543" Q="0.000167167" R="0.000214429" S="0.000475615" T="0.000233831" V="0.000244776" W="0.000171147" Y="0.000144282"/>
      <pos A="0.000333828" C="0.000100004" D="0.000214429" E="0.995346" F="0.000126869" G="0.000431835" H="7.46321e-05" I="0.000189057" K="0.000303978" L="0.000537305" M="0.000148759" N="0.000136819" P="0.00040497" Q="0.000167167" R="0.000214429" S="0.000475615" T="0.000233831" V="0.000244776" W="0.000171147" Y="0.000144282"/>
      <pos A="0.000333828" C="0.000100004" D="0.000214429" E="0.000321391" F="0.000126869" G="0.000431835" H="7.46321e-05" I="0.000189057" K="0.000303978" L="0.000537305" M="0.000148759" N="0.000136819" P="0.00040497" Q="0.995192" R="0.000214429" S="0.000475615" T="0.000233831" V="0.000244776" W="0.000171147" Y="0.000144282"/>
      <pos A="0.000333828" C="0.000100004" D="0.000214429" E="0.000321391" F="0.165965" G="0.000431835" H="7.46321e-05" I="0.166027" K="0.000303978" L="0.166375" M="0.165987" N="0.000136819" P="0.00040497" Q="0.000167167" R="0.000214429" S="0.000475615" T="0.000233831" V="0.166083" W="0.000171147" Y="0.165982"/>
      <pos A="0.000333828" C="0.000100004" D="0.000214429" E="0.000321391" F="0.000126869" G="0.000431835" H="7.46321e-05" I="0.000189057" K="0.995329" L="0.000537305" M="0.000148759" N="0.000136819" P="0.00040497" Q="0.000167167" R="0.000214429" S="0.000475615" T="0.000233831" V="0.000244776" W="0.000171147" Y="0.000144282"/>
    </motif>
    <motif db="0" id="PS01135" alt="FTSZ_2" length="22" nsites="20"
        url="https://prosite.expasy.org/PS01135">
      <pos A="0.000333828" C="0.000100004" D="0.199219" E="0.000321391" F="0.000126869" G="0.000431835" H="0.19908" I="0.000189057" K="0.199309" L="0.000537305" M="0.000148759" N="0.199142" P="0.00040497" Q="0.000167167" R="0.199219" S="0.000475615" T="0.000233831" V="0.000244776" W="0.000171147" Y="0.000144282"/>
      <pos A="0.000333828" C="0.000100004" D="0.000214429" E="0.000321391" F="0.199132" G="0.000431835" H="7.46321e-05" I="0.199194" K="0.000303978" L="0.199542" M="0.199154" N="0.000136819" P="0.00040497" Q="0.000167167" R="0.000214429" S="0.000475615" T="0.000233831" V="0.19925" W="0.000171147" Y="0.000144282"/>
      <pos A="0.0500851" C="0.0498512" D="0.0499657" E="0.0500726" F="0.0498781" G="0.0501831" H="0.0498259" I="0.0499403" K="0.0500552" L="0.0502885" M="0.0499" N="0.0498881" P="0.0501562" Q="0.0499184" R="0.0499657" S="0.0502269" T="0.0499851" V="0.049996" W="0.0499224" Y="0.0498955"/>
      <pos A="0.000333828" C="0.000100004" D="0.000214429" E="0.000321391" F="0.199132" G="0.000431835" H="7.46321e-05" I="0.199194" K="0.000303978" L="0.199542" M="0.199154" N="0.000136819" P="0.00040497" Q="0.000167167" R="0.000214429" S="0.000475615" T="0.000233831" V="0.19925" W="0.000171147" Y="0.000144282"/>
      <pos A="0.000333828" C="0.000100004" D="0.000214429" E="0.000321391" F="0.199132" G="0.000431835" H="7.46321e-05" I="0.199194" K="0.000303978" L="0.199542" M="0.199154" N="0.000136819" P="0.00040497" Q="0.000167167" R="0.000214429" S="0.000475615" T="0.000233831" V="0.19925" W="0.000171147" Y="0.000144282"/>
      <pos A="0.199339" C="0.199105" D="0.000214429" E="0.000321391" F="0.000126869" G="0.000431835" H="7.46321e-05" I="0.000189057" K="0.000303978" L="0.000537305" M="0.000148759" N="0.000136819" P="0.00040497" Q="0.000167167" R="0.000214429" S="0.199481" T="0.199239" V="0.19925" W="0.000171147" Y="0.000144282"/>
      <pos A="0.24909" C="0.248856" D="0.000214429" E="0.000321391" F="0.000126869" G="0.000431835" H="7.46321e-05" I="0.000189057" K="0.000303978" L="0.000537305" M="0.000148759" N="0.000136819" P="0.00040497" Q="0.000167167" R="0.000214429" S="0.249232" T="0.24899" V="0.000244776" W="0.000171147" Y="0.000144282"/>
      <pos A="0.000333828" C="0.000100004" D="0.000214429" E="0.000321391" F="0.000126869" G="0.995457" H="7.46321e-05" I="0.000189057" K="0.000303978" L="0.000537305" M="0.000148759" N="0.000136819" P="0.00040497" Q="0.000167167" R="0.000214429" S="0.000475615" T="0.000233831" V="0.000244776" W="0.000171147" Y="0.000144282"/>
      <pos A="0.0500851" C="0.0498512" D="0.0499657" E="0.0500726" F="0.0498781" G="0.0501831" H="0.0498259" I="0.0499403" K="0.0500552" L="0.0502885" M="0.0499" N="0.0498881" P="0.0501562" Q="0.0499184" R="0.0499657" S="0.0502269" T="0.0499851" V="0.049996" W="0.0499224" Y="0.0498955"/>
      <pos A="0.000333828" C="0.000100004" D="0.000214429" E="0.000321391" F="0.000126869" G="0.995457" H="7.46321e-05" I="0.000189057" K="0.000303978" L="0.000537305" M="0.000148759" N="0.000136819" P="0.00040497" Q="0.000167167" R="0.000214429" S="0.000475615" T="0.000233831" V="0.000244776" W="0.000171147" Y="0.000144282"/>
      <pos A="0.000333828" C="0.000100004" D="0.000214429" E="0.000321391" F="0.000126869" G="0.332106" H="7.46321e-05" I="0.000189057" K="0.331979" L="0.000537305" M="0.000148759" N="0.331811" P="0.00040497" Q="0.000167167" R="0.000214429" S="0.000475615" T="0.000233831" V="0.000244776" W="0.000171147" Y="0.000144282"/>
      <pos A="0.000333828" C="0.000100004" D="0.000214429" E="0.000321391" F="0.000126869" G="0.995457" H="7.46321e-05" I="0.000189057" K="0.000303978" L="0.000537305" M="0.000148759" N="0.000136819" P="0.00040497" Q="0.000167167" R="0.000214429" S="0.000475615" T="0.000233831" V="0.000244776" W="0.000171147" Y="0.000144282"/>
      <pos A="0.000333828" C="0.000100004" D="0.000214429" E="0.000321391" F="0.000126869" G="0.000431835" H="7.46321e-05" I="0.000189057" K="0.000303978" L="0.000537305" M="0.000148759" N="0.000136819" P="0.00040497" Q="0.000167167" R="0.000214429" S="0.000475615" T="0.995259" V="0.000244776" W="0.000171147" Y="0.000144282"/>
      <pos A="0.000333828" C="0.000100004" D="0.000214429" E="0.000321391" F="0.000126869" G="0.995457" H="7.46321e-05" I="0.000189057" K="0.000303978" L="0.000537305" M="0.000148759" N="0.000136819" P="0.00040497" Q="0.000167167" R="0.000214429" S="0.000475615" T="0.000233831" V="0.000244776" W="0.000171147" Y="0.000144282"/>
      <pos A="0.000333828" C="0.000100004" D="0.000214429" E="0.000321391" F="0.000126869" G="0.000431835" H="7.46321e-05" I="0.000189057" K="0.000303978" L="0.000537305" M="0.000148759" N="0.000136819" P="0.00040497" Q="0.000167167" R="0.000214429" S="0.497988" T="0.497746" V="0.000244776" W="0.000171147" Y="0.000144282"/>
      <pos A="0.000333828" C="0.000100004" D="0.000214429" E="0.000321391" F="0.000126869" G="0.995457" H="7.46321e-05" I="0.000189057" K="0.000303978" L="0.000537305" M="0.000148759" N="0.000136819" P="0.00040497" Q="0.000167167" R="0.000214429" S="0.000475615" T="0.000233831" V="0.000244776" W="0.000171147" Y="0.000144282"/>
      <pos A="0.199339" C="0.199105" D="0.000214429" E="0.000321391" F="0.000126869" G="0.199437" H="7.46321e-05" I="0.000189057" K="0.000303978" L="0.000537305" M="0.000148759" N="0.000136819" P="0.00040497" Q="0.000167167" R="0.199219" S="0.199481" T="0.000233831" V="0.000244776" W="0.000171147" Y="0.000144282"/>
      <pos A="0.332008" C="0.000100004" D="0.000214429" E="0.000321391" F="0.000126869" G="0.000431835" H="7.46321e-05" I="0.000189057" K="0.000303978" L="0.000537305" M="0.000148759" N="0.000136819" P="0.00040497" Q="0.000167167" R="0.000214429" S="0.33215" T="0.331908" V="0.000244776" W="0.000171147" Y="0.000144282"/>
      <pos A="0.000333828" C="0.000100004" D="0.000214429" E="0.000321391" F="0.000126869" G="0.000431835" H="7.46321e-05" I="0.000189057" K="0.000303978" L="0.000537305" M="0.000148759" N="0.000136819" P="0.99543" Q="0.000167167" R="0.000214429" S="0.000475615" T="0.000233831" V="0.000244776" W="0.000171147" Y="0.000144282"/>
      <pos A="0.000333828" C="0.000100004" D="0.000214429" E="0.000321391" F="0.165965" G="0.000431835" H="7.46321e-05" I="0.166027" K="0.000303978" L="0.166375" M="0.165987" N="0.000136819" P="0.00040497" Q="0.000167167" R="0.000214429" S="0.000475615" T="0.166072" V="0.166083" W="0.000171147" Y="0.000144282"/>
      <pos A="0.000333828" C="0.000100004" D="0.000214429" E="0.000321391" F="0.199132" G="0.000431835" H="7.46321e-05" I="0.199194" K="0.000303978" L="0.199542" M="0.199154" N="0.000136819" P="0.00040497" Q="0.000167167" R="0.000214429" S="0.000475615" T="0.000233831" V="0.19925" W="0.000171147" Y="0.000144282"/>
      <pos A="0.24909" C="0.000100004" D="0.000214429" E="0.000321391" F="0.000126869" G="0.249188" H="7.46321e-05" I="0.000189057" K="0.000303978" L="0.000537305" M="0.000148759" N="0.000136819" P="0.00040497" Q="0.000167167" R="0.000214429" S="0.249232" T="0.000233831" V="0.249001" W="0.000171147" Y="0.000144282"/>
    </motif>
    <motif db="0" id="PS01142" alt="T2SP_N" length="23" nsites="20"
        url="https://prosite.expasy.org/PS01142">
      <pos A="0.000333828" C="0.000100004" D="0.000214429" E="0.000321391" F="0.000126869" G="0.995457" H="7.46321e-05" I="0.000189057" K="0.000303978" L="0.000537305" M="0.000148759" N="0.000136819" P="0.00040497" Q="0.000167167" R="0.000214429" S="0.000475615" T="0.000233831" V="0.000244776" W="0.000171147" Y="0.000144282"/>
      <pos A="0.000333828" C="0.000100004" D="0.000214429" E="0.000321391" F="0.000126869" G="0.000431835" H="7.46321e-05" I="0.000189057" K="0.000303978" L="0.000537305" M="0.000148759" N="0.000136819" P="0.00040497" Q="0.000167167" R="0.000214429" S="0.000475615" T="0.995259" V="0.000244776" W="0.000171147" Y="0.000144282"/>
      <pos A="0.000333828" C="0.000100004" D="0.000214429" E="0.000321391" F="0.000126869" G="0.000431835" H="7.46321e-05" I="0.000189057" K="0.000303978" L="0.995562" M="0.000148759" N="0.000136819" P="0.00040497" Q="0.000167167" R="0.000214429" S="0.000475615" T="0.000233831" V="0.000244776" W="0.000171147" Y="0.000144282"/>
      <pos A="0.000333828" C="0.000100004" D="0.000214429" E="0.000321391" F="0.000126869" G="0.000431835" H="7.46321e-05" I="0.000189057" K="0.000303978" L="0.000537305" M="0.000148759" N="0.000136819" P="0.00040497" Q="0.000167167" R="0.000214429" S="0.000475615" T="0.000233831" V="0.000244776" W="0.995196" Y="0.000144282"/>
      <pos A="0.0500851" C="0.0498512" D="0.0499657" E="0.0500726" F="0.0498781" G="0.0501831" H="0.0498259" I="0.0499403" K="0.0500552" L="0.0502885" M="0.0499" N="0.0498881" P="0.0501562" Q="0.0499184" R="0.0499657" S="0.0502269" T="0.0499851" V="0.049996" W="0.0499224" Y="0.0498955"/>
      <pos A="0.000333828" C="0.000100004" D="0.000214429" E="0.000321391" F="0.000126869" G="0.995457" H="7.46321e-05" I="0.000189057" K="0.000303978" L="0.000537305" M="0.000148759" N="0.000136819" P="0.00040497" Q="0.000167167" R="0.000214429" S="0.000475615" T="0.000233831" V="0.000244776" W="0.000171147" Y="0.000144282"/>
      <pos A="0.0500851" C="0.0498512" D="0.0499657" E="0.0500726" F="0.0498781" G="0.0501831" H="0.0498259" I="0.0499403" K="0.0500552" L="0.0502885" M="0.0499" N="0.0498881" P="0.0501562" Q="0.0499184" R="0.0499657" S="0.0502269" T="0.0499851" V="0.049996" W="0.0499224" Y="0.0498955"/>
      <pos A="0.0500851" C="0.0498512" D="0.0499657" E="0.0500726" F="0.0498781" G="0.0501831" H="0.0498259" I="0.0499403" K="0.0500552" L="0.0502885" M="0.0499" N="0.0498881" P="0.0501562" Q="0.0499184" R="0.0499657" S="0.0502269" T="0.0499851" V="0.049996" W="0.0499224" Y="0.0498955"/>
      <pos A="0.0500851" C="0.0498512" D="0.0499657" E="0.0500726" F="0.0498781" G="0.0501831" H="0.0498259" I="0.0499403" K="0.0500552" L="0.0502885" M="0.0499" N="0.0498881" P="0.0501562" Q="0.0499184" R="0.0499657" S="0.0502269" T="0.0499851" V="0.049996" W="0.0499224" Y="0.0498955"/>
      <pos A="0.0500851" C="0.0498512" D="0.0499657" E="0.0500726" F="0.0498781" G="0.0501831" H="0.0498259" I="0.0499403" K="0.0500552" L="0.0502885" M="0.0499" N="0.0498881" P="0.0501562" Q="0.0499184" R="0.0499657" S="0.0502269" T="0.0499851" V="0.049996" W="0.0499224" Y="0.0498955"/>
      <pos A="0.0500851" C="0.0498512" D="0.0499657" E="0.0500726" F="0.0498781" G="0.0501831" H="0.0498259" I="0.0499403" K="0.0500552" L="0.0502885" M="0.0499" N="0.0498881" P="0.0501562" Q="0.0499184" R="0.0499657" S="0.0502269" T="0.0499851" V="0.049996" W="0.0499224" Y="0.0498955"/>
      <pos A="0.0500851" C="0.0498512" D="0.0499657" E="0.0500726" F="0.0498781" G="0.0501831" H="0.0498259" I="0.0499403" K="0.0500552" L="0.0502885" M="0.0499" N="0.0498881" P="0.0501562" Q="0.0499184" R="0.0499657" S="0.0502269" T="0.0499851" V="0.049996" W="0.0499224" Y="0.0498955"/>
      <pos A="0.0500851" C="0.0498512" D="0.0499657" E="0.0500726" F="0.0498781" G="0.0501831" H="0.0498259" I="0.0499403" K="0.0500552" L="0.0502885" M="0.0499" N="0.0498881" P="0.0501562" Q="0.0499184" R="0.0499657" S="0.0502269" T="0.0499851" V="0.049996" W="0.0499224" Y="0.0498955"/>
      <pos A="0.0500851" C="0.0498512" D="0.0499657" E="0.0500726" F="0.0498781" G="0.0501831" H="0.0498259" I="0.0499403" K="0.0500552" L="0.0502885" M="0.0499" N="0.0498881" P="0.0501562" Q="0.0499184" R="0.0499657" S="0.0502269" T="0.0499851" V="0.049996" W="0.0499224" Y="0.0498955"/>
      <pos A="0.0500851" C="0.0498512" D="0.0499657" E="0.0500726" F="0.0498781" G="0.0501831" H="0.0498259" I="0.0499403" K="0.0500552" L="0.0502885" M="0.0499" N="0.0498881" P="0.0501562" Q="0.0499184" R="0.0499657" S="0.0502269" T="0.0499851" V="0.049996" W="0.0499224" Y="0.0498955"/>
      <pos A="0.0500851" C="0.0498512" D="0.0499657" E="0.0500726" F="0.0498781" G="0.0501831" H="0.0498259" I="0.0499403" K="0.0500552" L="0.0502885" M="0.0499" N="0.0498881" P="0.0501562" Q="0.0499184" R="0.0499657" S="0.0502269" T="0.0499851" V="0.049996" W="0.0499224" Y="0.0498955"/>
      <pos A="0.0500851" C="0.0498512" D="0.0499657" E="0.0500726" F="0.0498781" G="0.0501831" H="0.0498259" I="0.0499403" K="0.0500552" L="0.0502885" M="0.0499" N="0.0498881" P="0.0501562" Q="0.0499184" R="0.0499657" S="0.0502269" T="0.0499851" V="0.049996" W="0.0499224" Y="0.0498955"/>
      <pos A="0.000333828" C="0.000100004" D="0.000214429" E="0.000321391" F="0.000126869" G="0.000431835" H="7.46321e-05" I="0.000189057" K="0.000303978" L="0.995562" M="0.000148759" N="0.000136819" P="0.00040497" Q="0.000167167" R="0.000214429" S="0.000475615" T="0.000233831" V="0.000244776" W="0.000171147" Y="0.000144282"/>
      <pos A="0.0500851" C="0.0498512" D="0.0499657" E="0.0500726" F="0.0498781" G="0.0501831" H="0.0498259" I="0.0499403" K="0.0500552" L="0.0502885" M="0.0499" N="0.0498881" P="0.0501562" Q="0.0499184" R="0.0499657" S="0.0502269" T="0.0499851" V="0.049996" W="0.0499224" Y="0.0498955"/>
      <pos A="0.0500851" C="0.0498512" D="0.0499657" E="0.0500726" F="0.0498781" G="0.0501831" H="0.0498259" I="0.0499403" K="0.0500552" L="0.0502885" M="0.0499" N="0.0498881" P="0.0501562" Q="0.0499184" R="0.0499657" S="0.0502269" T="0.0499851" V="0.049996" W="0.0499224" Y="0.0498955"/>
      <pos A="0.0500851" C="0.0498512" D="0.0499657" E="0.0500726" F="0.0498781" G="0.0501831" H="0.0498259" I="0.0499403" K="0.0500552" L="0.0502885" M="0.0499" N="0.0498881" P="0.0501562" Q="0.0499184" R="0.0499657" S="0.0502269" T="0.0499851" V="0.049996" W="0.0499224" Y="0.0498955"/>
      <pos A="0.0500851" C="0.0498512" D="0.0499657" E="0.0500726" F="0.0498781" G="0.0501831" H="0.0498259" I="0.0499403" K="0.0500552" L="0.0502885" M="0.0499" N="0.0498881" P="0.0501562" Q="0.0499184" R="0.0499657" S="0.0502269" T="0.0499851" V="0.049996" W="0.0499224" Y="0.0498955"/>
      <pos A="0.000333828" C="0.000100004" D="0.000214429" E="0.000321391" F="0.000126869" G="0.000431835" H="7.46321e-05" I="0.000189057" K="0.000303978" L="0.000537305" M="0.000148759" N="0.000136819" P="0.00040497" Q="0.000167167" R="0.000214429" S="0.000475615" T="0.000233831" V="0.000244776" W="0.995196" Y="0.000144282"/>
    </motif>
    <motif db="0" id="PS01314" alt="UPF0047" length="19" nsites="20"
        url="https://prosite.expasy.org/PS01314">
      <pos A="0.000333828" C="0.000100004" D="0.000214429" E="0.000321391" F="0.000126869" G="0.000431835" H="7.46321e-05" I="0.000189057" K="0.000303978" L="0.000537305" M="0.000148759" N="0.000136819" P="0.00040497" Q="0.000167167" R="0.000214429" S="0.9955" T="0.000233831" V="0.000244776" W="0.000171147" Y="0.000144282"/>
      <pos A="0.0500851" C="0.0498512" D="0.0499657" E="0.0500726" F="0.0498781" G="0.0501831" H="0.0498259" I="0.0499403" K="0.0500552" L="0.0502885" M="0.0499" N="0.0498881" P="0.0501562" Q="0.0499184" R="0.0499657" S="0.0502269" T="0.0499851" V="0.049996" W="0.0499224" Y="0.0498955"/>
      <pos A="0.0500851" C="0.0498512" D="0.0499657" E="0.0500726" F="0.0498781" G="0.0501831" H="0.0498259" I="0.0499403" K="0.0500552" L="0.0502885" M="0.0499" N="0.0498881" P="0.0501562" Q="0.0499184" R="0.0499657" S="0.0502269" T="0.0499851" V="0.049996" W="0.0499224" Y="0.0498955"/>
      <pos A="0.000333828" C="0.000100004" D="0.000214429" E="0.000321391" F="0.000126869" G="0.000431835" H="7.46321e-05" I="0.331864" K="0.000303978" L="0.332212" M="0.000148759" N="0.000136819" P="0.00040497" Q="0.000167167" R="0.000214429" S="0.000475615" T="0.000233831" V="0.331919" W="0.000171147" Y="0.000144282"/>
      <pos A="0.0500851" C="0.0498512" D="0.0499657" E="0.0500726" F="0.0498781" G="0.0501831" H="0.0498259" I="0.0499403" K="0.0500552" L="0.0502885" M="0.0499" N="0.0498881" P="0.0501562" Q="0.0499184" R="0.0499657" S="0.0502269" T="0.0499851" V="0.049996" W="0.0499224" Y="0.0498955"/>
      <pos A="0.000333828" C="0.000100004" D="0.000214429" E="0.000321391" F="0.000126869" G="0.000431835" H="7.46321e-05" I="0.331864" K="0.000303978" L="0.332212" M="0.000148759" N="0.000136819" P="0.00040497" Q="0.000167167" R="0.000214429" S="0.000475615" T="0.000233831" V="0.331919" W="0.000171147" Y="0.000144282"/>
      <pos A="0.0500851" C="0.0498512" D="0.0499657" E="0.0500726" F="0.0498781" G="0.0501831" H="0.0498259" I="0.0499403" K="0.0500552" L="0.0502885" M="0.0499" N="0.0498881" P="0.0501562" Q="0.0499184" R="0.0499657" S="0.0502269" T="0.0499851" V="0.049996" W="0.0499224" Y="0.0498955"/>
      <pos A="0.0500851" C="0.0498512" D="0.0499657" E="0.0500726" F="0.0498781" G="0.0501831" H="0.0498259" I="0.0499403" K="0.0500552" L="0.0502885" M="0.0499" N="0.0498881" P="0.0501562" Q="0.0499184" R="0.0499657" S="0.0502269" T="0.0499851" V="0.049996" W="0.0499224" Y="0.0498955"/>
      <pos A="0.000333828" C="0.000100004" D="0.000214429" E="0.000321391" F="0.000126869" G="0.995457" H="7.46321e-05" I="0.000189057" K="0.000303978" L="0.000537305" M="0.000148759" N="0.000136819" P="0.00040497" Q="0.000167167" R="0.000214429" S="0.000475615" T="0.000233831" V="0.000244776" W="0.000171147" Y="0.000144282"/>
      <pos A="0.0500851" C="0.0498512" D="0.0499657" E="0.0500726" F="0.0498781" G="0.0501831" H="0.0498259" I="0.0499403" K="0.0500552" L="0.0502885" M="0.0499" N="0.0498881" P="0.0501562" Q="0.0499184" R="0.0499657" S="0.0502269" T="0.0499851" V="0.049996" W="0.0499224" Y="0.0498955"/>
      <pos A="0.0500851" C="0.0498512" D="0.0499657" E="0.0500726" F="0.0498781" G="0.0501831" H="0.0498259" I="0.0499403" K="0.0500552" L="0.0502885" M="0.0499" N="0.0498881" P="0.0501562" Q="0.0499184" R="0.0499657" S="0.0502269" T="0.0499851" V="0.049996" W="0.0499224" Y="0.0498955"/>
      <pos A="0.0500851" C="0.0498512" D="0.0499657" E="0.0500726" F="0.0498781" G="0.0501831" H="0.0498259" I="0.0499403" K="0.0500552" L="0.0502885" M="0.0499" N="0.0498881" P="0.0501562" Q="0.0499184" R="0.0499657" S="0.0502269" T="0.0499851" V="0.049996" W="0.0499224" Y="0.0498955"/>
      <pos A="0.0500851" C="0.0498512" D="0.0499657" E="0.0500726" F="0.0498781" G="0.0501831" H="0.0498259" I="0.0499403" K="0.0500552" L="0.0502885" M="0.0499" N="0.0498881" P="0.0501562" Q="0.0499184" R="0.0499657" S="0.0502269" T="0.0499851" V="0.049996" W="0.0499224" Y="0.0498955"/>
      <pos A="0.000333828" C="0.000100004" D="0.000214429" E="0.000321391" F="0.000126869" G="0.995457" H="7.46321e-05" I="0.000189057" K="0.000303978" L="0.000537305" M="0.000148759" N="0.000136819" P="0.00040497" Q="0.000167167" R="0.000214429" S="0.000475615" T="0.000233831" V="0.000244776" W="0.000171147" Y="0.000144282"/>
      <pos A="0.000333828" C="0.000100004" D="0.000214429" E="0.000321391" F="0.000126869" G="0.000431835" H="7.46321e-05" I="0.000189057" K="0.000303978" L="0.000537305" M="0.000148759" N="0.000136819" P="0.00040497" Q="0.000167167" R="0.000214429" S="0.000475615" T="0.995259" V="0.000244776" W="0.000171147" Y="0.000144282"/>
      <pos A="0.000333828" C="0.000100004" D="0.000214429" E="0.000321391" F="0.000126869" G="0.000431835" H="7.46321e-05" I="0.000189057" K="0.000303978" L="0.000537305" M="0.000148759" N="0.000136819" P="0.00040497" Q="0.000167167" R="0.000214429" S="0.000475615" T="0.000233831" V="0.000244776" W="0.995196" Y="0.000144282"/>
      <pos A="0.000333828" C="0.000100004" D="0.000214429" E="0.000321391" F="0.000126869" G="0.000431835" H="7.46321e-05" I="0.000189057" K="0.000303978" L="0.000537305" M="0.000148759" N="0.000136819" P="0.00040497" Q="0.995192" R="0.000214429" S="0.000475615" T="0.000233831" V="0.000244776" W="0.000171147" Y="0.000144282"/>
      <pos A="0.0500851" C="0.0498512" D="0.0499657" E="0.0500726" F="0.0498781" G="0.0501831" H="0.0498259" I="0.0499403" K="0.0500552" L="0.0502885" M="0.0499" N="0.0498881" P="0.0501562" Q="0.0499184" R="0.0499657" S="0.0502269" T="0.0499851" V="0.049996" W="0.0499224" Y="0.0498955"/>
      <pos A="0.000333828" C="0.000100004" D="0.000214429" E="0.000321391" F="0.000126869" G="0.000431835" H="7.46321e-05" I="0.331864" K="0.000303978" L="0.332212" M="0.000148759" N="0.000136819" P="0.00040497" Q="0.000167167" R="0.000214429" S="0.000475615" T="0.000233831" V="0.331919" W="0.000171147" Y="0.000144282"/>
    </motif>
    <motif db="0" id="PS01322" alt="PHOSPHOTRIESTERASE_1" length="9" nsites="20"
        url="https://prosite.expasy.org/PS01322">
      <pos A="0.000333828" C="0.000100004" D="0.000214429" E="0.000321391" F="0.000126869" G="0.995457" H="7.46321e-05" I="0.000189057" K="0.000303978" L="0.000537305" M="0.000148759" N="0.000136819" P="0.00040497" Q="0.000167167" R="0.000214429" S="0.000475615" T="0.000233831" V="0.000244776" W="0.000171147" Y="0.000144282"/>
      <pos A="0.0500851" C="0.0498512" D="0.0499657" E="0.0500726" F="0.0498781" G="0.0501831" H="0.0498259" I="0.0499403" K="0.0500552" L="0.0502885" M="0.0499" N="0.0498881" P="0.0501562" Q="0.0499184" R="0.0499657" S="0.0502269" T="0.0499851" V="0.049996" W="0.0499224" Y="0.0498955"/>
      <pos A="0.000333828" C="0.000100004" D="0.000214429" E="0.000321391" F="0.000126869" G="0.000431835" H="7.46321e-05" I="0.000189057" K="0.000303978" L="0.000537305" M="0.000148759" N="0.000136819" P="0.00040497" Q="0.000167167" R="0.000214429" S="0.000475615" T="0.995259" V="0.000244776" W="0.000171147" Y="0.000144282"/>
      <pos A="0.000333828" C="0.000100004" D="0.000214429" E="0.000321391" F="0.000126869" G="0.000431835" H="7.46321e-05" I="0.000189057" K="0.000303978" L="0.995562" M="0.000148759" N="0.000136819" P="0.00040497" Q="0.000167167" R="0.000214429" S="0.000475615" T="0.000233831" V="0.000244776" W="0.000171147" Y="0.000144282"/>
      <pos A="0.0500851" C="0.0498512" D="0.0499657" E="0.0500726" F="0.0498781" G="0.0501831" H="0.0498259" I="0.0499403" K="0.0500552" L="0.0502885" M="0.0499" N="0.0498881" P="0.0501562" Q="0.0499184" R="0.0499657" S="0.0502269" T="0.0499851" V="0.049996" W="0.0499224" Y="0.0498955"/>
      <pos A="0.000333828" C="0.000100004" D="0.000214429" E="0.000321391" F="0.000126869" G="0.000431835" H="0.9951" I="0.000189057" K="0.000303978" L="0.000537305" M="0.000148759" N="0.000136819" P="0.00040497" Q="0.000167167" R="0.000214429" S="0.000475615" T="0.000233831" V="0.000244776" W="0.000171147" Y="0.000144282"/>
      <pos A="0.000333828" C="0.000100004" D="0.000214429" E="0.995346" F="0.000126869" G="0.000431835" H="7.46321e-05" I="0.000189057" K="0.000303978" L="0.000537305" M="0.000148759" N="0.000136819" P="0.00040497" Q="0.000167167" R="0.000214429" S="0.000475615" T="0.000233831" V="0.000244776" W="0.000171147" Y="0.000144282"/>
      <pos A="0.000333828" C="0.000100004" D="0.000214429" E="0.000321391" F="0.000126869" G="0.000431835" H="0.9951" I="0.000189057" K="0.000303978" L="0.000537305" M="0.000148759" N="0.000136819" P="0.00040497" Q="0.000167167" R="0.000214429" S="0.000475615" T="0.000233831" V="0.000244776" W="0.000171147" Y="0.000144282"/>
      <pos A="0.000333828" C="0.000100004" D="0.000214429" E="0.000321391" F="0.000126869" G="0.000431835" H="7.46321e-05" I="0.331864" K="0.000303978" L="0.332212" M="0.000148759" N="0.000136819" P="0.00040497" Q="0.000167167" R="0.000214429" S="0.000475615" T="0.000233831" V="0.331919" W="0.000171147" Y="0.000144282"/>
    </motif>
  </targets>
  <matches>
    <query idx="5">
      <target idx="17" off="3" pv="6.90e-05" ev="6.75e-02" qv="6.72e-02"/>
      <target idx="23" off="9" pv="2.40e-04" ev="2.35e-01" qv="1.17e-01"/>
      <target idx="7" off="2" pv="7.02e-04" ev="6.86e-01" qv="2.27e-01"/>
    </query>
    <query idx="7">
      <target idx="8" off="21" pv="6.19e-05" ev="6.06e-02" qv="4.31e-02"/>
      <target idx="2" off="4" pv="9.91e-05" ev="9.70e-02" qv="4.31e-02"/>
      <target idx="15" off="1" pv="1.83e-04" ev="1.79e-01" qv="4.31e-02"/>
      <target idx="20" off="12" pv="1.94e-04" ev="1.90e-01" qv="4.31e-02"/>
      <target idx="0" off="3" pv="2.57e-04" ev="2.51e-01" qv="4.31e-02"/>
      <target idx="9" off="5" pv="3.15e-04" ev="3.08e-01" qv="4.31e-02"/>
      <target idx="11" off="10" pv="3.65e-04" ev="3.57e-01" qv="4.31e-02"/>
      <target idx="24" off="11" pv="3.77e-04" ev="3.69e-01" qv="4.31e-02"/>
      <target idx="14" off="12" pv="4.58e-04" ev="4.48e-01" qv="4.65e-02"/>
    </query>
    <query idx="18">
      <target idx="25" off="4" pv="2.42e-04" ev="2.37e-01" qv="2.22e-01"/>
    </query>
    <query idx="3">
      <target idx="18" off="2" pv="3.53e-04" ev="3.45e-01" qv="3.32e-01"/>
    </query>
    <query idx="11">
      <target idx="20" off="10" pv="7.32e-04" ev="7.16e-01" qv="2.61e-01"/>
      <target idx="3" off="3" pv="7.74e-04" ev="7.57e-01" qv="2.61e-01"/>
      <target idx="6" off="10" pv="1.00e-03" ev="9.78e-01" qv="2.61e-01"/>
    </query>
    <query idx="20">
      <target idx="4" off="-3" pv="4.41e-04" ev="4.31e-01" qv="4.31e-01"/>
      <target idx="16" off="-3" pv="9.97e-04" ev="9.75e-01" qv="4.87e-01"/>
    </query>
    <query idx="21">
      <target idx="10" off="6" pv="6.60e-04" ev="6.45e-01" qv="6.45e-01"/>
    </query>
    <query idx="9">
      <target idx="13" off="2" pv="4.84e-05" ev="4.73e-02" qv="4.73e-02"/>
    </query>
    <query idx="4">
      <target idx="22" off="6" pv="7.35e-04" ev="7.19e-01" qv="7.19e-01"/>
    </query>
    <query idx="24">
      <target idx="5" off="9" pv="5.44e-04" ev="5.32e-01" qv="3.75e-01"/>
      <target idx="21" off="8" pv="7.68e-04" ev="7.51e-01" qv="3.75e-01"/>
    </query>
    <query idx="2">
      <target idx="12" off="16" pv="1.02e-03" ev="9.98e-01" qv="5.15e-01"/>
    </query>
    <query idx="28">
      <target idx="26" off="0" pv="3.55e-04" ev="3.47e-01" qv="3.47e-01"/>
    </query>
    <query idx="0">
      <target idx="1" off="-4" pv="2.87e-04" ev="2.81e-01" qv="2.81e-01"/>
    </query>
    <query idx="8">
      <target idx="18" off="-1" pv="8.59e-04" ev="8.40e-01" qv="4.54e-01"/>
      <target idx="19" off="1" pv="9.28e-04" ev="9.07e-01" qv="4.54e-01"/>
    </query>
  </matches>
  <runtime cycles="11333091" seconds="11.333"/>
</tomtom>
