# Supplementary material for: Reactivity Graph Yields Interpretable IgM Repertoire Signatures as Potential Tumor Biomarkers
Source: Int J Mol Sci. 2023 Jan 30;24(3):2597. doi: 10.3390/ijms24032597 (PMC9917253; doi:10.3390/ijms24032597)
Supplement: Supplementary file 1 [file ijms-24-02597-s001.zip › SupplFileS2/motif_alignment.txt]

Query_ID	Target_ID	Optimal_offset	p-value	E-value	q-value	Overlap	Query_consensus	Target_consensus	Orientation
1	1	0	4.25519e-13	1.44676e-11	1.44676e-11	5	SGSGS	SGSGS	+
1	13	1	3.56562e-06	0.000121231	6.06156e-05	5	SGSGS	GSGSGSGMA	+
2	2	0	4.79166e-18	1.62916e-16	1.62916e-16	7	KLLMEKE	KLLMEKE	+
3	3	0	1.42792e-15	4.85491e-14	4.85491e-14	6	LEPLIP	LEPLIP	+
3	8	0	7.21761e-05	0.00245399	0.00122699	6	LEPLIP	LEPSIPWKS	+
3	6	0	0.00499616	0.16987	0.0566232	6	LEPLIP	HEPENQDATYSW	+
4	4	0	1.42792e-15	4.85491e-14	4.85491e-14	6	EPETQD	EPETQD	+
4	6	1	0.00028709	0.00976105	0.00488053	6	EPETQD	HEPENQDATYSW	+
5	5	0	5.39577e-23	1.83456e-21	1.83456e-21	9	LVCNGVLQG	LVCNGVLQG	+
5	6	0	0.00132877	0.0451781	0.0225891	9	LVCNGVLQG	HEPENQDATYSW	+
5	10	-2	0.00386369	0.131366	0.0437885	7	LVCNGVLQG	CQGGLPK	+
6	6	0	2.03894e-30	6.9324e-29	6.9324e-29	12	HEPENQDATYSW	HEPENQDATYSW	+
7	7	0	4.31662e-20	1.46765e-18	1.46765e-18	9	ASEEDLLKK	ASEEDLLKK	+
8	8	0	5.39577e-23	1.83456e-21	1.83456e-21	9	LEPSIPWKS	LEPSIPWKS	+
8	3	0	0.000163928	0.00557355	0.00278677	6	LEPSIPWKS	LEPLIP	+
8	6	0	0.00663363	0.225543	0.0751812	9	LEPSIPWKS	HEPENQDATYSW	+
9	9	0	4.79166e-18	1.62916e-16	1.62916e-16	7	RGLDLHF	RGLDLHF	+
10	10	0	4.79166e-18	1.62916e-16	1.62916e-16	7	CQGGLPK	CQGGLPK	+
10	11	-1	5.18934e-09	1.76437e-07	8.82187e-08	6	CQGGLPK	QGGLPK	+
10	5	2	0.00279383	0.0949903	0.0316634	7	CQGGLPK	LVCNGVLQG	+
11	11	0	5.71166e-15	1.94196e-13	1.94196e-13	6	QGGLPK	QGGLPK	+
11	10	1	4.73599e-09	1.61024e-07	8.05119e-08	6	QGGLPK	CQGGLPK	+
12	12	0	1.42792e-15	4.85491e-14	4.85491e-14	6	NWCMQI	NWCMQI	+
13	13	0	4.8562e-22	1.65111e-20	1.65111e-20	9	GSGSGSGMA	GSGSGSGMA	+
13	1	-1	1.79522e-06	6.10375e-05	3.05187e-05	5	GSGSGSGMA	SGSGS	+
14	14	0	2.69789e-22	9.17281e-21	9.17281e-21	9	KIFYVYMKR	KIFYVYMKR	+
15	15	0	4.2107e-25	1.43164e-23	1.43164e-23	11	TGLESFALPMW	TGLESFALPMW	+
15	6	1	0.000534143	0.0181609	0.00908043	11	TGLESFALPMW	HEPENQDATYSW	+
16	16	0	9.87167e-16	3.35637e-14	3.35637e-14	9	LSYTWDFGD	LSYTWDFGD	+
17	17	0	4.3125e-16	1.46625e-14	1.46625e-14	7	QASRIWS	QASRIWS	+
18	18	0	9.41776e-23	3.20204e-21	3.20204e-21	12	MSTPESTGMTPA	MSTPESTGMTPA	+
19	19	0	7.96315e-15	2.70747e-13	2.70747e-13	9	TLQGLGISW	TLQGLGISW	+
20	20	0	8.39151e-15	2.85311e-13	2.85311e-13	9	EPEPVKEEK	EPEPVKEEK	+
21	21	0	6.61681e-24	2.24972e-22	2.24972e-22	11	EIFPDGGPVPS	EIFPDGGPVPS	+
22	22	0	3.8931e-15	1.32365e-13	1.32365e-13	9	LGASLYLGW	LGASLYLGW	+
22	25	1	0.00202395	0.0688142	0.0344071	8	LGASLYLGW	WLGVSRQLR	+
23	23	0	5.38455e-16	1.83075e-14	1.83075e-14	9	LKVEDPFYW	LKVEDPFYW	+
24	24	0	1.37061e-17	4.66008e-16	4.66008e-16	9	MHNSEISKR	MHNSEISKR	+
25	25	0	1.20654e-15	4.10223e-14	4.10223e-14	9	WLGVSRQLR	WLGVSRQLR	+
25	22	-1	0.000837833	0.0284863	0.0142432	8	WLGVSRQLR	LGASLYLGW	+
26	26	0	8.45864e-16	2.87594e-14	2.87594e-14	9	KPTTSEKIH	KPTTSEKIH	+
27	27	0	4.79166e-18	1.62916e-16	1.62916e-16	7	DDIEKWF	DDIEKWF	+
27	6	1	0.000475982	0.0161834	0.00809169	7	DDIEKWF	HEPENQDATYSW	+
28	28	0	3.86769e-18	1.31501e-16	1.31501e-16	9	IHHNTHLCF	IHHNTHLCF	+
29	29	0	1.1178e-12	3.80052e-11	3.80052e-11	7	TPTLQHY	TPTLQHY	+
30	30	0	1.1049e-23	3.75667e-22	3.75667e-22	12	QTYMNGSPTYSM	QTYMNGSPTYSM	+
31	31	0	4.66131e-23	1.58485e-21	1.58485e-21	12	TAADMAAQITKR	TAADMAAQITKR	+
32	32	0	3.38236e-24	1.15e-22	1.15e-22	12	ANKEILDEAYVM	ANKEILDEAYVM	+
32	6	0	0.00500924	0.170314	0.085157	12	ANKEILDEAYVM	HEPENQDATYSW	+
33	33	0	1.2075e-13	4.1055e-12	4.1055e-12	7	ICTIDVY	ICTIDVY	+
34	34	0	2.66361e-24	9.05627e-23	9.05627e-23	12	HCWGPGPTQCVN	HCWGPGPTQCVN	+
# Tomtom (Motif Comparison Tool): Version 5.5.0 compiled on Dec 19 2022 at 09:37:09
# The format of this file is described at https://meme-suite.org/meme/doc/tomtom-output-format.html.
# tomtom -verbosity 1 -text -thresh 0.1 ./combined.meme ./combined.meme
