# Supplementary material for: Reactivity Graph Yields Interpretable IgM Repertoire Signatures as Potential Tumor Biomarkers
Source: Int J Mol Sci. 2023 Jan 30;24(3):2597. doi: 10.3390/ijms24032597 (PMC9917253; doi:10.3390/ijms24032597)
Supplement: Supplementary file 1 [file ijms-24-02597-s001.zip › SupplFileS2/progress_log.txt]

Invoking:
  getsize bigclq.txt 1> $metrics
Finished invoke:
  name: count_primary_seqs  status: 0  time: 0.005037
Invoking:
  fasta-get-markov -nostatus -nosummary -protein -m 0 -pseudo 1 bigclq.txt ./background
Finished invoke:
  name: bg  status: 0  time: 0.004308
Invoking:
  streme --verbosity 1 --oc streme_out -protein --minw 5 --maxw 15 --order 0 --bfile ./background --seed 0 --align center --time 4740 --totallength 4000000 --evalue --thresh 0.05 --p bigclq.txt
Finished invoke:
  name: streme  status: 0  time: 0.917644
Invoking:
  meme -oc meme_out -mod zoops -minw 5 -maxw 15 -bfile ./background -markov_order 0 -seed 0 -protein -evt 0.05 -nostatus -time 7139 -searchsize 100000 bigclq.txt
Finished invoke:
  name: meme  status: 0  time: 194.756445
Invoking:
  sea --verbosity 1 --oc sea_disc_out --qvalue --thresh 1 --order 0 --bfile ./background --seed 0 --align center --motif-pseudo 0.01 --noseqs --m meme_out/meme.xml --m streme_out/streme.xml --p bigclq.txt
Finished invoke:
  name: sea_disc  status: 0  time: 0.11045
Invoking:
  sea --verbosity 1 --oc sea_out --thresh 0.05 --order 0 --bfile ./background --seed 0 --align center --motif-pseudo 0.01 --m meme_out/meme.xml --m streme_out/streme.xml --m db/motif_databases/PROTEIN/prosite2021_04.meme --noseqs --p bigclq.txt
Finished invoke:
  name: sea  status: 0  time: 4.27149
Invoking:
  sea --verbosity 1 --oc distr_out --pvalue --thresh 1 --hofract 0 --order 0 --bfile ./background --seed 0 --motif-pseudo 0.01 --p bigclq.txt --m ./combined.meme
Finished invoke:
  name: distr_sea  status: 0  time: 0.126055
Invoking:
  tomtom -verbosity 1 -oc streme_tomtom_out -min-overlap 5 -dist ed -evalue -thresh 1 -no-ssc streme_out/streme.xml db/motif_databases/PROTEIN/prosite2021_04.meme
Finished invoke:
  name: streme_tomtom  status: 0  time: 4.147042
Invoking:
  tomtom -verbosity 1 -oc meme_tomtom_out -min-overlap 5 -dist ed -evalue -thresh 1 -no-ssc meme_out/meme.xml db/motif_databases/PROTEIN/prosite2021_04.meme
Finished invoke:
  name: meme_tomtom  status: 0  time: 11.560575
Invoking:
  tomtom -verbosity 1 -text -thresh 0.1 ./combined.meme ./combined.meme 1> ./motif_alignment.txt
Finished invoke:
  name: align_tomtom  status: 0  time: 0.356477
Invoking:
  fimo --parse-genomic-coord --verbosity 1 --oc fimo_out_1 --bgfile ./background --motif 1-SGSGS streme_out/streme.xml bigclq.txt
Finished invoke:
  name: fimo1  status: 0  time: 0.022914
Invoking:
  fimo --parse-genomic-coord --verbosity 1 --oc fimo_out_2 --bgfile ./background --motif KLLMEKE meme_out/meme.xml bigclq.txt
Finished invoke:
  name: fimo2  status: 0  time: 0.076235
Invoking:
  fimo --parse-genomic-coord --verbosity 1 --oc fimo_out_3 --bgfile ./background --motif 3-LEPLJP streme_out/streme.xml bigclq.txt
Finished invoke:
  name: fimo3  status: 0  time: 0.025165
Invoking:
  fimo --parse-genomic-coord --verbosity 1 --oc fimo_out_4 --bgfile ./background --motif 4-EPETQB streme_out/streme.xml bigclq.txt
Finished invoke:
  name: fimo4  status: 0  time: 0.02348
Invoking:
  fimo --parse-genomic-coord --verbosity 1 --oc fimo_out_5 --bgfile ./background --motif LVCNGVLQG meme_out/meme.xml bigclq.txt
Finished invoke:
  name: fimo5  status: 0  time: 0.078152
Invoking:
  fimo --parse-genomic-coord --verbosity 1 --oc fimo_out_6 --bgfile ./background --motif IPEEDLLKK meme_out/meme.xml bigclq.txt
Finished invoke:
  name: fimo6  status: 0  time: 0.076608
Invoking:
  fimo --parse-genomic-coord --verbosity 1 --oc fimo_out_7 --bgfile ./background --motif RELDLHF meme_out/meme.xml bigclq.txt
Finished invoke:
  name: fimo7  status: 0  time: 0.074536
Invoking:
  fimo --parse-genomic-coord --verbosity 1 --oc fimo_out_8 --bgfile ./background --motif 2-QGGLPK streme_out/streme.xml bigclq.txt
Finished invoke:
  name: fimo8  status: 0  time: 0.02511
Invoking:
  fimo --parse-genomic-coord --verbosity 1 --oc fimo_out_9 --bgfile ./background --motif NWCMQI meme_out/meme.xml bigclq.txt
Finished invoke:
  name: fimo9  status: 0  time: 0.074095
Invoking:
  fimo --parse-genomic-coord --verbosity 1 --oc fimo_out_10 --bgfile ./background --motif KIFYVYMKR meme_out/meme.xml bigclq.txt
Finished invoke:
  name: fimo10  status: 0  time: 0.075406
Invoking:
  fimo --parse-genomic-coord --verbosity 1 --oc fimo_out_11 --bgfile ./background --motif TGDENFAJPYW meme_out/meme.xml bigclq.txt
Finished invoke:
  name: fimo11  status: 0  time: 0.077017
Invoking:
  fimo --parse-genomic-coord --verbosity 1 --oc fimo_out_12 --bgfile ./background --motif LSYTWDFGD meme_out/meme.xml bigclq.txt
Finished invoke:
  name: fimo12  status: 0  time: 0.074029
Invoking:
  fimo --parse-genomic-coord --verbosity 1 --oc fimo_out_13 --bgfile ./background --motif QASRIWS meme_out/meme.xml bigclq.txt
Finished invoke:
  name: fimo13  status: 0  time: 0.073997
Invoking:
  fimo --parse-genomic-coord --verbosity 1 --oc fimo_out_14 --bgfile ./background --motif MPTPEATGMTPE meme_out/meme.xml bigclq.txt
Finished invoke:
  name: fimo14  status: 0  time: 0.076397
Invoking:
  fimo --parse-genomic-coord --verbosity 1 --oc fimo_out_15 --bgfile ./background --motif TLQGLGISW meme_out/meme.xml bigclq.txt
Finished invoke:
  name: fimo15  status: 0  time: 0.074189
Invoking:
  fimo --parse-genomic-coord --verbosity 1 --oc fimo_out_16 --bgfile ./background --motif EPEPVKEEK meme_out/meme.xml bigclq.txt
Finished invoke:
  name: fimo16  status: 0  time: 0.074227
Invoking:
  fimo --parse-genomic-coord --verbosity 1 --oc fimo_out_17 --bgfile ./background --motif CYHPDGGPVPI meme_out/meme.xml bigclq.txt
Finished invoke:
  name: fimo17  status: 0  time: 0.076114
Invoking:
  fimo --parse-genomic-coord --verbosity 1 --oc fimo_out_18 --bgfile ./background --motif LGASLYLGW meme_out/meme.xml bigclq.txt
Finished invoke:
  name: fimo18  status: 0  time: 0.073707
Invoking:
  fimo --parse-genomic-coord --verbosity 1 --oc fimo_out_19 --bgfile ./background --motif LKVEDPFYW meme_out/meme.xml bigclq.txt
Finished invoke:
  name: fimo19  status: 0  time: 0.072455
Invoking:
  fimo --parse-genomic-coord --verbosity 1 --oc fimo_out_20 --bgfile ./background --motif MHNSEISKR meme_out/meme.xml bigclq.txt
Finished invoke:
  name: fimo20  status: 0  time: 0.072888
Invoking:
  fimo --parse-genomic-coord --verbosity 1 --oc fimo_out_21 --bgfile ./background --motif KPTTSEKIH meme_out/meme.xml bigclq.txt
Finished invoke:
  name: fimo21  status: 0  time: 0.072296
Invoking:
  fimo --parse-genomic-coord --verbosity 1 --oc fimo_out_22 --bgfile ./background --motif DDIEKWF meme_out/meme.xml bigclq.txt
Finished invoke:
  name: fimo22  status: 0  time: 0.076064
Invoking:
  fimo --parse-genomic-coord --verbosity 1 --oc fimo_out_23 --bgfile ./background --motif IHHNTHLCF meme_out/meme.xml bigclq.txt
Finished invoke:
  name: fimo23  status: 0  time: 0.072347
Invoking:
  fimo --parse-genomic-coord --verbosity 1 --oc fimo_out_24 --bgfile ./background --motif TPTLQHY meme_out/meme.xml bigclq.txt
Finished invoke:
  name: fimo24  status: 0  time: 0.071571
Invoking:
  fimo --parse-genomic-coord --verbosity 1 --oc fimo_out_25 --bgfile ./background --motif QTYMNGSPTYSM meme_out/meme.xml bigclq.txt
Finished invoke:
  name: fimo25  status: 0  time: 0.073514
Invoking:
  fimo --parse-genomic-coord --verbosity 1 --oc fimo_out_26 --bgfile ./background --motif TAADMAAQITKR meme_out/meme.xml bigclq.txt
Finished invoke:
  name: fimo26  status: 0  time: 0.073546
Invoking:
  fimo --parse-genomic-coord --verbosity 1 --oc fimo_out_27 --bgfile ./background --motif ANKEILDEAYVM meme_out/meme.xml bigclq.txt
Finished invoke:
  name: fimo27  status: 0  time: 0.07363
Invoking:
  fimo --parse-genomic-coord --verbosity 1 --oc fimo_out_28 --bgfile ./background --motif ICTIDVY meme_out/meme.xml bigclq.txt
Finished invoke:
  name: fimo28  status: 0  time: 0.071437
Invoking:
  fimo --parse-genomic-coord --verbosity 1 --oc fimo_out_29 --bgfile ./background --motif HCWGPGPTQCVN meme_out/meme.xml bigclq.txt
Finished invoke:
  name: fimo29  status: 0  time: 0.073286
Writing output
Invoking:
  xstreme_html_to_tsv ./xstreme.html ./xstreme.tsv "xstreme --oc . --time 240 --streme-totallength 4000000 --meme-searchsize 100000 --protein --evt 0.05 --minw 5 --maxw 15 --align center --meme-mod zoops --sea-noseqs --m db/motif_databases/PROTEIN/prosite2021_04.meme --p bigclq.txt" 5.5.0 "Wed Sep 7 14\:18\:26 2022 -0700"
Finished invoke:
  name: summary  status: 0  time: 0.189311
Done
