# Supplementary material for: Reactivity Graph Yields Interpretable IgM Repertoire Signatures as Potential Tumor Biomarkers
Source: Int J Mol Sci. 2023 Jan 30;24(3):2597. doi: 10.3390/ijms24032597 (PMC9917253; doi:10.3390/ijms24032597)
Supplement: Supplementary file 1 [file ijms-24-02597-s001.zip › SupplFileS2/sea_disc_out/sea.tsv]

RANK	DB	ID	ALT_ID	CONSENSUS	TP	TP%	FP	FP%	ENR_RATIO	SCORE_THR	PVALUE	LOG_PVALUE	EVALUE	LOG_EVALUE	QVALUE	LOG_QVALUE
1	streme_out/streme.xml	1-SGSGS	STREME-1	SGSGS	18	4.71	0	0.00	19	17	3.90e-6	-12.46	1.33e-4	-8.93	1.33e-4	-8.93
2	meme_out/meme.xml	KLLMEKE	MEME-12	KLLMEKE	13	3.40	0	0.00	14	18	1.24e-4	-8.99	4.23e-3	-5.47	1.81e-3	-6.32
3	streme_out/streme.xml	3-LEPLJP	STREME-3	LEPLJP	23	6.02	4	1.05	4.8	1.2	1.59e-4	-8.74	5.42e-3	-5.22	1.81e-3	-6.32
4	streme_out/streme.xml	4-EPETQB	STREME-4	EPETQB	12	3.14	0	0.00	13	-1e-10	2.48e-4	-8.30	8.43e-3	-4.78	2.11e-3	-6.16
5	meme_out/meme.xml	LVCNGVLQG	MEME-4	LVCNGVLQG	11	2.88	0	0.00	12	20	4.99e-4	-7.60	1.70e-2	-4.08	3.39e-3	-5.69
6	meme_out/meme.xml	HEPENQDATYSW	MEME-2	HEPENQDATYSW	10	2.62	0	0.00	11	28	1.01e-3	-6.90	3.43e-2	-3.37	4.90e-3	-5.32
7	meme_out/meme.xml	IPEEDLLKK	MEME-30	ASEEDLLKK	10	2.62	0	0.00	11	-1e-10	1.01e-3	-6.90	3.43e-2	-3.37	4.90e-3	-5.32
8	meme_out/meme.xml	LEPSIPWKS	MEME-3	LEPSIPWKS	9	2.36	0	0.00	10	28	1.99e-3	-6.22	6.75e-2	-2.69	8.44e-3	-4.77
9	streme_out/streme.xml	2-QGGLPK	STREME-2	QGGLPK	8	2.09	0	0.00	9	18	3.95e-3	-5.53	1.34e-1	-2.01	1.22e-2	-4.40
10	meme_out/meme.xml	CQGGLPK	MEME-25	CQGGLPK	8	2.09	0	0.00	9	21	3.95e-3	-5.53	1.34e-1	-2.01	1.22e-2	-4.40
11	meme_out/meme.xml	RELDLHF	MEME-19	RGLDLHF	8	2.09	0	0.00	9	-1e-10	3.95e-3	-5.53	1.34e-1	-2.01	1.22e-2	-4.40
12	meme_out/meme.xml	NWCMQI	MEME-11	NWCMQI	7	1.83	0	0.00	8	-1e-10	7.89e-3	-4.84	2.68e-1	-1.32	2.23e-2	-3.80
13	meme_out/meme.xml	GSGSGSGMA	MEME-1	GSGSGSGMA	6	1.57	0	0.00	7	31	1.58e-2	-4.15	5.37e-1	-0.62	4.13e-2	-3.19
14	meme_out/meme.xml	KIFYVYMKR	MEME-6	KIFYVYMKR	5	1.31	0	0.00	6	-1e-10	3.15e-2	-3.46	1.07e0	0.07	7.15e-2	-2.64
15	meme_out/meme.xml	TGDENFAJPYW	MEME-24	TGLESFAJPMW	5	1.31	0	0.00	6	-1e-10	3.15e-2	-3.46	1.07e0	0.07	7.15e-2	-2.64
16	meme_out/meme.xml	CYHPDGGPVPI	MEME-20	EIFPDGGPVPS	4	1.05	0	0.00	5	-1e-10	6.30e-2	-2.77	2.14e0	0.76	9.73e-2	-2.33
17	meme_out/meme.xml	EPEPVKEEK	MEME-18	EPEPVKEEK	4	1.05	0	0.00	5	-1e-10	6.30e-2	-2.77	2.14e0	0.76	9.73e-2	-2.33
18	meme_out/meme.xml	LGASLYLGW	MEME-26	LGASLYLGW	4	1.05	0	0.00	5	-1e-10	6.30e-2	-2.77	2.14e0	0.76	9.73e-2	-2.33
19	meme_out/meme.xml	LSYTWDFGD	MEME-8	LSYTWDFGD	4	1.05	0	0.00	5	-1e-10	6.30e-2	-2.77	2.14e0	0.76	9.73e-2	-2.33
20	meme_out/meme.xml	MPTPEATGMTPE	MEME-10	MSTPESTGMTPA	4	1.05	0	0.00	5	-1e-10	6.30e-2	-2.77	2.14e0	0.76	9.73e-2	-2.33
21	meme_out/meme.xml	QASRIWS	MEME-9	QASRIWS	4	1.05	0	0.00	5	29	6.30e-2	-2.77	2.14e0	0.76	9.73e-2	-2.33
22	meme_out/meme.xml	TLQGLGISW	MEME-16	TLQGLGISW	4	1.05	0	0.00	5	-1e-10	6.30e-2	-2.77	2.14e0	0.76	9.73e-2	-2.33
23	meme_out/meme.xml	LKVEDPFYW	MEME-7	LKVEDPFYW	3	0.79	0	0.00	4	39	1.26e-1	-2.07	4.27e0	1.45	1.64e-1	-1.81
24	meme_out/meme.xml	KPTTSEKIH	MEME-21	KPTTSEKIH	3	0.79	0	0.00	4	-1e-10	1.26e-1	-2.07	4.27e0	1.45	1.64e-1	-1.81
25	meme_out/meme.xml	MHNSEISKR	MEME-15	MHNSEISKR	3	0.79	0	0.00	4	-1e-10	1.26e-1	-2.07	4.27e0	1.45	1.64e-1	-1.81
26	meme_out/meme.xml	WLGVSRQLR	MEME-14	WLGVSRQLR	3	0.79	0	0.00	4	36	1.26e-1	-2.07	4.27e0	1.45	1.64e-1	-1.81
27	meme_out/meme.xml	ANKEILDEAYVM	MEME-28	ANKEILDEAYVM	2	0.52	0	0.00	3	-1e-10	2.51e-1	-1.38	8.53e0	2.14	2.58e-1	-1.35
28	meme_out/meme.xml	DDIEKWF	MEME-5	DDIEKWF	2	0.52	0	0.00	3	26	2.51e-1	-1.38	8.53e0	2.14	2.58e-1	-1.35
29	meme_out/meme.xml	ICTIDVY	MEME-29	ICTIDVY	2	0.52	0	0.00	3	-1e-10	2.51e-1	-1.38	8.53e0	2.14	2.58e-1	-1.35
30	meme_out/meme.xml	IHHNTHLCF	MEME-13	IHHNTHLCF	2	0.52	0	0.00	3	-1e-10	2.51e-1	-1.38	8.53e0	2.14	2.58e-1	-1.35
31	meme_out/meme.xml	QTYMNGSPTYSM	MEME-23	QTYMNGSPTYSM	2	0.52	0	0.00	3	-1e-10	2.51e-1	-1.38	8.53e0	2.14	2.58e-1	-1.35
32	meme_out/meme.xml	TAADMAAQITKR	MEME-27	TAADMAAQITKR	2	0.52	0	0.00	3	-1e-10	2.51e-1	-1.38	8.53e0	2.14	2.58e-1	-1.35
33	meme_out/meme.xml	TPTLQHY	MEME-22	TPTLQHY	2	0.52	0	0.00	3	32	2.51e-1	-1.38	8.53e0	2.14	2.58e-1	-1.35
34	meme_out/meme.xml	HCWGPGPTQCVN	MEME-17	HCWGPGPTQCVN	1	0.26	0	0.00	2	55	5.02e-1	-0.69	1.71e1	2.84	5.02e-1	-0.69
# SEA (Simple Enrichment Analysis): Version 5.5.0 compiled on Dec 19 2022 at 09:37:04
# The format of this file is described at https://meme-suite.org/meme/doc/sea-output-format.html.
# sea --verbosity 1 --oc sea_disc_out --qvalue --thresh 1 --order 0 --bfile ./background --seed 0 --align center --motif-pseudo 0.01 --noseqs --m meme_out/meme.xml --m streme_out/streme.xml --p bigclq.txt
